# Supplementary material for: Plant centromeric retrotransposons: a structural and cytogenetic perspective
Source: Mob DNA. 2011 Mar 3;2:4. doi: 10.1186/1759-8753-2-4 (PMC3059260; doi:10.1186/1759-8753-2-4)
Supplement: Additional file 1 — Origin and structural features of sequences used in this work. (A) Origin and (B) sequence and structural features of CRM clade chromoviruses. (C) Elements belonging to the Tekay, Reina and Galadriel clades. [file 1759-8753-2-4-S1.XLS]

## Sheet: Supplementary Table 2A
ID#	family name	Name_ID	subclade	monocot/eudicot	family	species	GB accession	position	reference ᵃ
1	CRA3	CRA3a_ID1	A	eudicot	Brassicaceae	Arabidopsis thaliana	AC007887.9	32624-38679	Sharma and Presting 2008
2	CRA4	CRA4_ID2	A	eudicot	Brassicaceae	Arabidopsis thaliana	AC012327.6	49031-56080	Sharma and Presting 2008
3	CRA2	CRA2b_ID3	A	eudicot	Brassicaceae	Arabidopsis thaliana	AC026757.12	53919-61597	Sharma and Presting 2008
4	CRA3	CRA3b_ID4	A	eudicot	Brassicaceae	Arabidopsis thaliana	AP000377.1	11372-17586	Sharma and Presting 2008
5	CRA2	CRA2a_ID5	A	eudicot	Brassicaceae	Arabidopsis thaliana	AP000411.1	68800-62381	Sharma and Presting 2008
6	CRA1	CRA1_ID6	A	eudicot	Brassicaceae	Arabidopsis thaliana	NC_003071.3	2793388-2799755	Sharma and Presting 2008
7	Beetle1	Beetle1_ID7	A	eudicot	Amaranthaceae	Beta vulgaris	AJ539424.1	1-6736	Weber and Schmidt 2009, Gindulis et al. 2001
8	Cereba	Cereba1_ID8	A	monocot	Poaceae	Hordeum vulgare	AY040832.1	1-7176	Hudakova et al. 2001
9	Cereba	Cereba2_ID9	A	monocot	Poaceae	Hordeum vulgare	AY040832.1	7177-14993	Hudakova et al. 2001
10	CRR3(Bao)	CRR3(Bao)_ID10	A	monocot	Poaceae	Oryza officinalis	AY955098.1	919-5739	Sharma and Presting 2008; Bao et al. 2006
11	CRR2	CRR2_ID11	A	monocot	Poaceae	Oryza sativa	AP003562.3	41659-49364	Nagaki et al. 2005
12	CRR2	CRR2_ID12	A	monocot	Poaceae	Oryza sativa	AY828019.1	1-7754	Nagaki et al. 2005
13	CRR1	CRR1_ID13	A	monocot	Poaceae	Oryza sativa	AY828090.1	1-7619	Nagaki et al. 2005
14	CRR1	CRR1_ID14	A	monocot	Poaceae	Oryza sativa	AY828150.1	1-7615	Nagaki et al. 2005
15	CRR1	CRR1_ID15	A	monocot	Poaceae	Oryza sativa	AY828151.1	1-7609	Nagaki et al. 2005
16	CRR2	CRR2_ID16	A	monocot	Poaceae	Oryza sativa	AY828152.1	1-7767	Nagaki et al. 2005
17	CRR3	CRR3_ID17	A	monocot	Poaceae	Oryza sativa	DQ458291.1	1-7983	Neumann et al. 2007
18	CRR3	CRR3_ID18	A	monocot	Poaceae	Oryza sativa	DQ458292.1	1-7980	Neumann et al. 2007
19	CRR4	CRR4_ID19	A	monocot	Poaceae	Oryza sativa	AP008217.1	18342850-18335324	Sharma and Presting 2008
20	PopT2	PopT2_ID20	A	eudicot	Salicaceae	Populus trichocarpa	AC149542.1	42221-48606
21	PopT1	PopT1_ID21	A	eudicot	Salicaceae	Populus trichocarpa	AC213920.1	19618-11826
22	VitV1	VitV1_ID22	C	eudicot	Vitaceae	Vitis vinifera	AM462839.2	8853-3049
23	CRM1	CRM1_ID23	A	monocot	Poaceae	Zea mays	AC116034.3	28759-21883	Nagaki et al. 2003, Sharma and Presting 2008
24	CRM2	CRM2_ID24	A	monocot	Poaceae	Zea mays	AC129008.1	1-7572	Zhong et al. 2002, Sharma and Presting 2008
25	CRM1	CRM1a_ID25	A	monocot	Poaceae	Zea mays	AC138570.1	9319-2433	Nagaki et al. 2003, Sharma and Presting 2008
26	CRM2	CRM2_ID26	A	monocot	Poaceae	Zea mays	AC152494.1	39877-33679	Sharma and Presting 2008
27	CRM4	CRM4_ID27	A	monocot	Poaceae	Zea mays	AC184776.3	140347-132691	Sharma and Presting 2008
28	CRM1	CRM1_ID28	A	monocot	Poaceae	Zea mays	AC184832.2	109584-102868	Sharma and Presting 2008
29	CRM4	CRM4_ID29	A	monocot	Poaceae	Zea mays	AC185479.2	98249-90721	Sharma and Presting 2008
30	CRM4	CRM4_ID30	A	monocot	Poaceae	Zea mays	AC185612.2	40220-47867	Sharma and Presting 2008
31	CRM1	CRM1_ID31	A	monocot	Poaceae	Zea mays	AC186662.2	49730-42900	Sharma and Presting 2008
32	CRM4	CRM4_ID32	A	monocot	Poaceae	Zea mays	AC186896.3	145694-153054	Sharma and Presting 2008
33	CRM1	CRM1_ID33	A	monocot	Poaceae	Zea mays	AC187162.2	82201-89065	Sharma and Presting 2008
34	CRM1	CRM1_ID34	A	monocot	Poaceae	Zea mays	AC189758.2	126368-133278	Sharma and Presting 2008
35	CRM1	CRM1_ID35	A	monocot	Poaceae	Zea mays	AC191123.2	49949-43132	Sharma and Presting 2008
36	CRM1	CRM1_ID36	A	monocot	Poaceae	Zea mays	AC191294.1	100245-107010	Sharma and Presting 2008
37	CRM3	CRM3_ID37	A	monocot	Poaceae	Zea mays	AC191576.2	42593-50014	Sharma and Presting 2008
38	CRM2	CRM2_ID38	A	monocot	Poaceae	Zea mays	AY129008.1	1-7571	Sharma and Presting 2008
59	CRW	CRW_ID59	A	monocot	Poaceae	Triticum monococcum	DQ904440.1	80463-88337	Liu et et al. 2008
63	LjRE2	LjRE2_ID63	A	eudicot	Fabaceae	Lotus japonicus	AP004525.1	62131-68952	Young et al. 2005, Sato et al. 2008
64	LjRE2	LjRE2_ID64	A	eudicot	Fabaceae	Lotus japonicus	AP006128.1	56677-63504	Young et al. 2005, Sato et al. 2008
65	LotJ2	LotJ2_ID65	A	eudicot	Fabaceae	Lotus japonicus	AP010579.1	71333-64287
66	Bilby	Bilby_ID66	A	monocot	Poaceae	Secale cereale	AF245032.1	1-3339	Francki 2001
67	MusA1	MusA1_ID67	B	monocot	Musaceae	Musa acuminata	AC226048.1	103238-97540
68	MusA1	MusA1_ID68	B	monocot	Musaceae	Musa acuminata	AC226048.1	51831-57540
69	MusA1	MusA1_ID69	B	monocot	Musaceae	Musa acuminata	AC226048.1	42179-36420
70	PetI1	PetI1_ID70	A	eudicot	Solanaceae	Petunia integrifolia	AY136628.2	131120-138777
71	PetI1	PetI1_ID71	A	eudicot	Solanaceae	Petunia integrifolia	AY136628.2	11732-19523
72	PetI1	PetI1_ID72	A	eudicot	Solanaceae	Petunia integrifolia	AY136628.2	298711-306416
73	PetI1	PetI1_ID73	A	eudicot	Solanaceae	Petunia integrifolia	AY136628.2	40663-48309
74	PetI1	PetI1_ID74	A	eudicot	Solanaceae	Petunia integrifolia	AY136628.2	59373-51621
75	PetI1	PetI1_ID75	A	eudicot	Solanaceae	Petunia integrifolia	AY136628.2	73435-65888
76	PetI2	PetI2_ID76	A	eudicot	Solanaceae	Petunia integrifolia	AY136628.2	116008-108521
77	ThelH1	ThelH1_ID77	A	eudicot	Brassicaceae	Thellungiella halophila	DQ226510.1	37322-44234
78	Beetle2	Beetle2_ID78	A	eudicot	Amaranthaceae	Beta procumbens	FM242082.1	1-6690	Weber and Schmidt 2009
79	CarP1	CarP1_ID79	A	eudicot	Caricaceae	Carica papaya	AM778095.1	60500-67829
80	CarP1	CarP1_ID80	A	eudicot	Caricaceae	Carica papaya	AM778095.1	35679-41721
81	CarP1	CarP1_ID81	A	eudicot	Caricaceae	Carica papaya	AM778094.1	23905-17863
82	GlyT1	GlyT1_ID82	A	eudicot	Fabaceae	Glycine tomentella	AC203540.8	27561-35295
83	GlyM1	GlyM1_ID83	A	eudicot	Fabaceae	Glycine max	AC167784.24	63959-73405
84	GlyM1	GlyM1_ID84	A	eudicot	Fabaceae	Glycine max	FJ197993.1	1-9437
85	GlyM1	GlyM1_ID85	A	eudicot	Fabaceae	Glycine max	AC153161.23	143472-134029
87	IpoB1	IpoB1_ID87	A	eudicot	Convolvulaceae	Ipomoea batatas	AY830138.1	64509-73254
88	LotJ3	LotJ3_ID88	A	eudicot	Fabaceae	Lotus japonicus	AP010408.1	51233-57828
89	MedT2	MedT2_ID89	A	eudicot	Fabaceae	Medicago truncatula	AC131249.44	99077-93388
90	MedT2	MedT2_ID90	A	eudicot	Fabaceae	Medicago truncatula	CT010572.8	43484-37795
91	MedT1	MedT1_ID91	A	eudicot	Fabaceae	Medicago truncatula	AC147201.19	45913-52474
92	MedT1	MedT1_ID92	A	eudicot	Fabaceae	Medicago truncatula	CU024896.7	70984-64423
93	MedT1	MedT1_ID93	A	eudicot	Fabaceae	Medicago truncatula	CU571306.4	46673-53235
94	MedT3	MedT3_ID94	B	eudicot	Fabaceae	Medicago truncatula	AC151709.9	4856-10540
95	MedT3	MedT3_ID95	B	eudicot	Fabaceae	Medicago truncatula	AC152497.24	36740-42384
96	MedT3	MedT3_ID96	B	eudicot	Fabaceae	Medicago truncatula	CT963073.12	85669-80011
98	MusB1	MusB1_ID98	A	monocot	Musaceae	Musa balbisiana	AP009334.1	44828-52195
101	OryM1	OryM1_ID101	A	monocot	Poaceae	Oryza minuta	AC229938.1	102300-95622
102	OryM2	OryM2_ID102	A	monocot	Poaceae	Oryza minuta	AC231127.1	7190-463
103	OryM3	OryM3_ID103	A	monocot	Poaceae	Oryza minuta	AC231933.1	98603-91799
104	OryP1	OryP1_ID104	A	monocot	Poaceae	Oryza punctata	AC214408.2	53035-46261
105	OryP1	OryP1_ID105	A	monocot	Poaceae	Oryza punctata	AC216936.2	11051-4305
106	OryP2	OryP2_ID106	A	monocot	Poaceae	Oryza punctata	AC216936.2	50369-42616
107	SetI1	SetI1_ID107	A	monocot	Poaceae	Setaria italica	AB210216.1	7842-164
108	SorB1	SorB1_ID108	A	monocot	Poaceae	Sorghum bicolor	AC169373.2	13440-20951
109	SorB1	SorB1_ID109	A	monocot	Poaceae	Sorghum bicolor	AC169373.2	125695-133573
110	TriA1	TriA1_ID110	A	monocot	Poaceae	Triticum aestivum	EU835981.1	147799-154453..162718-164995
111	CRM4	CRM4_ID111	A	monocot	Poaceae	Zea mays	AC165177.2	70377-62841
112	CRM5	CRM5_ID112	A	monocot	Poaceae	Zea mays	EF190063.1	4126-12034
113	BraR1	BraR1_ID113	B	eudicot	Brassicaceae	Brassica rapa	AC189318.1	125943-120848
114	BraR3	BraR3_ID114	B	eudicot	Brassicaceae	Brassica rapa	AC189331.2	34132-28969
115	BraR1	BraR1_ID115	B	eudicot	Brassicaceae	Brassica rapa	AC189431.2	79082-84190
116	BraR7	BraR7_ID116	B	eudicot	Brassicaceae	Brassica rapa	AC232542.1	25562-20115
117	BraR5	BraR5_ID117	A	eudicot	Brassicaceae	Brassica rapa	AC189501.2	34511-27804
118	BraR4	BraR4_ID118	B	eudicot	Brassicaceae	Brassica rapa	AC189447.2	118046-112897
119	BraR6	BraR6_ID119	B	eudicot	Brassicaceae	Brassica rapa	AC189551.2	90155-96119
120	BraR2	BraR2_ID120	B	eudicot	Brassicaceae	Brassica rapa	AC189258.2	33047-38214
121	CRA5	CRA5_ID121	B	eudicot	Brassicaceae	Arabidopsis thaliana	AC007781.2	39486-44300
122	CRA6	CRA6_ID122	B	eudicot	Brassicaceae	Arabidopsis thaliana	AL138640.1	64568-59348
123	VitV1	VitV1_ID123	C	eudicot	Vitaceae	Vitis vinifera	AM424739.1	15462-11248
124	VitV3	VitV3_ID124	B	eudicot	Vitaceae	Vitis vinifera	AM426079.1	9300-14546
125	VitV1	VitV1_ID125	C	eudicot	Vitaceae	Vitis vinifera	AM431471.2	7604-13492
126	VitV1	VitV1_ID126	C	eudicot	Vitaceae	Vitis vinifera	AM435574.2	31965-27501
127	VitV1	VitV1_ID127	C	eudicot	Vitaceae	Vitis vinifera	AM440586.1	39356-45130
128	VitV2	VitV2_ID128	A	eudicot	Vitaceae	Vitis vinifera	AM445367.2	45647-38987
129	VitV2	VitV2_ID129	A	eudicot	Vitaceae	Vitis vinifera	AM447037.1	14775-21473
130	VitV1	VitV1_ID130	C	eudicot	Vitaceae	Vitis vinifera	AM457332.1	23837-17054
131	VitV6	VitV6_ID131	B	eudicot	Vitaceae	Vitis vinifera	AM457374.2	22664-28229
132	VitV2	VitV2_ID132	A	eudicot	Vitaceae	Vitis vinifera	AM458592.1	10390-17042
133	VitV2	VitV2_ID133	A	eudicot	Vitaceae	Vitis vinifera	AM469654.2	27086-33808
134	VitV2	VitV2_ID134	A	eudicot	Vitaceae	Vitis vinifera	AM476838.2	13300-6716
135	VitV2	VitV2_ID135	A	eudicot	Vitaceae	Vitis vinifera	AM477166.1	2111-8906
136	VitV2	VitV2_ID136	A	eudicot	Vitaceae	Vitis vinifera	AM480703.2	25218-18548
137	VitV1	VitV1_ID137	C	eudicot	Vitaceae	Vitis vinifera	AM484012.2	6627-767
138	VitV1	VitV1_ID138	C	eudicot	Vitaceae	Vitis vinifera	AM484024.1	2693-8452
139	VitV1	VitV1_ID139	C	eudicot	Vitaceae	Vitis vinifera	AM425288.2	26037-20223
140	VitV2	VitV2_ID140	A	eudicot	Vitaceae	Vitis vinifera	AM427964.2	19284-11862
141	VitV1	VitV1_ID141	C	eudicot	Vitaceae	Vitis vinifera	AM452431.2	857-6644
142	VitV4	VitV4_ID142	C	eudicot	Vitaceae	Vitis vinifera	AM460058.2	5894-430
143	VitV5	VitV5_ID143	C	eudicot	Vitaceae	Vitis vinifera	AM484257.1	32399-26477
144	VitV1	VitV1_ID144	C	eudicot	Vitaceae	Vitis vinifera	AM484851.2	1043-6867
145	VitV1	VitV1_ID145	C	eudicot	Vitaceae	Vitis vinifera	AM423243.2	7272-1425
146	VitV1	VitV1_ID146	C	eudicot	Vitaceae	Vitis vinifera	AM427294.2	10141-4694
147	VitV1	VitV1_ID147	C	eudicot	Vitaceae	Vitis vinifera	AM437379.2	9745-3943
148	VitV1	VitV1_ID148	C	eudicot	Vitaceae	Vitis vinifera	AM444877.2	31138-27078
149	VitV1	VitV1_ID149	C	eudicot	Vitaceae	Vitis vinifera	AM446369.1	549-4632
150	VitV1	VitV1_ID150	C	eudicot	Vitaceae	Vitis vinifera	AM469693.2	6718-928
151	VitV1	VitV1_ID151	C	eudicot	Vitaceae	Vitis vinifera	AM471078.1	971-6814
152	VitV1	VitV1_ID152	C	eudicot	Vitaceae	Vitis vinifera	AM471399.2	7556-1776
153	VitV1	VitV1_ID153	C	eudicot	Vitaceae	Vitis vinifera	AM473517.1	6779-12908
154	VitV1	VitV1_ID154	C	eudicot	Vitaceae	Vitis vinifera	AM476886.2	6348-588
155	PopT2	PopT2_ID155	A	eudicot	Salicaceae	Populus trichocarpa	AC182649.2	44335-52298
156	PopT8	PopT8_ID156	C	eudicot	Salicaceae	Populus trichocarpa	AC182653.2	45203-50771
157	PopT3	PopT3_ID157	A	eudicot	Salicaceae	Populus trichocarpa	AC182661.2	71511-78901
158	PopT3	PopT3_ID158	A	eudicot	Salicaceae	Populus trichocarpa	AC208238.1	25734-33226
159	PopT2	PopT2_ID159	A	eudicot	Salicaceae	Populus trichocarpa	AC208988.1	20827-15591
160	PopT3	PopT3_ID160	A	eudicot	Salicaceae	Populus trichocarpa	AC208991.1	21208-28569
161	PopT9	PopT9_ID161	B	eudicot	Salicaceae	Populus trichocarpa	AC209041.1	56998-49454
162	PopT2	PopT2_ID162	A	eudicot	Salicaceae	Populus trichocarpa	AC209105.1	1482-7757
165	PopT2	PopT2_ID165	A	eudicot	Salicaceae	Populus trichocarpa	AC209225.1	58043-51656
166	PopT3	PopT3_ID166	A	eudicot	Salicaceae	Populus trichocarpa	AC210388.1	68480-62112
167	PopT2	PopT2_ID167	A	eudicot	Salicaceae	Populus trichocarpa	AC210652.1	47194-41458
168	PopT10	PopT10_ID168	A	eudicot	Salicaceae	Populus trichocarpa	AC211807.1	59334-51539
169	PopT2	PopT2_ID169	A	eudicot	Salicaceae	Populus trichocarpa	AC213085.1	51062-45824
170	PopT2	PopT2_ID170	A	eudicot	Salicaceae	Populus trichocarpa	AC213157.1	83418-77338
171	PopT2	PopT2_ID171	A	eudicot	Salicaceae	Populus trichocarpa	AC213410.1	21977-27217
172	PopT11	PopT11_ID172	B	eudicot	Salicaceae	Populus trichocarpa	AC213412.1	106584-100980
173	PopT2	PopT2_ID173	A	eudicot	Salicaceae	Populus trichocarpa	AC213415.1	100497-95603
174	PopT2	PopT2_ID174	A	eudicot	Salicaceae	Populus trichocarpa	AC213426.1	30069-35300
175	PopT2	PopT2_ID175	A	eudicot	Salicaceae	Populus trichocarpa	AC213430.1	42262-48647
176	PopT3	PopT3_ID176	A	eudicot	Salicaceae	Populus trichocarpa	AC213539.1	104787-99951
177	PopT1	PopT1_ID177	A	eudicot	Salicaceae	Populus trichocarpa	AC213925.1	35040-27352
178	PopT1	PopT1_ID178	A	eudicot	Salicaceae	Populus trichocarpa	AC214215.1	11791-3974
179	PopT2	PopT2_ID179	A	eudicot	Salicaceae	Populus trichocarpa	AC214469.1	18593-23832
180	PopT3	PopT3_ID180	A	eudicot	Salicaceae	Populus trichocarpa	AC214599.1	67870-60596
181	PopT1	PopT1_ID181	A	eudicot	Salicaceae	Populus trichocarpa	AC215645.1	17870-25687
182	PopT2	PopT2_ID182	A	eudicot	Salicaceae	Populus trichocarpa	AC215734.1	54315-49079
183	PopT2	PopT2_ID183	A	eudicot	Salicaceae	Populus trichocarpa	AC215837.1	28320-33560
184	PopT3	PopT3_ID184	A	eudicot	Salicaceae	Populus trichocarpa	AC215839.1	14518-5786
185	PopT2	PopT2_ID185	A	eudicot	Salicaceae	Populus trichocarpa	AC215839.1	51831-58202
186	PopT2	PopT2_ID186	A	eudicot	Salicaceae	Populus trichocarpa	AC215839.1	91277-96502
187	PopT5	PopT5_ID187	C	eudicot	Salicaceae	Populus trichocarpa	AC215894.1	23852-29293
188	PopT6	PopT6_ID188	B	eudicot	Salicaceae	Populus trichocarpa	AC216418.1	112288-106658
189	PopT1	PopT1_ID189	A	eudicot	Salicaceae	Populus trichocarpa	AC216451.1	82495-89579
190	PopT2	PopT2_ID190	A	eudicot	Salicaceae	Populus trichocarpa	AC216464.1	6413-12796
191	PopT4	PopT4_ID191	C	eudicot	Salicaceae	Populus trichocarpa	AC216549.1	70406-63595
192	PopT5	PopT5_ID192	C	eudicot	Salicaceae	Populus trichocarpa	AC216674.1	138272-132831
193	PopT7	PopT7_ID193	B	eudicot	Salicaceae	Populus trichocarpa	AC216682.1	61404-66556
194	PopT9	PopT9_ID194	B	eudicot	Salicaceae	Populus trichocarpa	AC216766.1	35238-29835
195	PopT9	PopT9_ID195	B	eudicot	Salicaceae	Populus trichocarpa	AC216766.1	74760-69378
196	PopT3	PopT3_ID196	A	eudicot	Salicaceae	Populus trichocarpa	AC216844.1	39687-32623
197	PopT8	PopT8_ID197	C	eudicot	Salicaceae	Populus trichocarpa	AC216911.1	30459-24891
198	PopT2	PopT2_ID198	A	eudicot	Salicaceae	Populus trichocarpa	AC217033.1	97402-103810
199	PopT2	PopT2_ID199	A	eudicot	Salicaceae	Populus trichocarpa	AC217633.1	141211-135972
200	PiSat1	PiSat1_ID200	A	eudicot	Fabaceae	Pisum sativum	GU136551	1-5683
201	PiSat1	PiSat1_ID201	A	eudicot	Fabaceae	Pisum sativum	GU136552	1-5710
240	OryGl1	OryGl1_ID240	A	monocot	Poaceae	Oryza glaberrima	AC223442.1	71984-68455..64010-62449
241	SilL1	SilL1_ID241	A	eudicot	Caryophyllaceae	Silene latifolia	GU136549	1-6949
242	SilL2	SilL2_ID242	A	eudicot	Caryophyllaceae	Silene latifolia	GU136550	1-6103
243	PopT2	PopT2_ID243	A	eudicot	Salicaceae	Populus trichocarpa	AC209183.1	27080-32064
244	PopT2	PopT2_ID244	A	eudicot	Salicaceae	Populus trichocarpa	AC209186.1	83647-78410
245	OryGr1	OryGr1_ID245	A	monocot	Poaceae	Oryza granulata	AC225785.1	75931-68686
246	MedT4	MedT4_ID246	B	eudicot	Fabaceae	Medicago truncatula	AC147471.14	98343-111309
258	Spdl	Spdl_ID258	C	Conipherophyta	Pinaceae	Picea glauca	AF229251.1	1-2232	L'Homme et al. 2000
259	PicG1	PicG1_ID259	C	Conipherophyta	Pinaceae	Picea glauca	GU059904.1	128533-134458
260	PinT1	PinT1_ID260	C	Conipherophyta	Pinaceae	Pinus taeda	AC241271.1	21025-15138
261	PinT1	PinT1_ID261	C	Conipherophyta	Pinaceae	Pinus taeda	AC241290.1	46268-40408
262	PinT1	PinT1_ID262	C	Conipherophyta	Pinaceae	Pinus taeda	AC241322.1	81795-75946
263	PinT1	PinT1_ID263	C	Conipherophyta	Pinaceae	Pinus taeda	AC241356.1	96618-102306
264	PinT1	PinT1_ID264	C	Conipherophyta	Pinaceae	Pinus taeda	GU477256.1	60359-66238
265	PinT2	PinT2_ID265	B	Conipherophyta	Pinaceae	Pinus taeda	AC241293.1	119794-127098
266	PinT3	PinT3_ID266	B	Conipherophyta	Pinaceae	Pinus taeda	AC241313.1	87801-98061
267	PinT4	PinT4_ID267	B	Conipherophyta	Pinaceae	Pinus taeda	AC241345.1	115288-106596
268	PinT5	PinT5_ID268	B	Conipherophyta	Pinaceae	Pinus taeda	GU477265.1	47849-56418
ᵃ Full references are in the main article except:
Footnotes:
Sato S, et al. (29 co-authors). 2008. Genome structure of the legume, Lotus japonicus. DNA Res. 15:227-239.

## Sheet: Supplementary Table 2B
ID#	Name_ID	subclade	element length	5'LTR length ᶜᶠ	3'LTR length ᶜᶠ	internal region length ᶠ	Age (mya) ᵃᶠ	5'/3' TSD ᵇᶠ	5'end of 5' LTR ᶜᶠ	3'end of 5' LTR ᶜᶠ	pbs ᵈᶠ	ppt ᵉᶠ	5'end of 3' LTR ᶜᶠ	3'end of 3' LTR ᶜᶠ	note1	note2
1	CRA3a_ID1	A	6056	386	1091	4580	ND	ND	TGACA	TATTA	TGGTATCAGAGCCGCTTCGT	CCTTTTCAACTGGGAGAGGA	TGATG	ACAAA	borders of the element are not reliable	selected for analysis
2	CRA4_ID2	A	7040	1154	1152	4735	3.86615	CCTTC/TCTTC	TGATG	TATCA	TGGTATAAGAGCGCAGTTGT	CCTTTTGAAGAGGGAGGGAA	TTATG	TATCA		selected for analysis
3	CRA2b_ID3	A	7669	879	860	5931	2.62536	TCTTA/TCTTA	TGATG	TATCA	TGGTATCAGAGCCATTTTGT	CCTTTTCAAGTGGGAGAGGA	TGATG	TATCA
4	CRA3b_ID4	A	6205	822	822	4562	2.05877	TATAT/TATAT	TGATG	TATCA	TGGTATCAGAGCAACTTTGT	CCTTTTCAAGTGGGAGAGGA	TGATG	TATCA
5	CRA2a_ID5	A	6410	895	899	4617	1.02678	CTCCA/CTCCA	TGATG	TATCA	TGGTATCAGAGCCACTTTGT	CCTTTTCAAGTGGGAGAGGA	TGATG	TATCA		selected for analysis
6	CRA1_ID6	A	6358	777	778	4804	1.48309	TTTTG/CGTTT	TGATA	CATCA	CGGCATCACAGCCACCTCTA	CCTTTTCAAGAGGGAGGGGA	TGATA	CATCA		selected for analysis
7	Beetle1_ID7	A	6736	1091	1089	4557	0.282028	ND	TGATG	CATCA	TGGTATCAGAGCTTTGGTTA	TTCTCCAAACCAGGGGAGAA	TGATG	CATCA		selected for analysis
8	Cereba1_ID8	A	7176	257	922	5998	ND	ND	ND	TATCA	TGGTATCAGATTTTCAGGTT	TCAGTTCAAGAAGGGGAGGA	TGATG	TATCA	5' LTR is truncated	selected for analysis
9	Cereba2_ID9	A	7817	890	928	6000	ND	ND	ND	TATCA	TGGTATCAGATTTTCAGGTT	TCAGTTCAAGAAGGGGAGGA	TGATG	NATCA	5' LTR is truncated
10	CRR3(Bao)_ID10	A	4821	647	0	ND	ND	ND	ND	TATCA	TGGTATCAGGTTTCCAGGTT	ND	ND	ND	5' LTR is truncated and 3'LTR is missing	selected for analysis
11	CRR2_ID11	A	7706	906	908	5893	0.508302	ND	TGATG	CATCA	TGGTATCAGAGCGTGGTTCA	CAAATGCAAGAAGGGGAGGA	TGATG	CGTCA
12	CRR2_ID12	A	7754	908	908	5939	0.677736	ND	TGATG	CATCA	TGGTATCAGAGCGTGGTTCA	CAAATGCAAGAAGGGGAGGA	TGATG	CATCA
13	CRR1_ID13	A	7619	858	858	5904	0.717231	ND	TGATG	CATCA	TGGTATCAGAGCTCAAGTTG	CAAATGCAAGAAGGGGAGGA	TGATG	CATCA
14	CRR1_ID14	A	7615	858	858	5900	0.806885	ND	TGACG	CATCA	TGGTATCAGAGCTCAAGTTG	CAAATGCAAGAAGGGGAGGA	TGATG	CATCA		selected for analysis
15	CRR1_ID15	A	7609	852	849	5909	3.0697	ND	TGATG	CATCA	TGGTATCAGAGCTCAAGTTG	CAAATGCAAGAAGGGGAGGA	TGATG	CATCA
16	CRR2_ID16	A	7767	908	908	5952	0	ND	TGATG	CATCA	TGGTATCAGAGCGTGGTTCA	CAAATGCAAGAAGGGGAGGA	TGATG	CATCA		selected for analysis
17	CRR3_ID17	A	7983	1161	1161	5662	0.0662559	ND	TGATG	CATCA	TGGTATCAGAGCCTCGGTTG	CCTTTTCAAGAGGGGGAGGA	TGATG	CATCA		selected for analysis
18	CRR3_ID18	A	7980	1160	1160	5661	0	ND	TGATG	CATCA	TGGTATCAGAGCCTCGGTTG	CCTTTTCAAGAGGGGGAGGA	TGATG	CATCA
19	CRR4_ID19	A	7517	923	923	5672	1.41678	CCAGA/CCAGC	TGATG	CATCA	TGGTATCAGAGCTCTAGATT	TCAATTCAAGAGGGGGAGGA	TGATG	CATCA		selected for analysis
20	PopT2_ID20	A	6376	943	943	4491	0.0815727	CCCTC/CCCTC	TGATG	CATCA	TGGTATCAGAGCATCAGTTG	CATTTTCAACCCGGGGCTGA	TGATG	CATCA		selected for analysis
21	PopT1_ID21	A	7783	883	893	6008	1.46438	TAACT/TAACT	TGATG	CATCA	TGGTATCAGAGCTAGGCTCC	CCTTTTGAGGAGAGAGGGGA	TGATG	CATCA		selected for analysis
22	VitV1_ID22	B1	5795	550	529	4717	3.62976	RTATT/TGAAC	TGATG	CATCA	TGGTATCAGAGCCAAAATTC	TCTTTCAAGCCGAGGAGAAT	TGATG	CATCA		selected for analysis
23	CRM1_ID23	A	6867	577	576	5715	0.533262	CCGGG/CCGGG	TGATG	CATCA	TGGTATCAGATTTCCAGGTT	TCAGTTCAAGAAGGGGAGGA	TGATG	CATCA
24	CRM2_ID24	A	7572	931	932	5710	0.330142	ND	TGATG	ATCAG	TGGTAATCAGAGCAAGGTTT	CAAATGCAAGAAGGGGAGAA	TGATG	ATCAG		selected for analysis
25	CRM1a_ID25	A	6877	577	577	5724	0	GGTCT/GGTCT	TGATG	CATCA	TGGTATCAGATTTCTAGGTT	TCAGTTCAAGAAGGGGAGGA	TGATG	CATCA		selected for analysis
26	CRM2_ID26	A	6189	930	930	4330	0.082713	CAAGG/CAAGG	TGATG	CATCA	TGGAGTTGTAGGTGGGCTGA	CAAATGCAAGAAGGGGAGAA	TGATG	CATCA
27	CRM4_ID27	A	7647	890	890	5868	2.59291	AAGGT/AAGGT	TGATG	TATCA	TGGTATTTAAAGACTCAGGT	CCACTTCAAGAGGGGGAGGA	TGATG	TATCA
28	CRM1_ID28	A	6707	610	610	5488	3.02648	TAAGA/TAAGA	TGATG	TATCA	TGGTATCAGATTTCCAGGTT	TTACTACAAGAAGGGGAGGA	TGATG	TATCA
29	CRM4_ID29	A	7519	870	870	5780	2.38727	GCGAA/GCGAA	TGATG	TATCA	TGGTATCAGATTTCTAGGTT	ACTCCAATTCAAGAGGAGGA	TGATG	TATCA
30	CRM4_ID30	A	7638	909	912	5818	4.21727	CATTG/CATTG	TGATG	TATCA	TGGTATTCAAAGATTCAGGT	CCACTTCAAGAGGGGGAGGA	TGATG	TATCA		selected for analysis
31	CRM1_ID31	A	6821	571	571	5680	1.07773	TCACA/TCACA	TGATG	TATCA	TGGTATCAGATTTACAGGTT	TCACTTCAAGAAGGGGAGCA	TGATG	TATCA
32	CRM4_ID32	A	7351	730	727	5895	3.68809	GTTGT/GTTGT	TGATG	TATCA	TGGTATTCTAAGACTCAAGT	CCACTTCAAGAGGGGGAGGA	TGATG	TTTCA
33	CRM1_ID33	A	6855	594	597	5665	1.15964	AGTTG/AGTTG	TGATG	TATCA	TGGTATCAGATTTCTAGGTT	TCTGTTCAAGAAGGGGAGGA	TGATG	TATCA
34	CRM1_ID34	A	6901	596	614	5692	3.00677	GCACC/GCACC	TGATG	CATCA	TGGTATCAGATTTCCAGGTT	TCAGTTCAAGAAGGGGAGAA	TGATG	CATCA
35	CRM1_ID35	A	6808	624	624	5561	3.08185	CGCCG/CGCCG	TGATG	TATCA	TGATATCAGATTTCCAGGTT	TCAGTTCAAGAAGGGGAGGA	TGATG	TATCA
36	CRM1_ID36	A	6756	570	570	5617	1.61943	GGTTC/GGTTC	TGATG	TATCA	TGGTATCAGATTTCCAGGGT	TCACTTCAAGAAGGGGAGGA	TGATG	TATCA
37	CRM3_ID37	A	7412	925	925	5563	0.33264	CTATT/CTATT	TGATG	CATCA	TGGTATCAAATTTCAGGTTG	TTGTTGCAAGAAGGGGAGGA	TGATG	CATCA		selected for analysis
38	CRM2_ID38	A	7571	930	931	5711	0.330497	ND	TGATG	CATCA	TGGTAATCAGAGCAAGGTTT	CAAATGCAAGAAGGGGAGAA	TGATG	CATCA
59	CRW_ID59	A	7865	919	920	6027	1.08696	ATCCG/ATCCA	TGATG	TATCA	TGGTATCAGATTTCCAGGTT	TCATTTCAAGAAGGGGAGGA	TGATG	TATCA		selected for analysis
63	LjRE2_ID63	A	6812	914	914	4985	0	GCGTA/TGCGG	TGATG	TATCA	TGGTAATCAGAGCTCCGGTT	CCTTTTCAAGAGGGAGGGAA	TGATG	TATCA		selected for analysis
64	LjRE2_ID64	A	6818	914	920	4985	0.501672	TGAAG/TGAAG	TGATG	TATCA	TGGTAATCAGAGCTCCGGTT	CCTTTTCAAGAGGGAGGGAA	TGATG	TATCA
65	LotJ2_ID65	A	7037	1026	1024	4988	0.374869	GTGAG/GTGAG	TGATG	TATCA	TGGTAATCAGAGCTCCGGTT	CCTTTTCAAGAGGGAGGGAA	TGATG	TATCA		selected for analysis
66	Bilby_ID66	A	3339	1	276	3064	ND	ND	ND	ND	ND	CTTTCCCAAGGGAGGGGAGA	TGATA	ND	5' LTR is missing and 3'LTR is 3' truncated	selected for analysis
67	MusA1_ID67	B3	5689	670	670	4350	0	TACGA/TACGA	TGACA	TATCA	TGGTATCAGAGCTAAAGGCT	CTCATTCAACCGGGGGAGAT	TGACA	TATCA		selected for analysis
68	MusA1_ID68	B3	5700	671	671	4359	0.802476	TGGGC/GTTCG	TGACA	TATCA	TGGTATCAGAGCTAAAGGCT	CTCATTCAACCGGGGGAGAT	TGACA	TATCA
69	MusA1_ID69	B3	5750	671	671	4409	0	GTCAG/GTCAG	TGACA	TATCA	TGGTATCAGAGCTAAAGGCT	TTCATTCAACCGGGGGAGAT	TGACA	TATCA
70	PetI1_ID70	A	7648	820	820	6009	0.375235	TCTTA/TCTTA	TGATA	TATCA	TGGTATCAGAGCAAGGCTCG	TCCTCTCAAGAAGGGGAGGA	TGATA	TATCA
71	PetI1_ID71	A	7782	819	817	6147	0.563539	AATGG/AATGG	TGATA	TATCA	TGGTATCAGAGCAAGGTTCG	TCCTCTCAAGAAGGGGAGGA	TGATA	TATCA
72	PetI1_ID72	A	7696	829	829	6039	0.927902	AGCCC/AGCCC	TGATA	TATCA	CGGTATCAGAGCAAGGCTCG	TCCTCTCAAGAAGGGGAGGA	TGATA	TATCA		selected for analysis
73	PetI1_ID73	A	7637	846	847	5945	1.45309	GGAAT/GGAAT	TGATG	TATCA	TGGTATCAGAGCAAGGCTCG	CCTTCCCAAGTAGGGGAGGA	TGATG	TATCA
74	PetI1_ID74	A	7743	777	777	6190	1.881	CATAC/CATAC	TGATA	TATCA	TTGTATCAGAGCAAGGCTCG	TCCTCTCAAGAAGGGGAGGA	TGATA	TATCA
75	PetI1_ID75	A	7538	818	797	5924	2.7271	GTGAT/GTGAT	TGATG	TATCA	TGGTATCAGAGCAAGGCTCG	CCTTCCTAAGAAGGGGAGGA	TGATG	TATCA
76	PetI2_ID76	A	7478	757	757	5965	2.33716	AATAA/CAGGG	TAATG	TTGCA	TGGTATCAGAGCAAGGTTTG	TCCTCTCAAGAAGGGGAGGA	TGATG	TTGCA		selected for analysis
77	ThelH1_ID77	A	6903	956	956	4992	0.321854	AACCG/AACCG	TGATA	TATCA	TGGTATCAGAGCCAGGTTGC	CCTTTTCAAGAGGGGGGGAA	TGATA	TATCA		selected for analysis
78	Beetle2_ID78	A	6690	774	774	5143	0	ND	TGACA	TATCA	TGGTATCAGATTTCCAGGAG	TCTTTTGAAGAGGGGGAGAA	TGACA	TATCA		selected for analysis
79	CarP1_ID79	A	7320	964	964	5393	4.70307	GACAA/GACAA	TGACG	CATCA	TGGTATCAGAGCATTCACCA	CCTTTTGAGGGGAGGGGGAA	TGATG	CATCA		selected for analysis
80	CarP1_ID80	A	6033	914	1008	4112	3.43407	GGGAG/CGATT	TGATG	TATCA	ND	CCTTTTGAGGGGAGGGAGAA	TGATG	CATCA
81	CarP1_ID81	A	6033	914	1008	4112	3.43407	GGGAG/CGATT	TGATG	TATCA	ND	CCTTTTGAGGGGAGGGAGAA	TGATG	CATCA
82	GlyT1_ID82	A	7725	1055	1055	5616	1.52972	CATGT/CATGT	TGATG	CATCA	TGGTATCTAGAGCCTAATCC	TCTTCTCAAGAAGGAGGGGA	TGATG	TATCA		selected for analysis
83	GlyM1_ID83	A	9437	989	974	7475	2.8749	CTAGA/CTAGA	TGATG	CATCA	TGGTATCAAGAACATCTTCA	CCTCTTCAAAGGGAAGGGGA	TGATG	CATCA
84	GlyM1_ID84	A	9437	989	974	7475	2.8749	ND	TGATG	CATCA	TGGTATCAAGAACATCTTCA	CCTCTTCAAAGGGAAGGGGA	TGATG	CATCA
85	GlyM1_ID85	A	9434	990	974	7471	2.7972	CTAGA/CTAGA	TGATG	CATCA	TGGTATCAAGAACATCTTCA	CCTCTTCAAAGGGAAGGGGA	TGATG	CATCA		selected for analysis
87	IpoB1_ID87	A	8736	961	962	6814	0.0799616	GGAAA/GGAAA	TGATG	CATCA	TGGTATCAGAGCCAAGTTCA	CTTTTTCAAGAAGGGGAGGA	TGATG	CATCA		selected for analysis
88	LotJ3_ID88	A	6586	784	784	5019	0.0981162	ACGGC/TGCGG	TGATG	TATCA	TGGTATCAGAGCTTAGGCTC	CCTTTCGAAGAGGGAGGGAA	TGATG	TATCA		selected for analysis
89	MedT2_ID89	A	5680	1022	1146	3513	0.0671231	CTCAA/CTCAG	TGATG	CATCA	ND	TCCTTTCAAGAGGGAGGGGA	TGATG	CATCA		selected for analysis
90	MedT2_ID90	A	5680	1022	1146	3513	0.0671231	CTCAA/CTCAG	TGATG	CATCA	ND	TCCTTTCAAGAGGGAGGGGA	TGATG	CATCA
91	MedT1_ID91	A	6552	819	819	4915	0.749555	CAACG/CAACG	TGATG	TATCA	TGGTAATCAGAGCAAGGTTC	TCTTTCCAAGAAGGAGGGAA	TGATG	TATCA
92	MedT1_ID92	A	6552	819	819	4915	0.749555	CAACG/CAACG	TGATG	TATCA	TGGTAATCAGAGCAAGGTTC	TCTTTCCAAGAAGGAGGGAA	TGATG	TATCA
93	MedT1_ID93	A	6553	817	818	4919	0.564228	ATAAC/ATAAC	TGATG	TATCA	TGGTAATCAGAGCAAGGTTC	TCTTTCCAAGAAGGAGGGAA	TGATG	TATCA		selected for analysis
94	MedT3_ID94	B3	5675	312	312	5052	0.739645	TCTGA/TCTGA	TGATG	AGCCA	TGGCATCAGAGCAAGGTTCC	TCTACTCAACCCGGGGAGAA	TGATG	AGCCA
95	MedT3_ID95	B3	5635	299	299	5038	1.02907	CAATG/CAATG	TGATA	AGCCA	TGGCATCATAGCAAGGTTCC	TCTGTTCAACCTGGGGAGGA	TGATA	AGCCA
96	MedT3_ID96	B3	5649	313	313	5024	0.491521	ACTAA/ACTAA	TGATG	AGCCA	TGGCATCAGAGCAAGGTTCC	TCTACTCAACCGGGGGAGAA	TGATG	AGCCA		selected for analysis
98	MusB1_ID98	A	7358	1105	833	5421	2.36472	GGTAT/GGTAT	TGATA	CATCA	TGGTATCAGAGCTCGGCTCA	CCTTTCGAGGAAAGAGGGAA	TGATA	CATCA		selected for analysis
101	OryM1_ID101	A	6669	616	616	5438	0.124875	CGATT/CGATT	TGATG	TATCA	TGGTATCAGGTTTCCAGGTT	TCAGTTCAAGAAGGGGAGGA	TGATG	TATCA		selected for analysis
102	OryM2_ID102	A	6718	922	782	5015	5.00584	TCTGT/TCTAT	TGATG	CATCA	TGGTATCAGAGCTCTAGGTT	TCAATTCAAGAGGGGGAGGA	TGATG	CATCA		selected for analysis
103	OryM3_ID103	A	6795	616	616	5564	1.37363	ACCGG/GCCGG	TGATG	TATCA	TGGTATCAGGTTTCCAGGTT	TCGGTTCAAGAAGGGGAGGA	TGATG	TATCA		selected for analysis
104	OryP1_ID104	A	6765	626	625	5515	1.96295	GGGAG/GGGAG	TGATG	TATCA	TGGTATCAGAGTTCCAGGTT	TCAGTTCAAGAAGGTTAGGA	TGATG	TATCA
105	OryP1_ID105	A	6737	607	628	5503	2.32729	CATAC/CATAC	TGATG	TATCA	TGGTATCAGATTTCCAGGTT	TCAGTTCAAGAAGGGGAGGA	TGATG	TATCA		selected for analysis
106	OryP2_ID106	A	7744	905	905	5935	1.86995	GAGGA/GAGGA	TGATG	CATCA	TGGTATCAGAGCGTGGTTGA	CAAATGCAAGAAAGGGAGGA	TGATG	CATCA		selected for analysis
107	SetI1_ID107	A	7669	931	930	5809	0.247606	CCATT/CCATT	TGATG	TATCA	TGGTAATCAGAGCAAGGTTA	CACATGCAAGAAGGGGAGGA	TGATG	TATCA		selected for analysis
108	SorB1_ID108	A	7502	914	914	5675	2.01986	GAACT/GAACT	TGATG	CATCA	TGGTAATCAGAGCAAGGTTC	CAAATGCAAGAAAGGGAGGA	TGATG	CATCA
109	SorB1_ID109	A	7869	1119	1143	5608	0.874891	AGCCC/AGCCC	TGATG	CATCA	TGGTAATCAGAGCAAGGTTC	CAAATGCAAGAAAGGGAGGA	TGATG	CATCA		selected for analysis
110	TriA1_ID110	A	8923	1063	1078	6783	5.70061	CAGGG/TAGGG	TGATG	CATCA	TGGTATCATGAGCCACGTTG	GATCTTTCCCGGGGGGGAGA	TGATG	CATCA		selected for analysis
111	CRM4_ID111	A	7527	873	876	5779	3.59618	GCACG/GCACG	TGATG	TATCA	TGGTATTCAAAGACTCAGGT	CCACTTCAAGAGGGGGAGGA	TGATG	TATCA
112	CRM5_ID112	A	7899	1159	1173	5568	2.62089	AGGGT/AGGGT	TGATA	CATCA	TGGTGCCACAGTAGGATTCT	CCTTTTCAAGGGAAGGAGGA	TGATA	CATCA		selected for analysis
113	BraR1_ID113	B4	5086	357	357	4373	0.215471	AATTG/AATTG	TGATG	CGCCA	TGGTATCAGAGCTTTGCTAC	CTTTCTAACCCGGAGGGACC	TGATG	CGCCA		selected for analysis
114	BraR3_ID114	B4	5154	336	336	4483	0	GTTAT/TTAGT	TGATG	CTCCA	TGGTATCAGAGACCATCTAT	CTTCCGTAGGGGAGGGGACC	TGATG	CTCCA		selected for analysis
115	BraR1_ID115	B4	5099	359	359	4382	0	CAACC/CAACC	TGATG	CGCCA	TGGTATCAGAGCTTTGCTAC	CTTTCTCACCCCGGGGGACC	TGATG	CGCCA
116	BraR7_ID116	B4	5438	398	398	4643	0	ATTAG/ATTAG	TGATG	TATCA	TGGTATCAGAATCAGTACGT	CCTTCTCAACAGGGGGGACC	TGATG	TATCA		selected for analysis
117	BraR5_ID117	A	6698	839	839	5021	0.0916842	CATAA/TTACA	TGATA	TCTCA	TGGTATCAGAGCACTCTGGA	CCTTTTCAAGTGGGAGGGGA	TGATA	TCTCA		selected for analysis
118	BraR4_ID118	B4	5140	338	338	4465	0.455166	ACTTA/ACTTA	TGATG	CGCCA	TGGTATCAGAGCAAGGACGT	TTCTCCTACCCGGGGAGACC	TGATG	CGCCA		selected for analysis
119	BraR6_ID119	B4	5955	1039	364	4553	0.0740357	GAATA/GAATA	TGATG	TATCA	TGGTATCAGAATCAGCACGT	CTTCCAAACCAGGGGGGACC	TGATG	TATCA		selected for analysis
120	BraR2_ID120	B4	5158	375	378	4406	1.221	CAAGA/CAAGA	TGATG	CGCCA	TGGTATCAGAGCTCTGCTAC	CCTCCTCACCCCGGGGGACC	TGATG	CGCCA		selected for analysis
121	CRA5_ID121	B4	4805	391	391	4024	2.94349	GTATA/GTATA	TGATG	TATCA	TGGTATCAGATTCTAGTTTT	CTCTCCCACCCGAGGGGACC	TGATG	TATCA		selected for analysis
122	CRA6_ID122	B4	5211	380	380	4452	3.63416	TTGTG/TTGTG	TGATG	CGCCA	TGGTATCAGAGCCAAAGACG	TTCTCTTACCCGGGGAGAAC	TGATG	CACCA		selected for analysis
123	VitV1_ID123	B1	4205	583	584	3039	3.16122	ATTGT/ATTGT	TGATG	CATCA	TGGTATCAGAGCCAAAGTTC	TCTTTCAAGCCGGGGAGAAT	TGATG	CATCA
124	VitV3_ID124	B?	5237	361	377	4500	6.68016	TTTTG/TTTTG	TGATG	CATCA	TGGTATCAGAGCCTTTGGTC	TTCTTCTAAGGAGGGGAGAA	TGATG	CATCA		selected for analysis
125	VitV1_ID125	B1	5879	581	581	4718	2.91275	GGAAT/GGAAT	TGATG	CATCA	TGGTATCAGAGCCAAAATTC	TMTTTCAAGCCGAGGAGAAT	TGATG	CATCA
126	VitV1_ID126	B1	4455	582	583	3291	2.90276	GACAT/GACAT	TGATG	CATCA	TGGTATCAGAGCCAAAGTTC	TCTTTCAAGCCGGGGAGAAT	TGATG	CATCA
127	VitV1_ID127	B1	5765	524	518	4724	2.4956	AAGGT/AAGGT	TGATG	CATCA	TGGTATCAAAGCCAAAGTTC	TCTTTCAAGCCGRGGAGAAT	TGATG	CATCA
128	VitV2_ID128	A	6651	764	768	5120	4.00641	TAAAG/TAAAG	TGATG	CATCA	TGGTATCAGAGCATAGGTTC	CCTTTTGAAGAGAGGGGGAA	TGATG	CATCA		selected for analysis
129	VitV2_ID129	A	6689	786	786	5118	2.15306	CTAAT/CTAAT	TGATG	CATCA	TGGTATTAGAGCACAGGTTC	CCTTTTGAAGAGAGGGGGAA	TGATG	CATCA
130	VitV1_ID130	B1	6774	583	581	5611	3.16664	AGAAG/AGAAG	TGATG	CATCA	TGGTATCAGTGCCAAAGTTC	TCTTTCAAGCCAGGGAGAAT	TGATG	CATCA
131	VitV6_ID131	B2	5556	398	463	4696	3.30852	CTTTT/CTTTT	TGATG	CACCA	TGGTATCAGAGTAAGGATTT	TTTCTTCAAGTGGAGGGGAT	TGATG	CACCA		selected for analysis
132	VitV2_ID132	A	6643	764	763	5117	4.53081	AATGA/TATAG	TGAGA	CATCA	TGGTATCAAAGCATAGGTTC	TTTAAAGAGAAGGGGAATGA	TGAGA	CATCA
133	VitV2_ID133	A	6713	788	789	5137	3.89978	CCAAA/CCAAA	TGATG	CATCA	TGGTATTAGAGCACAGGTTC	CCTTTTGAAGAGAAGGGGAA	TGATG	CATCA
134	VitV2_ID134	A	6575	763	765	5048	5.02765	GACAA/GACAA	TGATG	CATCA	TGGTATCAGAGCACGGGTTC	CCTTTTGAAGAGAGGGCGAA	TGATG	CATCA
135	VitV2_ID135	A	6786	839	840	5108	4.75059	CAAGC/CAAGC	TAATG	CATCA	TGATATTAGAGCACAGGTTC	CATTTTGAAAAGAGGGGGAA	TGATG	CATCA
136	VitV2_ID136	A	6661	768	768	5126	6.38531	CTATG/CTATG	TGACG	CATCA	TGGTATCAGAGCACAGGTTC	CATTTTAAAGAGAGGGAGAA	TGATG	CATCA
137	VitV1_ID137	B1	5851	560	580	4712	4.50928	AAACC/AAACC	TGATG	CATCA	TGGTATCAGAGTAGTTCTTG	TCTTTCAAGCCGGGGAGAAT	TGATG	TATCA
138	VitV1_ID138	B1	5750	525	525	4701	2.63736	CAGAG/CAAAG	TGATR	CATCA	TGGTATCAGAGCCAAAGTTC	TCTTTCAAGCCAGGGAGAAT	TGATG	CATCA
139	VitV1_ID139	B1	5805	506	568	4732	1.60535	AATTG/ATTTG	TGATG	CATCA	TGGTATCAGAGCCAAAATTC	TCTTTCAAGCCRGGGAGAAT	TGATG	CATCA
140	VitV2_ID140	A	7413	788	789	5837	4.19226	ACTTT/ACTTT	TGATG	CATCA	TGGTATGACTTTTGTGACAT	CCTTTTGAAGAAAGGGGGAA	TGATG	CATCA
141	VitV1_ID141	B1	5778	556	508	4715	0.830105	CTATT/CTATT	TGATG	CATCA	TGGTATCAGAACCAAAATTC	TCTTTCAAGCCGGGGAGAAT	TGATG	CATCA
142	VitV4_ID142	B1	5455	385	368	4703	3.96511	CACTG/CATTG	TGATG	TGTCA	TGGAATCAAAGCGGTTCCAT	TCTTTGGGAGAGCCGGCAAT	TGATG	CGTCA		selected for analysis
143	VitV5_ID143	B1	5913	376	376	5162	2.25041	ATCCT/ATTCT	TGATG	CACCA	TGGTATCAGAGCAGGGTTCT	TCTTSCGAGAGGCCGGCAAT	TGATG	CACCA		selected for analysis
144	VitV1_ID144	B1	5815	550	550	4716	0.699301	YAAWR/TAATA	TGATG	CATCA	TGGTATCAGAGCCAAAATTC	TCTTTCAAGCCGGGGAGAAT	TGATG	CATCA
145	VitV1_ID145	B1	5838	600	505	4734	1.15385	GAAGT/AAGGT	TGATG	CATCA	TGGTATCAGAGCCAAAATTC	TCTTTCAAGCYGGGGAGAAT	TGATG	CATCA
146	VitV1_ID146	B1	5438	581	581	4277	2.51556	GTTAG/GACTA	TGATG	CAACA	TGGTATCAGAACGAAAGTTC	TCTTTCAAGTCGAGGAGAAT	TGATG	CATCA
147	VitV1_ID147	B1	5793	526	549	4719	1.3986	GAGGA/AGTAT	TGATG	CATCA	TGGTATCAGAGCCAAAATTC	TCTTTCAAGCCGGGGAGAAT	TGATG	CATCA
148	VitV1_ID148	B1	4051	505	506	3041	0.152022	CATAC/ATTTC	TGATG	CATCA	TGGTATCAGAGCCAAAATTC	TCTTTCAAGCYGGGGAGAAT	TGATG	CATCA
149	VitV1_ID149	B1	4074	531	505	3039	1.30378	GATGC/CGTGT	TGATG	CATCA	TGGTATCAGAGCCAAAATTC	TCTTTCAAGCCGGGGAGAAT	TGATG	CATCA
150	VitV1_ID150	B1	5781	529	531	4722	0.579458	TGAAC/CAYAT	TGATG	CATCA	TGGTATCAGAGCMAAAATTC	TCTTTCAAGCCGGGGAGAAT	TGATG	CATCA
151	VitV1_ID151	B1	5834	519	598	4718	3.34448	CCAAC/CAATG	TGATG	CATCA	TGGWATCAGAGCCAAAATTC	TCTTTCAAGCCGGGGAGAAT	TGATG	CATCA
152	VitV1_ID152	B1	5771	529	526	4717	2.03577	AACTC/GAGGA	TGATG	CATCA	TGGTATYAGAGCCAAAATTC	TCTTTCAAGCCGGGGAGAAT	TGATG	CATCA
153	VitV1_ID153	B1	6120	481	495	5145	1.0878	CAAGT/GCAGA	TGATG	CATCA	TGGTATCAGAGCCAAAATTC	TTTTTCAAGCCGGGGAGAAT	TGATG	CATCA
154	VitV1_ID154	B1	5751	506	526	4720	1.02369	CTATG/AAGAG	TGATG	CATCA	TGGTATCAGAGCCAAAATTC	TCTTTCAAGCCGGGGAGAAT	TGATG	CATCA
155	PopT2_ID155	A	7954	943	943	6069	0.489436	CTGAC/CTGAC	TGATG	CATCA	TGGTATCAGAGCATCAGTTG	CATTTTCAACCCGGGGCTGA	TGATG	CATCA
156	PopT8_ID156	B1	5559	360	360	4840	3.84615	GTACT/GTACT	TGATG	CACCA	TGGTATAAGAGCTTCAGTGT	TCTTCAGGGGGAGTGGTAGT	TGATG	CACCA
157	PopT3_ID157	A	7381	942	943	5497	2.77347	CAACA/CAACA	TGATG	GATCA	TGGTATCAGAGCATGATCTA	CCTTTTGAGGAGCGAGGGGA	TGATG	CATCA
158	PopT3_ID158	A	7483	942	939	5603	3.67467	AGGTG/AGGTG	TGATG	CATCA	TGGTATCAGAGCTGATTTAA	CCTTTCGAGGAGCGAGGGGA	TGATG	CATCA
159	PopT2_ID159	A	5227	943	943	3342	0.163145	GTTTC/GTTTC	TGATG	CATCA	TGGTATCAGAGCATCAGTTG	CATTTTCAACCCGGGGCTGA	TGATG	CATCA
160	PopT3_ID160	A	7352	925	901	5527	3.82536	TTAGC/TTAGC	TGAAG	CATCA	TGGTATCAGAGCTGATCTAA	CCTTTTAAGGAGCGAGGGGA	TGATG	CATCA
161	PopT9_ID161	B2	7535	445	445	6646	1.90147	ATAAA/ATAAA	TGATG	CGTCA	TGGTATCAGAGCAGGTTTAA	TCATTTCAAGTAGGGGAGAC	TGATG	CGTCA
162	PopT2_ID162	A	6266	942	943	4382	0.571009	ATGCT/ATGCT	TGATG	CATCA	TGGTATCAGAGCATCAGTTG	CATTTTCAACCCGGGGCTGA	TGATG	CATCA
165	PopT2_ID165	A	6378	944	944	4491	0	AAAAC/AAAAC	TGATG	CATCA	TGGTATCAGAGCATCAGTTG	CATTTTCAACCCGGGGCTGA	TGATG	CATCA
166	PopT3_ID166	A	6359	945	940	4475	5.61661	CCTAG/CCTAG	TGATG	CATCA	TGGTATTAGAGCTGATCTAA	CCTTTTAAGGAGAGAGAGGA	TGATG	CATCA
167	PopT2_ID167	A	5727	942	943	3843	0.326291	CCAAG/CCAAG	TGATG	CATCA	TGGTATCAGAGCATCAGTTG	CATTTTCAACCCGGGGCTGA	TGATG	CATCA
168	PopT10_ID168	A	7786	1061	1062	5664	3.25945	GAAGT/GAAGT	TGATG	CATCA	TGGTATTAGAGCTTGGCTCC	CCTTTTGAAGAGAGAGGGGA	TGATA	CATTA		selected for analysis
169	PopT2_ID169	A	5229	942	942	3346	0.326637	TATTC/TATTC	TGATG	CATCA	TGGTATCAGAGCATCAGTTG	CATTTTCAACCCGGGGCTGA	TGATG	CATCA
170	PopT2_ID170	A	6071	943	594	4535	0.244718	CTTTG/CTTTG	TGATG	CATCA	TGGTATCAGAGCATCAGTTG	CATTTTCAACCCGGGGCTGA	TGATG	CATCA
171	PopT2_ID171	A	5231	943	943	3346	0	CTTGA/CTTGA	TGATG	CATCA	TGGTATCAGAGCATCAGTTG	CATTTTCAACCCGGGGCTGA	TGATG	CATCA
172	PopT11_ID172	B2	5595	446	446	4704	2.24215	AATTT/AATTT	TGATG	CGTCA	TGGTATCAGAGCAGGCTTAA	TTCTTTTACACAGGGGAGAC	TGATG	CGTCA		selected for analysis
173	PopT2_ID173	A	4885	375	932	3579	1.15426	ATTAG/ATTAG	TGATG	CATCA	TGGTATCAGAGCATCAGTTG	CATTTTCAACCCGGGGCTGA	TGATG	CATCA
174	PopT2_ID174	A	5222	943	943	3337	0	ACCGG/ACCGG	TGATG	CATCA	TGGTATCAGAGCATCAGTTG	CATTTTCAACCCGGGGCTGA	TGATG	CATCA
175	PopT2_ID175	A	6376	943	943	4491	0.407864	CAGCG/CAGCG	TGATG	CGTCA	TGGTATCAGAGTATCAGTTG	CATTTTCAACCCGGGGCTGA	TGATG	CATCA
176	PopT3_ID176	A	4827	940	941	2947	2.69476	GACTA/GACTA	TGATG	CATCA	TGATATCAGAGCTAATCTAA	CCTTCTGAGGAGCGAGGGGA	TGATG	CATCA
177	PopT1_ID177	A	7679	893	893	5894	3.10104	TATTA/TATTG	TGATG	CATCA	TGGTATTAGAGCTAGGCTCC	CCTTTCGAGGAGAGAGGGGA	TGATG	CATCA
178	PopT1_ID178	A	7808	881	893	6035	1.20596	CTAAC/CTAAC	TGATG	CATCA	TGGTATGAGAGCTAGGCTCC	CCTTTCGAGGAGAGAGGGGA	TGATG	CATCA
179	PopT2_ID179	A	5230	943	943	3345	1.22359	CAATG/CAATG	TGATG	CATCA	TGGTATCAGAGCATCAGTTG	CATTTTCAACCCGGGGCTGA	TGATG	CATCA
180	PopT3_ID180	A	7265	940	942	5384	2.36812	GCAAG/GTAAG	TGATG	CATCA	TGGTATCAGAGCTGATATAA	CCTTTTGAGGAGCGAGGGGA	TGATG	CATCA
181	PopT1_ID181	A	7808	881	893	6035	1.20596	CTAAC/CTAAC	TGATG	CATCA	TGGTATGAGAGCTAGGCTCC	CCTTTCGAGGAGAGAGGGGA	TGATG	CATCA
182	PopT2_ID182	A	5227	941	941	3346	0.0817461	TTTTC/TTTTC	TGATG	CATCA	TGGTATCAGAGCATCAGTTG	CATTTTCAACCCGGGGCTGA	TGATG	CATCA
183	PopT2_ID183	A	5231	943	943	3346	0.407864	TTTGG/TTTGG	TGATG	CATCA	TGGTATCAGAGCATCAGTTG	CATTTTCAACCCGGGGCTGA	TGATG	CATCA
184	PopT3_ID184	A	8723	944	942	6838	2.442	ACTAT/ACTAT	TGATG	CATCA	TGGTATCAGAGCTGATCTAA	CCTTTTGAGGAGCGAGGGGA	TGATG	CATCA
185	PopT2_ID185	A	6362	942	942	4479	0.244978	CCACC/CCACC	TGATG	CATCA	TGGTATCAGAGCATCAGTTG	CATTTTCAACCCGGGGCTAA	TGATG	CATCA
186	PopT2_ID186	A	5216	941	942	3334	0.653275	GGGAG/GGGAG	TGATG	CATCA	TGGTATCAGAGCATCAGTTG	CATTTTCAACCCGGGGCTGA	TGATG	CATCA
187	PopT5_ID187	B1	5432	377	377	4679	2.0404	CTAGA/CTAGA	TGATG	CATCA	TGGTATTAGAGCGGTTCATG	TCTTCAGGGGAGTTGGCAAT	TGATG	CATCA
188	PopT6_ID188	B2	5621	556	555	4511	1.38351	TAATT/TAATT	TGATG	CGTCA	TGGTATCAGAGCACGGATTT	TCTTTTCAAGTGGAGGAGTA	TGATG	CGTCA		selected for analysis
189	PopT1_ID189	A	7075	881	891	5304	1.37824	GATTT/GATTT	TGATG	CATCA	TGGTATCCGAGCTAGGCTCC	CCTTTCGAGGAGAGAGGGGA	TGATG	CATCA
190	PopT2_ID190	A	6374	943	943	4489	0.8973	ATTTG/ATTTG	TGATG	CAGTA	TGGTATCAGAGCATCAGTTG	CATTTTCAACCCGGGGCTGA	TGATG	CATCA
191	PopT4_ID191	B1	6802	372	372	6059	5.37634	CAAAA/CAAAA	TGATG	CATCA	TGGTATCAGAGCATGGCTTT	TTCTCCAACCCCAAGAGAGT	TGGTG	CATCA		selected for analysis
192	PopT5_ID192	B1	5432	377	377	4679	2.0404	CTAGA/CTAGA	TGATG	CATCA	TGGTATTAGAGCGGTTCATG	TCTTCAGGGGAGTTGGCAAT	TGATG	CATCA		selected for analysis
193	PopT7_ID193	B2	5143	390	390	4364	3.94477	CCATC/CCATC	TGACG	CGTCA	TGGTATCAGAACCAGGTCTT	TTTCTTTAAGTGGAGGAGAA	TGATG	CGTCA		selected for analysis
194	PopT9_ID194	B2	5394	457	458	4480	4.53477	CCATT/CCATT	TGATG	CGTCA	TGGTATCAGAGCATGTTTAA	TCTGTTCAAGAAAGGGAAAC	TGATG	TGTCA
195	PopT9_ID195	B2	5373	433	434	4507	2.65863	ATATT/ATATT	TGATG	CGTCA	TGGTATCAGAGTAGGTTTAT	TCATTTCAAGCAGGGGAGAC	TGATG	CGTCA		selected for analysis
196	PopT3_ID196	A	7055	942	942	5172	1.87816	ACTTC/ACTTC	TGATG	CATCA	TGGTACCAGAGCTGATCTAA	CCTTTTGAGGAGCGAGGGGA	TGATA	CATCA		selected for analysis
197	PopT8_ID197	B1	5559	360	360	4840	3.84615	GTACT/GTACT	TGATG	CACCA	TGGTATAAGAGCTTCAGTGT	TCTTCAGGGGGAGTGGTAGT	TGATG	CACCA		selected for analysis
198	PopT2_ID198	A	6399	944	944	4512	0.325945	ATATC/ATATC	TGATG	CATCA	TGGTATCAGAGCATCAGTTG	CATTTTCAACCCGGGGCTGA	TGATG	CATCA
199	PopT2_ID199	A	5230	943	943	3345	0.0815727	AAGAG/AAGAG	TGATG	CATCA	TGGTATCAGAGCATCAGTTG	CATTTTCAACCCGGGGCTGA	TGATG	CATCA
200	PiSat1_ID200	A	5683	252	570	4862	ND	ND	ND	TATCA	TGGTAATCAGAGCATATTCC	TCTTTTCAAGAAGGAGGGAA	TGATG	ND	both LTRs are truncated	selected for analysis
201	PiSat1_ID201	A	5710	250	570	4891	ND	ND	ND	TATCA	TGGTAATCAGAGCATATTCC	TCTTTTCAAGAAGGAGGGAA	TGATG	ND	both LTRs are truncated
240	OryGl1_ID240	A	5082	908	909	3266	0.507743	GCAAT/GCAAT	TGATG	CATCA	TGGTATCAGAGCGTGGTTCA	CAAATGCAAGAAGGGGAGGA	TGATG	CATCA		selected for analysis
241	SilL1_ID241	A	6939	1225	1225	4490	0.188383	CATTC/CATTC	TGATG	CATCA	TGGTATATCAGAGCCAGGCT	CCTGTTCAACCAGGAGGGGT	TGATG	CATCA		selected for analysis
242	SilL2_ID242	A	6093	830	830	4434	0	CCCAT/CCCAT	TGAAA	TTCCA	TGGTTATCAGAGCTTTGGTT	CCTTTTCAAGAAGGGGAGAT	TGAAA	TTCCA		selected for analysis
243	PopT2_ID243	A	4975	943	943	3090	0	GGTTT/GAAAG	TGATG	CATCA	TGGTATCAGAGCATCAGTTG	CATTTTCAACCCGGGGCTGA	TGATG	CATCA
244	PopT2_ID244	A	5233	937	943	3354	0.244718	-/CTAAA	ND	CATCA	TGGTATCAGAGCATCAGTTG	CATTTTCAACCCGGGGCTGA	TGATG	CATCA	6 bp at the 5' end of the 5'LTR are missing
245	OryGr1_ID245	A	7236	936	509	5792	2.21657	TACGT/TACGC	TGATG	CATCA	TGGTATCAGAGCCACAAAAA	CCAAATCAAGAGGGGGAGGA	TGATG	CATCA		selected for analysis
246	MedT4_ID246	B3	12957	6835	385	5738	ND	CAGAG/CAAAG	TGATG	AGCCA	TGGCATCAGAGCCTAGTTAT	CTTCTCCAACCCGGGGAGAA	TGATG	AGCCA	5'LTR seems to have long insertion	selected for analysis
258	Spdl_ID258	C	2232	ND	ND	ND	ND	ND	ND	ND	ND	ND	ND	ND	partial sequence	selected for analysis
259	PicG1_ID259	C	5920	530	764	4627	ND	-/GTTTA	ND	GATCA	TGGTATCAGAGCAATTTTCT	TCTTCCTAAGGGGGGAGGAA	TGATC	AATCA	5' LTR is truncated	selected for analysis
260	PinT1_ID260	C	5877	632	621	4625	2.19085	GAGAC/GAGAC	TGATC	GATCA	TGGTATCAGAGCGGTCTGCT	GCTTCCTAAGGGGGGAGGAA	TGATC	GATCA
261	PinT1_ID261	C	5850	620	605	4626	3.10174	CATTC/CATTC	TGATC	GATCA	TGGTATTAGAGCGGTCTGCT	GCTTCCTAAGGGGGGAGGAA	TGATC	GATCA
262	PinT1_ID262	C	5839	582	628	4630	1.22489	ACATT/ACATT	TGATC	GATCA	TGGTATCAGAGCGATCTGCT	GCTTCCTAAGGGGGGAGGAA	TGATC	GATCA		selected for analysis
263	PinT1_ID263	C	5678	613	622	4444	6.05986	CCTTC/CCTTC	TCATC	AATCA	TGGTATCAAAGCAGTCTGCT	GCTTCCTAAGGGGGGAGGAA	TGATC	GATCA
264	PinT1_ID264	C	5869	622	620	4628	4.93888	GCAGA/ACAGA	TGATC	GATCA	TGGTATCAGAGCGATCTACT	GCTTCCTAAGGGGGGAGGAA	TGATT	GATCA
265	PinT2_ID265	B	7294	1341	1333	4621	7.43136	ATTAA/CTAAC	TGATG	GGCCA	TGGTATCAAAGAAACTAGTT	GAATTTTGTCCTTAGGAGTC	TGATG	GGCCA		selected for analysis
266	PinT3_ID266	B	10250	2120	2120	6011	1.19739	CCAAA/CCAAA	TGATG	CATCA	TGGTATCAGAGCTAGTTTTT	TTTTTGTCACCCCGGGAGCC	TGATG	CATCA		selected for analysis
267	PinT4_ID267	B	8682	2113	2066	4504	3.73026	GTTTG/GTTTG	TGATG	CATCA	TGGTATCAGAGCAGGAAGTT	TTTCTTTTACCCTGGGAGCC	TGATG	CATCA		selected for analysis
268	PinT5_ID268	B	8559	1978	1978	4604	3.88893	GATCT/GATCC	TGATG	CATCA	TGGTATCAGAGCAGTTGTTT	TTCTTTTTACCCCGGGAGCC	TGATG	CATCA		selected for analysis
ᵃ mya: million years ago
ᵇ TSD: target site duplication
ᶜ LTR: long terminal repeat
ᵈ pbs: primer binding site (pbs start + 20 bp)
ᵉ ppt: polypurine tract (20 bp upstream of the 5' LTR)
ᶠ ND: not determined.
Footnotes:

## Sheet: Supplementary Table 2C
ID	Name_ID	Clade	Species	GB accession	Position
39	Legolas_AraT_ID39	Tekay	Arabidopsis thaliana	AC006570.6	45998-38250
40	Gimli_AraT_ID40	Reina	Arabidopsis thaliana	AL049655.2	77107-82338
42	Galadriel_LycE_ID42	Galadriel	Lycopersicon esculentum	AF119040.1	19065-12855
43	MusA_ID43	Galadriel	Musa acuminata	AC226196.1	10197-16634
47	Peabody_PiSat_ID47	Tekay	Pisum sativum	AF083074.1	1-7870
48	Retrosor2_SorB_ID48	Tekay	Sorghum bicolor	AF061282.1	114936-126533
49	Reina_ZeaM_ID49	Reina	Zea mays	AF123535.1	152915-152637..144052-138905
50	Tekay_ZeaM_ID50	Tekay	Zea mays	AF448416.1	61044-48249
51	LORE2A_LotJ_ID51	Reina	Lotus japonicus	AB430320.1	1-5276
52	LORE2B_LotJ_ID52	Reina	Lotus japonicus	AB430321.1	1-5390
202	PopT_ID202	Tekay	Populus trichocarpa	AC182671.2	56679-65878
203	PopT_ID203	Galadriel	Populus trichocarpa	AC182682.2	51340-57324
210	Gloin_AraT_ID210	Reina	Arabidopsis thaliana	AL033545.2	13629-8054
211	VitV_ID211	Galadriel	Vitis vinifera	AM474226.2	528-6335
214	VitV_ID214	Tekay	Vitis vinifera	AM475847.1	10609-1234
215	VitV_ID215	Reina	Vitis vinifera	AM437574.2	4740-10124
218	MedT_ID218	Tekay	Medicago truncatula	AC155883.2	30497-21675
221	GlyT_ID221	Tekay	Glycine tomentella	FJ402905.1	11531-1
222	GlyM_ID222	Tekay	Glycine max	AC235193.1	76846-89270
226	LotJ_ID226	Tekay	Lotus japonicus	AP004542.1	43755-32820
228	GlyM_ID228	Reina	Glycine max	AC235351.1	105569-110842
230	GlyM_ID230	Reina	Glycine max	AC235135.1	54062-48706
232	MedT_ID232	Reina	Medicago truncatula	AC124965.18	63335-68684
234	LotJ_ID234	Reina	Lotus japonicus	AP006335.1	29323-23885
235	MusA_ID235	Reina	Musa acuminata	AC226048.1	1861-7767
236	BraR_ID236	Reina	Brassica rapa	AC189233.2	82147-76811
251	PhyP_ID251	Galadriel	Physcomitrella patens	AC159397.2	12498-18654
252	SelM_ID252	Galadriel	Selaginella moellendorffii	AC158183.2	17900-25463
254	OryS_ID254	Tekay	Oryza sativa	AP008210.1	26021798-26034723
256	LORE1a_LotJ_ID256	Reina	Lotus japonicus	AJ966990.1	132-5182
257	AraT_ID257	Tekay	Arabidopsis thaliana	NC003074.5	12856069-12864346
270	PinT_ID270	Reina	Pinus taeda	AC241285.1	85943-91815
276	PinT_ID276	Reina	Pinus taeda	AC241321.1	93568-87334
286	PinT_ID286	Tekay	Pinus taeda	AC241310.1	47161-57680
289	PicG_ID289	Tekay	Picea glauca	GU059905.1	80926-71251
