# Supplementary material for: Plant centromeric retrotransposons: a structural and cytogenetic perspective
Source: Mob DNA. 2011 Mar 3;2:4. doi: 10.1186/1759-8753-2-4 (PMC3059260; doi:10.1186/1759-8753-2-4)
Supplement: Additional file 2 — CRM sequences used in this study. [file 1759-8753-2-4-S2.FASTA]

>CRA5_ID121
gtatatgatgcagcgcatcttaagagttcatgggcttctcgtctacgtatcatgggcttc
acgtatatgagaatcctttagaatgttcaattacgttttctcctttttcttaggttatta
ggataatactaaatcttcgatatgattagctttagagtattcgttgttatctctttattc
cctaaaagtagccttcattcatcatcgttgtaatcacgctttagataataaaattcagtt
tacattaaagagcttcttaaccctgaggagaggatcctcatccctttgttgctttctcga
tcattatcatcgagataagtaagatccaagctcgagtttgttgtttcctggagatctcaa
acccctgcttgttactttgcttccgcctctctatcagttggtatcagattctagtttttc
ttggcttgaaatttgaatcaacaatgcctccaaagaacgaaaacgttggcgacaagtttc
cggacccaaccatcaattggatcgagtttcgcgatactcttctcgcctctcagactgcgt
tgcaggcttcaattcgtgagcttagtcaagcgttaatcagacatcttgatgcagctaacc
cgcctccagcagcagtcgccgtggctccacgacaacaagacgctgttcagatcgtcgcag
agcacaaccaacctcgtgaccagctgcctaatcaattagtgttagccaatccaaaccaac
acgattttctgccggctagacaccaggaacagatgtttcaagacacacgttgggaaacaa
ggttcaaagtcgacattccagaatttcaaggctgtatccggggagatgcactacttgatt
ggcttgtggctgtagaggaaacattggatttcaagtgtgtacctgctgagagacgagtat
cgttggtggctacacgattccgtggacatgcagcttcttggtggcagcaattcaagacgt
ttagggcacgtacgagtaaagcacctattcgctcttgggaaaaattgaagaagaaactca
gagacacttttcttcctcacaattacgatcgcacgatgtataatcgcctgcaaaatctga
gacaagggtctagaactgtagacgattacgcagaagaattttatcttcttgttacaagta
atgacatctatgacagtgaggtacaattggtctcacacttcataggagtactgcgaactc
aactccaaaacgcgttatcactattcgatccttccactgtggcggaggctcacagacgcg
catcttcttttgagcaacagttttgctctcaaacaaactctatctttccacgttcacgac
catctgagactaaatcaaattcagctggttttggtcatcgtaaagatacagaacaaagta
gccttaacaccactcgtgtcactgcaaaagaagaagatccacagccccaaatacgacgat
cgacccgcccgaatgccttacgttgctatgcttgtggggaacttggtcacagacaaacag
cgtgtccaaaccaaacagcgtgtccaaaccaaacagaggaagcgtttattgaaacgcata
acaccaagggtgatgaaggtcatatgttggtagcacgatttttcggtctcactccacagc
atcgtgaaaaacattggcttcgcactaacatttttcgttctacttgcacaatcaaaggcc
gagtctgcacttttgttattgattcgggaagttgccgtaatgtaattgccgaggaagctg
tgcgaaagctgggcttaccatttgaagaacatccaacaccatatgcaatgacttggttgc
aggatggcgtttcgttccgcgtttcacgtcgagtcctagtttctttctccatagggcaat
tctacaaggaccgcacttatttcgatgttacacctatgaatgtcactcacctcatcttgg
gacgaccttgggagtatgatcgaaagattatgcatgatggggctgcgaatacatatgaat
ttatctgggaaactcataagattgtgctgcttccatctccagacacaccgctttctccca
atccgtcacctccaccggcacgcaagccaactctcatgccccatgtaacttcgacaggcc
atgtacacactcccatgttgtgttcatttttgtgtttgagaaagagctgcaaagtgaagg
atttgcattagcagtgttaccatcaattacagcgactacatccaccgtagctcacaccat
attcgataacgtaattcaagaatttgcagacgtgtttccgcaagagttaccaggagctac
caccactcaagatattcaacatcacatagatcttgtgcccggtgcaacgctaccaaaccg
accacactattgcatgagtccgcaagaacatgacgagttgcgccgacaagttgaagaact
tctagcaaaaggtcatattaaagaaagcctcagtccttgcgttgtacctgcccttctcat
tccaaagaaagacggaacgtggcgtatgtgtgtagatagtcgagctatcaacaaaattac
ggtgcgctatcgcttccccataccacgacttgatgacctattggaccaaatcggcaaggc
atctctcttttcaaagattgatctaaaaagcgggaaccatcaaattcggattcgaccggg
agatgagtggaaaaccgccttcaaaacacgagaaggactttttgaatggcttgtcatgcc
ctttggcctcaccaacgccccaagtacgttcatgcgcgtcatgaatcaagtactttcatc
gggaaattcgtggttgtgtattttgatgatattctcatcttcagctcgtcacatgaggaa
cacgagaaccacatccaagctgttctagcaatttacggaaggagaagttgtttgcagctc
gccataaatacgagtttggtgtctcacaggttctttttttgggctatgtcatatcggata
agggattatcagtcgatgaaacaaatattgaagcagttcgctcttggccggttcacaaac
agtaaccgaggtacgcagcttccacgaattagcctctttctattgccggtttgttcatca
cttcagcagcattgtagcaccaatcacgagttgcattaaggatggcaaggtcacatggac
gaaagaagcggatgaagcgtttacacttatcaagcacaagttaacgacagcgccaatctt
ggttcttctcggacttatactctacagacaccttcttctctcggatattaagcgacgtcg
agaatgagttaaacgatgaatatacactataaaacggattcctcttcaaaggtttgcggc
tttgtgttccagattgcagcctccgacttcagattatttgtgaattacataatgaaggcc
acgtagggcgtgacaggacattgcagctcgtcacaacatcttatttttggccttcactgc
gccgtgacgtcgaacgttttgtggaacgttcccggatctgccaacttgccaaaggaaaaa
ccctccaatgcgggcctctatcttcctctccctattcccacgcagccatggaccgatgtt
agtatggacttcgttttgggactccctcgtactcaacgcgggaacgactctatctttgtg
gtggtggatcgcttctccaaaatggctcattttattccttgtaagaaaacgacagatgct
gttacggtagccttactcttctttcgagaaatttatcgtttacatggtttgcctacttct
attgtgtgtgaccgagatactcgattcgtgagtcatttttggcgatctttgtggaagtta
ctttgcactagcttggatatgagtactgcttatcatcctcagtcggatggtcaaaccgaa
gttagcaatcgagctcttggagatcttcttcgatgtttagttggagataacattaagagc
tgagacgttaagctatgtcaagccgagtttgcacacaatcatgctttttaccgaagtgtt
ggatgctctccgttttgtgtggtgtacggttttgtcccacgtgcacctttggatttgaca
actctccctgataaaactcgcatgcatggtaatgctgtggactttgttgaagagttgcag
aaagttcacaaggatgcacacagtaatttggaagccgcgacgaccaagtacaagaatgca
gctgatcataagcgtcgggaattgctttttaatcctggagatttggtgtgggtagtgctc
tcccgtgaacgtttcccacctcatgagtacaattaactcaagtcccgcaagattggtcca
cttgaagtcttggaacgcatcaatgagaatgcgtacagagtcaactttcctccccattta
cggacgtccaatgtgttcaacgtgaagtacctctctccgtttcgtggtgacaatgaggtg
gttgattcagggtcgaatcctctcccacccgaggggacctgatgcagcgcatcttaagag
ttcatgggcttctcgtctacgtatcatgggcttcacgtatatgagaatcgtttagaatgt
tctattacattttctcctttttcttgtgtttttagataatactgaatcttcgatatgatt
agctttagagtattcgttgttatctctttattctctataagtagccttcattcatcatcg
ttgtaatcacgctttagataataaaattcagtttacattaaagagtttcttagccctgag
gagaggatcctcatccctttgttgctttctcgatacgttatcatcgagataagtaagatc
caagctcgagtttgttgtttcctggagatctcaaacccctgcttgttaccttgcttcctc
ctctctatcagtata
>CRA3a_ID1
tgacacaccaaaaccactctatcgcagcatcatatcatcacttcaccaaatcactctatc
gcagcatcataccatcagttcaccaaaaccactctatcgcagcatcatatcatcacttca
tcaaaatcactctatcgcagcatcatatcatcacttcaccaaaatcactctatcgcatca
tcatatcaacaaatctactcgatcgcgtcatcatcatcactgtcaccaaatctactagat
cgcaccatcaggatctgatactcgatcgccatcaccatcaccatcatacagtcaatccgc
agactgttcctgaacaatctcatcatcttacaatcaaccacacgaagtgtattcaaggga
ctgtgattctaaccaggatcatattaagtggtatcagagccgcttcgtgtcaggttgtat
ccatttcgacttttcatattctgtattgcttctagagttgaatcttatcgtttttggtat
tagaaacttgttagaactgatagatccgcttgaaaacgattggaacttgtgtaattgttt
ttggactcatcaacttctatactcgatctacttgtttctaaagatccttttacttgttgt
tgtcgtttttgtcattgtagtgtcatggcagacgaggaagaaggagaaaacagcaacaaa
ctaatgcttgttgctctcactgcaacaatgactaagttactcgatgctaggctggaagct
ttcaggcaagagcatatcaattctgacccagatagagatcgaactagaagagagcctaga
gatcctgtagacgatagagacacaatgagttactatagtcaatcctctagacagaccaac
catagaaggaggaggcatgacagagaagaaagagttctacctagagatgatcttgccggc
ttgaagatacgtattccttctttcaaaggaaccaacgaccctgatgagtatctagaatgg
gaaaagaagattgagctcgtgttcaattgccaacaatatactgaagaaagcaaagtgaaa
gtggcaccaaccgaatttcagaattacgccttgagttggtgggatcaattggttaccaca
aggagacgtgctggagactatccaattgagtcctggactcaaatgaagaccataatgagg
aagagattcgtgccaagtcactactacagagagctacacaacagattgagaaatcttgtc
caaggaaacaaatccgtagaggagtactacaaagagatggaaaccttgatgttaagagct
gatattcaggaggataatgaagccataatgtctaggttcatgggaggtctaaacagagat
atcatagacagattggaggttcagcactatgtggagttagaggagctactgcacaaagca
atcatgtttgaaaaacagctgaagagaaggagctctaagcctagttttggttcaggaaag
cctagctaccacaaggatgaacgatcaggatttcagaaagattataagcctttcatcaaa
ccaaaagttgaggatcaagatcagaaaggaaagggcaaagctgttatgacaagaactaga
gacatcaagggctttaagtgtcagggacatggtcattatgctagtgagtgttcaaacaag
aggatcatgataatcaaagacactggtgagatagagtcagaggatgagcaactagaagag
agttcatcaacagaagactatgaagcaccatcaaaaggagagctattggttacaatgaaa
gctttgagtgtgatagccaaaacggatgaacaagagcagcgagagaacctgtttcattca
agttgtatggtcaatgacaaggtctgtagcttgatcatagatggcggaagttgcaccaac
gttgctagtgaaaccatggtggagaagcttggtctaaaagttatgaagcatccaaggcca
tacaagttgcaatggttgaatgaggatggagagatgagcgtggacagacaagtgaaggta
ccattatctattggcaagtatgaggacgaaattttgtgtgacatactgcctatggaagct
agtcacatactacttggaagaccatggcaatcggaccgtaaggtaaggcttcaccaatcg
ccaaatctttgagttcaagggcagaaaaaccatattggttccaatgacgcctcatgaggt
gtacctagaccagttgagcatgaagatgagaaagaaacaaactgttaaaccatctaacct
catgatcaacgagagtaagcaaaagggaagtggttttcaatcatctaagttattgtttgt
ctttaaagagactcttatgagtctaactaatcctgagcaggctattcctagcaaaattaa
gtttctattgcaggattatactgatgtgtttccagaggagaatccagtaggcttaccacc
cattagaggcattgagcaccaaattgactttgttccaggagcgtctttgccaaacagacc
ggcttataggaccaatcccgtggagactaaggagctagaaaagcaagtgactgagctgat
ggagagaggccatattcgtgagagtatgagtccctgtgcagtacctgtgttgcttgtacc
taagaaggatggaagctggaggatgtgtgttgattgcagagccatcaacaatataacagt
gaagtatcgccatcctatacctagattagatgatatgttagacgaattgcatggttctag
catcttttctaaggttgatttaaaaagtgggtatcatcaaattaggatgaaagaaggcga
tgaatggaaaactgcatttaaaactatacaaggtttatatgaatggttagtgatgccatt
cgggctgacaaatgcacctagtacattcatgagactgatgaatcatgttcttagagcttt
tataggacgttttgttattgtttattttgatgacatcctagtttacagcaagagtctaga
agaacatgttgaacatttgaaaatggttttagaagtacttaggaaggaaaagctttatgc
caatcttaagaaatgtacttttggaacagataaccttgtcttcttaggttttgttgtgag
tacagatggagttaaagttgacgaagagaaggtgaaggcaattcgagaatggccaagtcc
taaatctgtaggggaagtgaggagcttccatggacttgctggtttctataggaggtttgt
gaaggactttagcactctagcagctccactgaccgaagttattaagaaaaatgttggatt
caagtgggaacaagctcaagaagatgctttccaggccctaaaagagaagcttactcatgc
ccctgttttatcacttcctgattttcttaaaacttttgaaattgaatgtgatgcctccgg
ggtaggaattggtgttgtcttaatgcaggataagaagccaatagcttatttcagtgaaaa
gcttggaggagctactctcaactatcctacctatgacaaagaactttatgctttagtaag
ggcattacaaacggggcaacattacctctggcctaaggagtttgtcattcacacagacca
tgagtccttgaagcatcttaaaggacaacagaaactcaacaagaggcatgcaaggtgggt
tgaattcattgagacatttccttatgtcatcaaatataagaaaggtaaggacaatgtagt
tgctgatgcattgtcaaggaggtatgttcttctctcatctcttgatgctaagttacttgg
ttttgagcatataaaatctctttatgcaaatgattctgattttgaaaagatatattcatc
ttgtgaaaagtttgcatttggaaaatattatagacatgacgggttcttgttttatgataa
ccgtttgtgtattcctaattcgtctttgagagagctgtttataagggaagcacatggtgg
aggcttaatgggacactttggagtctcaaaaactattaaagtaatgcaagatcactttca
ctggccgcatatgaaaagagacgtggagagaatatgtgaaaggtgtcccacatgtaaaca
agctaaggctaagtcacaaccccacggtttgtatactcctcttcctattccttcgcatcc
ttggaatgatatttctatggactttgtagtaggtttgccaaggaccaggacaggtaagga
ctcgatttttgtggttgttgatagattttctaaaatggcacatttcatcccttgtcataa
aactgatgatgccatacatatagccaatctgttctttagggaagttgttcgtttgcatgg
catgcctaagaccatagtatcagatagagacactaagtttcttagttatttttggaaaac
tctttggtctaagctaggaactaagttgttgttttctactacttgtcatccacaaactga
tgggcaaactgaggtcgttaataggacattgtctacactcttgcgtgcattgattaaaaa
gaatctaaagacttgggaggactgtctacctcatgttgaatttgcatataatcactctat
gcattctgcctctaaattttcgccttttcaaatcgtttatgggttcaatcctactactcc
tttggatttaatgcctttgcctttgagtgaaagagtcagtctagatggaaagaagaaggc
agaattggtgcaacagattcatgagcaggccaagaagaacattgaagagaaaacaaaaca
gtatgctaagcacgccaacaagagtagaaaggaagtcatcttcaacgagggagacttggt
ttggattcatctccgaaaagaacgttttcctaaagagagaaagtccaaacttatgtcgag
gatagacggaccctttaaagtgctcaagaggatcaacaacaatgcctactctttggattt
gcaaggtaagtataatgtgagtaatagttttaatgttgctgacctttttccttttattgc
agacaacacagatttgaggtcaaatccttttcaactgggagaggatgatgtgataatgac
aagcttggatcatggagctgatgagataatgacaagcttggatcatggagctgatgagat
aatgacaagcttggatcatggagatgatgtgataatgacaagcttggatcatggagctaa
ggagcagtttgaaggagggaaagttatcaaccactcgatcaagcatgctgttgaagattt
gagggagcttgaatctaatgactcgatggactactcgacccaacatgaagatgaactgct
tggagctacaaaaaaggaagcaatgcatgttcttaatggtccaatgacaagatcgaagac
tagactactaaatcaagatatcactacacttctacaacacattgagggcagtcttaaaca
agatgcttgtcaaaccacgttggttgtgattcaagcggtttaagcgacaacaatagaggt
gtgtgacttgcactctttttccctcctcttggttttgtcccattgggttttccaagagag
gtttttaacgaggcaagcccacacactcgaccacatcagcccattgttgtctcgcagccc
attgccaaggagaagcccattttatttgaatttagtctttgtgtgtttatttcgtttttc
tttccctatgacgactttacatcttccctagactcttcttcttctttataatctcttctt
ctccttgtaatcaaatcatcaaaaatttttcttatcaaatctctttctgaattcgtttga
tcttgagtttgtgtgtgtaatatcacgatctcatcttgtgaatgcttttggtgtgtcata
tccaagcacgatcaagctcggaagttcaaaggtctttcacatcctttggaagttctactc
gatccccattccatcaccatactcgatctcatctccatatcatcacttcaccaaaaccac
tctatcgcagcatcatatcatcacttcaccaaatcactctatcgcagcatcatagcatca
gttcaccaaaaccactctatcgcagcatcatatcatcacttcatcaaaatcactctatcg
cagcatcatatcatcacttcaccaaaatcactctatcgcagcatcatatcaacaaa
>CRA4_ID2
ccttctgatgcggacatcaaccttatttcacaaactgctgaactacaagttgtaccacat
cttgtactacatcctgtaccagaagtcccggagggtatcatgacacgttcaaaagctaaa
caactgaagaaaaggttcaacttagctgtgcaagatattttgagctccctagagctagga
gtaaactggtccttagcaccccataccagatatgatctaatagccgaagaagagcttgct
gaagcattcacccaaatgagtcttgaacgaactactcccccaggtatgaaatatcgtttg
acaggttcaaggacctctagaaaccaagagaaaactttggagcttcaagagacggacgat
tcaagtgtcatctctgaaagtgatcgagagagtcaagatcaagaacaagatatcaaggac
atggaaaagctcaaagacattgatcaaaatactcaagaggaactccacaaagacccctac
ttcaaggaacaagccaacaaacaagcacaagacttgattccagaagtacctcaagaagta
ctacaagaaatgactcaggcgacatctattaggcctaaaacgcatctaggtaaggtttat
tcagtttatattatctttgcaggtccacacagcccagacaacggctagagtcgccctcaa
tcgtgctccgcaagagaacttaattagtttccttattttagcttattttctttctaaaaa
caatggtttttgtgttttgattttatttgcttccttgttgcgtttttacatttaatttcg
gccttagggctagctgaaggactcttataaggtccccatacagcagttgtacgattttta
cctttgattatcaataaagaaccgcattttctcacttcttctctttaagtgttcttaaga
gaataagcttgttctttgtcttgtgtgtgtgattcaccaaggccaagttcatgtactgta
tcagagacttatcacatctctgtggtgtacttcaatccgccagcacttcccctccattag
atcccacacgagagaagcgatcgtcatcgtgttagatctccatcatcgaccatctttcct
tcacaagagagaagcgaccgccagcttgtgaagccaccatctctatcagatacaaagctc
accaccgagtcttgtatcatcttggtataagagcgcagttgtgcttcctttgcgaggttt
catcattttgttttgtctgccctactttctgaatcagtttttgcattagtctagtttctg
ttttatttaaattaaaaaaaaaagtatttcagtttcattttatttcgtgttaagtatttg
tttttgagtttcgtaatattaattaaaaaaaaaataaaaaattattgttaactttgtact
acattagcaagtgtgtcaggaagtgattcaacaagtcttaggtttcttgttttttatctt
tcttttctagtgctgtggtacattgatttctttgttgtttttgtctaatcccatgtcagt
tttaggcatatactatgggagaagcagcagaaattccccaaaacgccgtaatgcaaatga
tggctactttgacggaggagttaagaggattaaggcaacggctaggtcgtttggagcagc
cccatcctagggttgaaatggggcaagaccaggctcgtgggaatgcccgcgaagaggtag
aggagtttcctgacttggatgatgatgatgatcaaccacccgaccctttgaggcgccaac
ataaacggagagaagatccattgacgagaaaccgtgcacgaggagtagaaccgcgtgaac
agaaccgagatatcaaactaacacctcctactttttgcaggaaaatctaatccagaggtg
tacatggattgggagcgatagatgaagtacataagcacttggggagaatctcggaaggtg
tccttagcagtcgctcagctcaccaaaaatgctttatcttggtgggataggacagtagct
gataggaggagataaagatttggtcccataagcacttggggagacatgaagtacctctta
aggttgaggtatgtccctgaccattatcatagagacttacaaaaacgttttagaaaattg
tctcagggaacaaggaccgtagatgagtactttgaagagtttgagaagctcatgaacgcc
ttggacctagaggaatccaacgaagctctcatggctcaattcatagacggattacaagag
aggattcagcgaaaggtggagagagcccaatataatggactccatgagttgctacaccta
gcggtacaagtcgagcagcaaatcaggcgtaaggcatccttaagcaaccgatccagaaac
aacacaccttggaatgcaagcaacaaccgagccatggacaaaggcaaggccgtagagagt
gatcctaggtacaagaacaagtctaatgaggcacctaaaacctctaggcccgaaccaggt
aagttctctagtactaatccatctccttctcgtgacattacttgtttcaaatgtcaaggt
aggggacacatggtgagagaatgtccgaaccaaagggtgatgatcctcactcctagtggt
gactatgagtcacaagatgagcaagaggattctaatgagcatgaggacgttgagtatccg
gatgtaggagaactccttgtgattcgcaggacattgagtgtgtttgttaaccccgaagaa
aaagtgcaacgagaaaacatcttccacactagatgcaccataaagaacaaggtatgtaac
ttgattattgatggaggttcatgtactaatgttgctagcaagtacatggtagacaggcta
ggtcttcagaaaacaaagcactcgagaccatacaagcttaggtggctcaatgacaatact
gaacttaaaatcgattaacaagtgattgtatcattcagcgtgggaaagtaccacgatcaa
gtcgtttgtgacgtagtgccaatgagagctggacatcttctccttggacgaccatggcag
tttgattgaattacatatcacaatgggcgcaccaaccattactcttttacctttaatgac
cgtaagtacaacctcgcccctcttagtccctcagaagtttatgacttacaaattcacatg
accaaggaggacgaggtaagaagttctaatctttatttaagctctaaagatgtttgtaaa
actatgagtgccaagggcaccgtgctactaatggttttcaaagaatgtcttagtacaagg
ataggtgatcctgagctacccactgaagtactaggtgtactagatcggtacaaagactta
ttcccggaggagattccacccggactaccacgtatttgtggcatagaatatcagattgat
cttgtaccaggctgtggtttacctaacaagcccgcctataggatgaattcggaggagtct
aaggagcttgagaagcaagtgcgtgacctaatggacaaagggtacatcagagagagcctc
agcccgtgtgcagtacatgtcctattggtcccaaagaaggatgtcacgtggagaatgtgt
gtagactgccgtgcaatcaacaatatcaccatcaagtaccaacaccccattccgagacta
gacgacatgttagatgagcttaggggtgccatcatattttccaaaattgacttgaggagt
ggctatcaccaggtccgaatgagagaaggagacgagtggaagacagccttcaagacaaag
caaggtctccacgagtggcttgtcatgccgttcgggctaaccaacgcgccaagcaccttc
atgcgcttaatgaaccaggttctaaggtcttttattggtaaatttgttgttgttttcttt
gacgacatacttatttacagtaagagctattctgatctcattcaacacttagagttaatt
ctcaaaacgcttcggaatgaaagcctttatgctaacctgaagaagtgcacattttgttct
gacaagtgtgtgttcttaggttttgtagtgagtaagcagggactacaagtagatgaggag
aagatcaaggcaatccgtgaatggcctactccaacatctattacacacgtccgtagtttc
catggactagcgagtttctatagaaggttcgtcagagactttagtacagtggctgcgcca
atgactgctgtgataaaaaagaacgtgcctttctcatggggagaagctcaagataagtct
ttcaacacgttgaaggagaggctcacgcaagcaccggtcttagccttaccagattttgaa
gtaatgttcgaagtagagtgtgatgcttctggattgggaattggagttgtactacatcag
agaaagaggcccgtggctttatttagtgagaaactaagtcgagcagcattgaattaccca
acatacgacaaggagctctatgctttggttcgagctcttgagacttggcaacattacttg
ttgtccaaggaattcatcattcataccgatcacgagactctcaagcatcttaagggtcat
acttcgcttaagaggagacatgccaagtggttggagtttgtagagatcttcccatatgtg
attaagtacaagaaaggaaaggagaacgtggtagctgacgctttgtctaggagacatgcc
cttatagctactatggaggctaaagtgatgggttttgagcatatcaagagttgtacaaag
acaatcctgagttaggagaatgctaccgagagcatggtaaaggactttacaaggcattct
acttgcaagatgggtttctattcaaagacaagcggttgtgcatcccttacggttcagtgc
gagagttgatacttagtaaatcgcatggtggaggtttgatgggacactttggtgtagaaa
agactttggccatggtaattgagcatttcttttggccccacctcaagaaagatgttgaga
ggttttgtgcccgttgcattgtttgcaacaaagcgaaatccaggtcacatcctcatggtc
tctatttaccattacctattcctaacgccccttgggtagatgtttctatggactttgttt
taggattgccaaagattaaacacaaggattcaatctttgttgttgtggaccggttttcta
agatggcacacttcatcccgtgtgacaagaccaatgacgcgactcaaaccgcggagttgt
tcttcaaggaagtggtacgcctccatggaattccaaggaccatcgtttctgatcatgaca
ccaagttcttgagtcacttttggaggactctttggagaaagttaggtaccaagcttctat
tctcaacaacttgtcatcctcaaacggatggacaaaccgaagtggtaaaccgaactctct
caactttacttagagttactcttggtaaaaatatgagcacatggcttgattgcattcctt
ttatcgagtttgcttataatcgtgctgttcactccggtacaaaactgtctccttttgaga
tagtctacggaattaaccccttgtctccattggatttagtacctttgcctgagaaagaac
aggtttgccaagatggtttgagacgtggtgaaatcatcaagaaaatacatgagaagccaa
aagcgaacttagaaaagaaggccgccgaaaacaaacgtaaagctgatcggggaaggaagg
aaatgttatttgaactaggagattgggtttggctacatatgcgacctgagaggtttccta
cacaaagagcatccaagctagcaccacgaggcgatggtcccttcaagatcctcgaaaaga
taaccgataatgcctatcgtttagagctgccaagtgaggtaagaatttctcacactttta
atgttgctgaattgtctgcttatgatccatgagattcagttttgaggacaaaaccttttg
aagagggagggaattatgcggacatcaaccttacttcacaaaccgctgaactacaagctg
taccacatcttttactacaacctgtaccagaagtcccggatggtatcatgacaagttcaa
aggctaaacaactgaagaaaaggttcaacttagttgtgcaagatattttgagctaccaag
agctaggagtaaactagtccgtagcaccccatacaggatatgatcttatagacgaaaaaa
gcttgctgaagcattcacccaaatgagtcttgaacgaactactcccccaggtatgaaata
tcgtttgacaggttcgaggacctctagaaaccaagagaagactttggagcttcaatagat
ggatgttcaagtgtcatctctgaaagtgatcgagagagtcaagatcaagaacaagacatc
aaggacatggaaaagctcgaagacattgatcaaactactcaagaggaactccagaaagac
ccctacttcgaggaaccagccaacaaacgagcacaagacttgattccaaaagtacctcta
gaagtactacaagaagtaactcaggcgacatctattgggcctaaaaaacatctaggtaag
gtttattcagttcatattatctttgtaggtccacacagcccagacaacggctagagtcgc
cctcaatcgtgctccgcaagagaacttaattagtttccttattttagcttattttctttc
taaaaacaatggtttttgtgttttgattttatttgcttccttgttgcgtttttacattta
atttcagccctagggctagctgaaggactcttataaagtcaccctacatcagttgtttaa
tttttacctttgattatcaataaagaaccgcattttctcacttcttctctttaagtgttc
ttaagagattaagctcgttctttgtcttgtgtgtgtgattcaccaagactaatttcgtgt
actgtattagagacttatcacatctttgtggtgtacttcaatccgccagcacttcccctc
cattagatcccacacgagagaagtgatcgccatcgtgttaaatctccatcatcgaccatc
tttccttcacaagagagaagcgaccgccagcttgtgaagccaccatctctatcagataca
aagctcaccaccgagtcttgtatcatcttc
>CRA2b_ID3
tcttatgatgagaacataaccaatgcaaccaaaccacttgaaccacaagaagacgaggag
cagcttgtaccggaggaagcattaatcgttccggcgagtcctctaacaagatcaaaatcc
aagaagttcaaccaagctatcaatggactactcaaggagctaaagaagaatcaagaagac
gtggttcaatcctccttcatagtgatcacggctcaagaggctcgataaagggttaagtgt
tgcttatgcactctttttcccttgtcaagttttgtcccaaaaggttttcttgacaagatt
tttaatgaggcctaagtaacactttcaagcctccctttatcagcccaattcgtggtccaa
ggcccactcacaatgtcttgccccattctctcttttctattcaaactttgcatttattgc
ttttgttatttccaaaactctttgtatgagcttgcatgagtgtggacttgtgcatgctct
tgcatgtctttcttctctcacctcttccctttcttcctcctctcctatttaaactcattg
tagttctcatttgcaatcatcaaacattttaatcaaaaaaccttctcttttacttgtttg
atccgaaaagtgtgtaatatcttttcaacttgttttcttcttagtgtgtaatatctaagt
tggatccaagctagtagtttaagagtctttcatcactcttggaagtacaattcgttcccc
tttcattccgctgtatccacccgatcttgtcttcatcccggtttatcgtctttccaccgc
tttgttccgaatccatccattattcaccatcaagtacataattttcaattcaaaaacaac
aaagtgagtccttggaacatacatccacgtccaagaatgtatcatgtggtatcagagcca
ttttgttatcaggttttgaagttccaatcctaaaattctgtttttcttctttcagatctc
tgttcaatcttgcgtgaattttataaagtatttggctcgttcaaaaattaagaaaccaat
tgcattcgaaccggttacgagtctagtatttttagaaattaatttcggaatgttttgagt
cgttttgataatttttcagatccgtttttatttgcttgtttttgaactgttttactagtt
aaatttataatttttcatgtacaatggtgacaagtgaagaagatgaagcgtcatctgcct
ctagcttagaaaggaggattttgaaaacagtcatatcagctatatcaacattaatcgatg
aaaagcttggtgctctaaacttacatcaaatcaacccggacgcaaatccacgtctaagac
aagaagaaccaagggaagatgaagaggcaagaaattactatagtcacacctcctctcaca
gtagccaacgtaggcatcgacgagagagaccaccacttagagatcccttgggaggcctaa
aactcaaaattcccgcattccatggaaccaacaatccaaatacttacttggaataggagc
agaaaattgagttagtctttctttgtcaagaatgtcttgagtccaacaaggttaaaattg
cggctactgagttctacgactatgccttaagttggtgggatcaacttgttactagccgaa
gacgtacccgaaactatccgatcgaaacatggaaccagctgaaaaccgtcatgcaaaaga
gatttgtgtcgagttactatcatcatgaactacatcagcggttgagaaatttggttcaag
gaagcaaaaccgttgaagaatactttaaggaaatggaaacccttatgttaagagctgatc
ttcaagaagatggagaagcggtcatgtcccgattcatgggaggtcttaaccgagaaatcc
aagaccatctagaaactcaacactatgtggagcttgaggagatgcttcacaaagcggtca
tgttcgaacagcaaatcaagagaaagaacgcccgatcaagtcacaccaagaccaactaca
gcccgggaaagccaagttatcaaaaggaagagaagtttggttatcgaaaggattacaagc
cgttcgtcaagccaaaaccggtcgatctagatccaaaaggaaagggtaaggaagtaatca
cgagggctagagatatccgatgctttaagtgtcaaggacttgggcattatgcgagcgagt
gttccaacaaaaggatcatggtccttagagaccatggcgaagtagaatccgaagatgagc
gtgcggaagaagacttaatggaagaagatgtggaatcccctgctagaggagagttacttg
tttcgagaagatcgttgagtgttctaactaatatgttgcgtttttggtgtcttaggtcct
ttagttttgaatcgtttgtcgtgtcatagtccgtcttttgtgtcttttcggttgtgtctt
gagtcatttgcaggttttaggtgtttaagcgggatgcggatgctttcgagacttgtcagg
ctcatttggaccaaaaacaacaatagaaatgaaggttcagacccgccagctcgggatcga
tcgatcccaggaggggaccgatcgatccaggtcgtctgccagatgaaggttcagacccgc
caggatgggatcgatcgatcccagggccagatcgatcgatccaagtcgagaacaaatgga
gatttagacccgccagctcgggatcgatcgaccccaaggggggatcgatcgatccaaccc
tctcgacgaccagaccggttttccttaaccggatttatctgcctttttctgtaattgggt
atgaaaacccgagagacctaattttatttctactttttcttttacgcttctttttctgca
acatttctaagaacctttttgtaagcacatttgggattagagattcatccactttgacac
tttggagaagatttctgaaccttatctcatttatttaatttgaattatgttttctttcat
atctctttgtgttgttcattttgctatgagtgagtagtctcttaattgggtgttagggtt
ctaagtaggggattcaatgaattgatggtttgattgttgtttggagttcttaatctttaa
gttctttaattcacatgttcttaatgctagaatatgattgatcaccctgttttagattct
agatttttctatgcatcaaaagtgttcgatagaatgcccgaaccaatgtgatttgagcaa
tgtatttctagccaacgagagttgatgctagaatgcattgtgaacctaatgaacctaatt
gtaatgcgaacttgactaggaaattacatgcgaaagtttagtaatcgagtagtcaaattt
agtgattaatgtcttgagagagaattagtctaaacttgtgttcatgttcgagaacggttc
tttatgctgaattccttgtttattatttccattaatcattgttctctgaaataccatatt
gcccaatgtctttaaatcttggaagttaaatcgtttaatttatttgcatttttattttac
aatctgataactcaaacaaaaaccatctttccgctttagctaagaacgtgtctcggaaat
ctttagagtatctttggtccttgtggatcgacctcgaatattctacttcggttagatatt
tcgggtaattactcgagcaatcactaactaaggccgaagaacaagggcaaagggaaaact
tgtttcatacacgttgcttggtcaaagataaggtatgtagtttaattattgatggtggaa
gttgtactaacgttgcgagtaggaacatagtcgagaaacttggtttagaagtgcttaaac
acccgagacagtattcgctccaatggcttaatgaaacgggtgagatgtccgtcaaagaac
aagtcaaggtaccactaacaattgggaagtatcatgatgagatcatgtgcgatattctac
ctatggacgctagtcacatccttctcggatgaccatggcaatcggatcgaaaagttcttc
atgatggcttcaccaaccgacaaaccttcgaacacaatggccgaaagacagctctcatcc
cgatgactccgcacgaagtctatctagaccagctaagtatgaaacaacgggccatcaaac
caaccgaaccaatcgatacaaaaggcaagaacaaggtaagtaaaaatagtttactctttg
ttttcaaagaaacacttacttgttcaactaatcccgtaccggtgctaccgagtaagatcg
agttgattttgcaagagtataaggacgtgtttccagaagacaatcccataggtttaccac
ccatccgtgggatcgagcatcaaatcgacttcgttccgggagccgctctaccgaaccgac
cagcttatcgcaccaacccgaccgaaacaaaagaactcgagagacaagtgaacgagctta
tggacaaaggtcatattcgagaaagcatgagtccgtgtgccgttccggtcttactagtac
caaagaaagatgggagttggcgcatgtgcgtggattgccgagccatcaacaatatcacgg
ttaagtatcgccaccctatccctcgattagatgatatgcttgataaattgcatggttcta
gcatcttttcaaaacttgatcttaaaagtggttattatcaaatccagatgaaggaaggtg
atgaatggaaaacggctttcaaaactaaacaaggattatatgaatggttagttatgccgt
ttgggttaacaaatgcacctagcactttcatgagattgatgaatcatgtccttaggaagc
atattggagtatttgttgttgtttattttgatgacatcttggtttataccaaaaacctgg
aaaatcatgttatgcatcttaaactcgttttggacttgcttcgaaaagaaaaactttatg
cgaacttgaagaagtgcaccttttgcacggataaccttgtttgtctaggctttattgtaa
gtgcagatggaatcaaggttgatgaagaaaaggtcaaggcgattcaaaaatggccgagtc
ctaagaatgtgagcgaagtgaggagctttaacggtctagcgggattttaccaacgatttg
tcaaagatttcagtaccattgtcgccccgcttacggaagttatcaagaaggacattggat
tcaaatgggaagatgcacaagaaaacgccttccaagccttgaaagagaagctcactaatt
ctcccgttctaattcttcctaattttatgaaaacttttgagattgtgtgtgacgcctccg
gattaggtattagagctgttttgatgcaggattacaagcccattgcttactttagtgaga
agttaggaggagcgactcacaattatacgacctacgataaggagctttacgcattggtct
gcgcactacaaacgtggcaacactatctatggccgaaaaagttcgtcattcataccgacc
acgagtctctcaagcacttaaagctcaacaaacgtcatgctcggtggatcgaattcatag
aaacctttccatacgtgattaagtacaaaaaaggtaaagataatgttgtagccgacgcat
tatctcggaggtatgttttgcttacttctttggatgcaagattgttgggttttgagcaaa
taaaagacttgtatgctaatgattctgattttagcaaaatatttcaatcttgtgagaagt
ttgcctttggaaaatattatcgatatgatgggtatttgttctttgaaaatagactttgtg
tgcctcactcttctttgcgagaattgtttctaagggaagctcatggaggtggcttaatga
gacactttggaattgctaagacgtacaaggtaatgcaagaacacttccattggccgcaca
tgaaaagagatgtcgagcggctatgtgaacgatgtgcgacttgtaagcaagctaaggcta
aggttcaaccccaaggtttgtatacccctctacctattcctttgcatccttgaaatgata
tttctatggactttgtggtaggattgcctaggactaggaatggtaaggattccatctttg
tggttgttgatcgcttttctaaaatggcgcattttattccatgtcataaaaccgatgatg
catctcatgttgctagcttgttctttagagaagttgttcgtttgcatggcattcctaaga
ccatagtttttgatcgtgatactaagttccttagttatttttggaaaactttgtggtcga
agttaggaactaagttgcttttctctactacatgtcatccgcaaaccgatggtcaaactg
aagttgtaaaatgaaccttgtctactttattgcgtgtgctcattaaaaagaaccttaaga
cttgggaagattgcttgccgcatgttaaatttgcttataatcattcgatgcattccgcga
ctaagttttctccttttgaaatcgtttatgggttcaaacccacatctcctttggatctaa
tgcctttacctttgagtgaaagatcaagtcttgatggtaagaagaaagccgatttagtac
aacaggttcacaaggaggctagggaaaatcttaaggctcgaacgaagcaatacgagaagt
atgcgaacaaaggtcgaaaagaagtcatcttcaacgaaggcgatcaagtgtgggttcatc
ttaggaaggaacgttttccggaagagcgatcatccaagctaatgccaagaatcgatggac
cattcaaagtgctcaaacggatcaacaacaacgcctacaaactcgatctccaaggtatgt
ataatgtgaatggtagtttcaacgtttctgatcttcaacctttttttgcagataatttgg
atttgaggtcaaatccttttcaagtgggagaggatgatgagaacatgacctatgcaacca
aaccacttgaaccacaagaagacgaggagcagcttgtaccggaggaagcattaatcgttc
cggcgggtcctctaacaagatcaaaatccaagaagttcaaccaagctatcaatggactac
tcaaggagctaaagaaaaatcaagaagacgtggctcaatcctccttcatagtgatcacgg
ctcaagaggctcggtaaagggttaagtgttgcttatgcactctttttcccttgtcaagtt
ttgtcccaatggattttcttgacaaggtttttaatgaggcctaagtaacacttacaagcc
tccatttatcagcccactcacaatgccttggctcattctctcttttttattcaaactttg
catttattgcttttgttatttccaaaactctttgcatgagcttgcatgagtgtggacttg
tgcatgctcttgcatgtctttcttctctcacctcttccccttcttcctcctctcctatat
aaactcattatagttctcatttgcaatcatcaaacattttaatcaaaaaaccttctcttt
tacttgtttgatccgaaaagtgtgtaatatcttttcaacttgttttcttcttagtgtgta
atatctaagttggatccaagctagtagtctaagagtctttcatcactcttggaattacaa
tttgttcccctttcattccgctgcatccacccgatcttgtcttcatcccggtttatcgtc
tttccaccgctttgttccgaatccatccattattcaccatcaagtacatcattttgaatt
caaaaccaacaaagtgagtacttggagcatacatccacgtccaggaatgtatcatctta
>CRA6_ID122
ttgtgtgatgcagcgaatccttatacttatactgcgtttttaatcttcttctttggcttt
cttttatttctcttcttttacttacttgagctttaagctacgtcttagtcggttcctttt
cccaaacatgttatggtttatttcttcttgtcacctctatataaaagctctcttgtagtt
gcagaacttaacttattattaaatttaaaaacagagctttaagcttcccttctctcttga
atctcggctattccaaggaatcaacgactttcaagttcgtctttgttcggtattcacaag
agtcaacgaactgcagacagccctttgtttggccattcacatcgaatcaacgagcttagg
ttttctatcaagtcccgctgcgccagttttggtatcagagccaaagacgagtccaacttg
cttttggtactttttttctttgtctttacgttgtgcaacgatgcctgccagaaacaccaa
gaacgttgatgacggggaacgcttcaatgaatggactgagcttcgtcatcccctcgtgac
gatgcaggagaattttcaagcaacgattacccaatcgattcatgccctagctgagacagt
cctgaacaatcaattcccacgacaaaattcagagtatgagagttcggaggagagccatga
caacccgtttgcagaggagcgtgagggtcatgattatgggggtcgtttggatcgtgagag
aggaggtagagagagacgtgatcgtggagtgcgtgagattcgcgtaaaggaggaagatga
taggcgttgggagtcgggttataagcttgacatacccgagttccatggtagtgtatgtgg
cgaggagctattggattggcttgttgcagggaagagcttatggagtttaagcaggtaccc
gatgcgagaaaggtagcgttgctggctactaaatctcgtggtcgtgccgcctcttggtgg
ttgcagctgaaagcaacacgggcatgcactggaaaggcaaaaatagattcttgggaatta
ttgtagaagcacttgaagcatatgtttctcccacataattatgatcgtaccatgtatacg
agattgtagaatttgcgtcaaggaactcgttctgtagatgaatatgcagatgagttttat
ctcttgataacaaggaatgagatttttgacagttaggttccattggtttctcatttcata
gggggttaagactccaaattcagacagcgttattacaatttgatccaactacgattgtaa
taacaattcaagacaacttcttcttggaatgtaactaactggaatcgtcccacaggagta
gctaatgtcaaagctagtaagcaacccacgttatcacgtgaagttgcaagtgcgtctagc
gatcccaaggttgcggtggaaacacaataacttcgaagatcgaatcgacccaatgccttg
cggtgtttcacctacggagaacatgatcatctaatgacggcatgcccgcaaaagaacaca
cgtggtttattaattgaagaagtaaaatggcatgacagtggtgatggtgtcgacgagttt
gaggaaagtgcagagcttcaagaagatcgtaatgaaggggataccgggaatttgttagta
gcgcggatgtgtttggctcccatggctagtgaagatccttggttacgtactaacatcttt
caatctacatgtacaataaaatgaaaagtctgtcgttatgtgatcgatgcgggaagccgc
cgtaatgttgtgtcggaggaagcttgtcgcaaattgggactatcacgggaaaaccatcca
gcaccttgcacattgacttggttgaaagaaaggacagagatacgcattagtcaacgtggc
ttggttcctttttctattggtcaatattacaaatataaaatcttttgcgatgttgttcct
atggatgtcagtcaccttcttttggggcgcccttggcaatacgaccatgatgtttctcac
aatggaaagaccaatgtatacagttttgtgtttgctaatcgcaagattattctcatccca
aacccctcaggtttttccttgcgacctggccacctcgagcagactattcaggaaacagcg
aataaggagttaagtagtgtgttgttatgttctctaacgaattttgtgagtgaatttcag
gatactggttttttggtacttcttatggctgccaataagactccctctccgcctacagat
ttagcactgtggataatagatcttttaaatgaatttgcggatgtgtttccacacgagcta
cctcagggattacctccaccatgggatatacaacaccaaatcgatttagttccaggagca
gcacttcctaatcgccctcattaccgaatgagtccacaagagcatgaggagttacgccac
caattggaagatcttgtggctgcgtgagagtttgagtccatgtgcagttcccgctctttt
aatccctaagaaagacggttcatggagaatgtgtgtagacagtcgcgccgttaacaagat
tacagttcggtatcgctttcctatcctcgtttagatgatttacttgaccagattgggaag
gcaacaattttttcaaaattggatttgaagagtggctatcatcaaattcgtgttcatccc
ggtgatgaatgcaaaacggcttttaaaactagggaaggattatttgaatggttggtgatg
ccttttggtctctcaaatgtacctagtactttcatgagagtgatgaatcaagccttgcga
ccatttatttgaaattttgtggttatgtattttgatgatattctgatttttagttcgtct
ttggaggagcatcaagatcatcttcgtcaaattttagtggtgttacaccgtgaagttttt
ttgtggcacaacaaaagtgtgagtggatcgtgttctttttctcggatatgtagtctcatc
aaaaggcttgtctatggatttgactatagtctaggcagtaagatcgtggcccgaaccgag
aacaacgtcggatgtgcgtagcttccatggattggcgtcattctatggacggtttgtacc
tcattttagtgcaatcatggcccctctaaccgattgtatgaaagacactaagctggtatg
gacgaatgaaactcgaggggcatttgaggagattaaacggacgcttacttcagctccaat
tttggcgttaccaaactttgaattaccatttgagcttcattgtaatgcttctaaattgag
gataggagctgttttgagtcaacaatctaatccggtggcatattttagtgagaagtcggc
aggagctcgccatcgctatagtgcgtatgatatcgaattttatgcgatagtgaaagctat
taagcgttggcgtcactacttggttcaccgtgattttatcatattcacggatcatgatgc
attaaaacatcttgatagtcaagataaggtgtcatctgatcatgcatcatagattgcttt
cttacaacaattcaagttatctatacgacataaagcgggtaaattgaatcgagtggctaa
tgcgttaagccgacgtcattcgttgttaacaacgatgcatgtggcggtaccagggtttgc
ttctttttctgaattatataaggcagaccccttttttagtcccattttggcagatgttgc
agctagtggaagaacagattactcacttacggacggttttctgttccgtgggatccaatt
gtgtataccgaattgcagttcgcgattaagggtcattcaagagctccactccgaaggaca
tgtgggtcgggatcgcactcttcaatttgtttcagctacatatttttggccaatgcttcg
acgggatgttgagaggtttgtggaacattgtcgtgcttgtcaattagcaaagggtcaagc
aaccaacgctgggttatatcttcctcttccaattcaacgcaaccatggactgacttgagt
atggattttattttgggtcttcctaggattcaaaaaggtaataattctatttttgttgta
gatgatcgcttctctaaaatggcacactttgttccgcgtaagcgcgcaacggatgcggtg
cgagtcgctcaattgttcttccaagagatatatcgtcttcatggtttaccgacctccatc
gtctcggattgcgacacacgatttctaagtcatttttggcgttcactatggaagatgttg
catacaagtttggatatgagcaccgcctaccaccctcaaacggatggtcaaacagaggtg
acaaatcgagcattgggtaatatgttacggtgtttggttagggataatattcgttcatgg
gagacgcgcttatgtcaagccgagtttgctcataatcatgcatcaaatccgagctcgagt
ttcagtccgttttagatcttgtatagtatcttgcctcgtggtcctctcgatttaactgct
ttacatgacacacgacgaatgcatggtcaggcggtggactttgttaattctttacgagat
acacatgaacaggccaagaaactgttggagctttctgctacaaaatacaaaggtaaagtt
gataccaagcggagagaggtactgtacgatcccggagatctcgtgtgggtggtgttgacc
agagatcgcatgccggctcatgagtacaacaagctacgttcaaggaagattggaccagtt
gaggttcttgagcgtatcaacccaaatgcgtatcgtcttctctttccggagcacattcgc
acctccaacgtcttcaatgtcaagtatttatctaagtaccatgtcgagaatgacgttcca
gattcagaggcaaatcttctcttacccggggagaactgatgcagcgcatccttataccta
tactctgtttttaatcttctacttgggctttcttttatttctcttcttttacttacttgg
gctttaagctacgtcttagtcggttccttttcccaaacatgttagggttttctttcttct
tgtcgcctctatataaagactctcttgtagttgcagaacttaacttattattgaatttaa
aacagagctttaagcttcccttctctcttgaatctcggctattctaaggaattaacgact
ttcaagttcgtctttgttcggtattcacaagaatcaacgaactgcagacacccctttgtt
tgaccattcacatcgaatcaacgagcttaggttttctatcaagtcccgctgcaccattgt
g
>CRA3b_ID4
tatattgatgtgataatgggaagcttggatcatggagctaaggagcagcttcaatccgag
gagtttggagaaagaaagcagtttgaggataaagagcttggagctaaaaaggatgaagca
ttgcatgttcttgaaggtctaataacaagatcaaagacgaaactactaaatcaagctatc
accacacttttacaaaagattgagggcagtcttaaactagaagcttgtccaaccacgttg
gttgtgattcaagccgtttaagcaacagcaatagaggtgtgtgacttgcactctttttcc
ctcctcttggttttgtcccattgggttttccaagagaggtttttaatgaggcaatcccac
acactcttttcatggcccattgttgtttttgaagcccattagcaaaagagacatccaaat
ttcgtttttgtgtttttatttctctaaaatgactattcctcttctctagggctcctcttc
ttctctatataatctattctcttctcctttgtaagacttatcaaactttttattatcaaa
acctctttctaattgtttgatctgaagggtgtgtaatatctcttcaacttgtgattgctt
tggtgtgtaatatcctagcaagatcgagcccgaaagttcaagagtctttccgcaactctt
agaagttttacttcatccattttcagtttgttttcagttcatcatcatcccatcttcaac
ccttcaacttcccacagatccattcattcaccatatcaccatcacttcatcacaatccat
acaaagagacttcaagggactggatcttgtcacccaagatcatatcacgtggtatcagag
caactttgtatcaggttgtgtttttctaaactcttggtattctctgttcgtcaaaattgt
ttcgtcgttgtaggcttgaatacttatcggaatcgttcgaaacttgttaaattgtttaga
tcacgttctgaactataggaaactgtactagatcgtgcgatttgaataagctaaacgttt
cgtattctagggtttatgattatgtgtttttggtactgatttggtttgttttaagaggaa
tttgatagtgtgtgtcttctagttgcagaatcatgtcagataaagataaggaagagcata
gcaatgcacaaaacaacaagttgttgatggaagctataacagctactcttaccgcaactc
tcactgctaatatggctaagatgatggatgagagatttgtggctgcaaggtctaaccaag
aaagggagaacagaactatgaggaataattctgatcgggaggcaacgcttagctactaca
gtcaatcctctactcgcactagtcataggaggcaaagacgtgggcaagaagaaagacacc
ctccaagagacaacttagctaatcttaagcttcgcatccctccattccgtggtactaata
atcttgatgattatttggagtgggagaagaagattgagttggtgtttgtttgtcaagagt
atactgaagcaaacaaggttaaagtggcagccactgaattctatgattatgcactaagct
ggtgggatcaagttgttactactaaaaggcgtcttggagatgatccgattaaaacttgga
atcagctaaagaatatcatgaagagaaggtttgtgcctagtcattaccatagagagctgc
accaaaggttgaggaatttggttcaaggaaatagaacggttgaggagtacttcaaagaaa
tggaaacattgatgctaagggctgatgttcaagaagagtgtgaagcaacaatgtctagat
tgattcatgggaggcctcaatagagacattatagaccgtttggaggtgatacattatgag
aaccttgaagaattgttttacaaggcagtcatgtttgagaaacagattaagagaaggagt
gctaagcctagctacaattctagcaaacctagctaccaaagagaagagaaatctggtttt
caaaaagagtacacgccgtttgtgaagcctaaggttgaagaaatcagttcaaaggggaaa
gaaaaagaagttacgcgaactagagatctcaagtatttcaaatgccacggacttgggcat
tatgctagtgagtgttccaacaaaagaattatgataattagggacagtggagaggtcgag
tccgaggatgagaaaccagaagaatccgatgttgaagaagcacctaaaggagcgctactt
gtgactatgagggtcttaagtgtgctaaacaaagctgaagaacaagcgcaaagagagaat
ctgttccatacaaggtgtttgattaagggaaaagtgtgtagtttgattatagatggtgga
agctgtaccaatgttgcaagtgagactatggtccagaaacttggtttagaggagtttccg
catcctagaccttataaactgcaatggctaaaagagagtggagaaatggatgttaccaga
caatttcaagtgccgttagccattgggaagtatgaggatgagatcttatgtgatattctg
cccttagaagccagtcacgttttgttaggaagaccttggcaatctgatcggaaagtgata
catgatgggtttagcaatagacatagctttgaatttagaggaagaaaaactgttttggca
cctatggcacctcatgaagtctacttggatcagcttagcatgaaaaagaaaggatctcaa
gctgttcaatccaaaactttcgtgagtaaaccaaaggggagtactaaacctaatcttttg
tttgtctttaaagaaaacttattgaatataacagccttggaaccggctttgccgagtagt
attaagtttcttttgcaggactatcaagatgtttttcccgaggaaaatccagaaggttta
ccacccattagaggcattgagcaccaaattgacttcgttccaggagcttctttgccaaac
agaccagcttataggaccaatcccgtgcagaccaaggaactagaaaagcaagtgaatgag
ctaatggagagaggccatattggtgaaagtatgagtccatgtgatgttccagtgttgctt
gtacctaagaaggatgagagttggcgtatgtgtgttgattgtagagcaatcaacaatatc
acggtgaagtatcgacaccttatacctagattagatgacatgttagacgaattgcatggt
tctaacatcttttctaaggttgatctaaaaagtggatatcatcaaattaggatgaaagaa
ggtgatgaatggaaaactgcatttaaaactaaacaaggattatatgaatggtaagtgatg
ccattcgggctgacaaatgacctagtacattcatgagactaatgaatcatgttcttagag
cttatataggacattttattgttgtttactttgatgacatcttagtttatagcaagagtc
taggagagcatgttgagcatctaaaaatggttttagaagtgcttagaaaggaaaagcttt
atgccaatcttaagaaatgtacttttggaacggataaccttgtctttttaggttttgttg
tgagtacagatggagttaaggttgatgaagagaaagtgaaagcaattcgggaatggtcaa
gtccaaaatctgtaggagaagtaaggagttttcatggacttgtcggcttctatagaaggt
tcgtgagagattttagcactctagcagccccactcactgaagttatcaagaaaaacgtgg
gattcaagtgggaacaagctcaagaagatgcattccaagccttaaaagagaagtttactc
atgcccctgttttatctcttcctgatttttttaaaacttttgaaatcgaatgtgatgcct
ccggggtaggaattggtgctgtcttaatgcagaataagaagccaatagcttatttcagtg
aaaagctaggaggaggtactctcaactatcctacatatgacaaagagctttatgctttgg
tgagagctttacaaacgtggcaacactatctttggcctaaggagttcgtcattcacaccg
atcatgagtccctaatgcatctcaaaggacagcaaaagcttaacaaaagacatgctaggt
gggtcgaattcattgagacgtttccctatgtcatcaaatacaagaaaggtaaggacaatg
tagttgtcgatgcattgtcaaggaggtatgttcttctctcatctcttgatgctaagttac
ttggatttgagcatataaaatctctttatgcaaatgattctgattttaataagatatact
catcatgtgaaaagtttgtatttggaaagtattatagacatgaaggattcttgttttatg
ataaccgtttgtgtattcctaattcttctttgagagagttgtttataagggaagcacatg
gtggaggcttaatgggacactttggagtctcaaaaactcttaaggttatgcaagatcact
ttcattggccgcatatgaagagatgtggagagaatgtgtgaaaggtgcacgacctgtaaa
caagctaaggctaagtcacaaccccacggtttgtatactcctcttcctattcctttgcgt
tcttggaatgatatttctatggactttgtaataggtttgctaaggactaggacaggtaaa
gattccatctttgtggttgtggatagattttctaaaatggcacacttcattccatgtcat
aaaactgatgatgccatgcatatagccaatctgttctttatggaagttgttcgcttacat
gaaatgcctaaaaccatagtatcagatagagacactaagttccttagttactttggaaaa
cgttttggtctaagttaggaactaagttgttattctctactacttgtcacccgcaaactg
atggacaaactgaggtagttaataggactttgtctacactcctgcgtgcattgataaaaa
agaatttaaagacttgggaggattgtttacctcatgttgagtttgcatataatcattctg
tgcattctgctactaaattctcgccttttcaaattgtttatgggttcaatcccattactc
ctttggatttgatgcctttacctttgagtgaaagagtgagcatggatggaaagaagaaag
cagatttagtgcagcagattcatgagcaggcgcgaaagaacattgaagagaagaccaaac
aatatgctaagcatgcaaataaaagcaggaaggagcttatcttcaacgaaggagacttgg
tttggattcacctccgaaaagaacgttttcctaaagagagaaagtctaaacttatccgca
gatggatggaccttttaaagttctcaagaggatcaacgacaatgcctactctctggattt
gcaagataaaacagatttgaggttaaatccttttcaagtgggagaggatgatgtgataat
gggaagcttggatcatggagctaaggagcagcttgaacccgaggagtttggagaaagaaa
gcagcttgaggatggagagcttggagctaaaaaggatgaagcattgcatgttcttgaagg
tccaataacaagatcaaagatgaagctactaaatcaagctatcaccacacttttacaaaa
gattgagggcagccttaaactagaagcttgtccaaccacgttggttgtgattcaagccgt
ttaagcaacaacaatggaggtgtgtgacttgcactctttttccctcctcttggttttgtc
ccattgggttttccaagagagatttttaatgaggcaatcccacacactcttttcatggcc
cattgttgtttttgaagcccattagcaaaggagatatccaaatttcgtttttgtgttttt
atttctctagaatgactcttcctcttctctagggctcctcttcttctctatataatctat
tctcttctcctttgtaagacttatcaaactttttattatcaaaacctctttctaattgtt
tgatctgaagggtgtgtaatatcttttcaacttgtgattgctttggtgtgtaatatccta
ccaagatcgaggccgaaagttcaagagtctttccgcaactcttagaagtttcacttcatc
cattttcagtttgttttcagttcatcatcatcccatcttcaacccttcaacttcccacag
atccattcattcaccatatcaccatcacttcatcacaatccttacaaagagacttcaaga
aactatatcttgtcacccaagatcatatcatatat
>CRA2a_ID5
ctccatgatgagaacatgactaatgcaaccaaaccacttgaaccacaagaagacaaggag
cagcttgaagccgaggagcagcttgtaccggaggaagcattaatcgttccggcgggtcct
ctaacaagatcaaaatccaagaagttcaaccaagctatcaatagactactcaaggagcta
aagaagaatcaagaagacgtggctcaatcctcattcatagtgatcacggctcaagaggct
cggtaaagggttaagtgttgcttatgcactctttttcccttgtcaagttttgtcccaatg
ggttttcttgacaaggtttttaatgaggcctaagtaacactttcaagcctccctttatca
ggccaattcgtggtccaaggcccactcacaatgccttggcccattctctcttttttattc
aaactttgcatttattgcttttgttatttccaaaactctttgcatgagcttgcatgagtg
tggacttgtgcatgctcttgcatgtctttcttctctcacctcttccccttctccctcctc
tcctatataaactcattgtatttctcatttgcaatcatcaaacattttaatcaaaaacct
tctcttttacttgtttgatccgaaaagtgtgtatatcttttcaacttgttttcttcttag
tgtgtaatatctaagttggattcaagctagtagtctaagagtctttcatcactcttggaa
gtacaattcgttcccctttcattccgctgcatccactcgatcttgtcatcatcccggttt
atcgtctttccgccgctttgtttcaaatcaatccatttttcatcatcaagtacatcattt
ccaattcaaaaccaacaaagtgagtccttggagcatacatccacgtccaggagtgtatca
tgtggtatcagagccactttgttatcaggttttgaagttccaaccctaaaattttgtttt
ctttttttcagatctccgttcaatcttgcgtgaattttataaaatatttggctcgttcaa
aaattgtgaaaacaattgcactcgaaccgtttacgagtctagtatttttagcaattaagt
taggaatttttggagtcgttttgataatttttcagatccgtttttatttgcctgtttttg
gactgttttacctgttaaatttttaatttttcaggtacaatggtgacaagtgaagaagat
gatgcgtcagctgcctctagtttggaaaggaggatattgaaaacagtcacatcagctatg
acaacattaatcgatgaaaagcttggtgctctaaacttacatcaagtcaacccggacgca
aatccacgtctaagacaagaagaaccaagggaagatgaagaggcaagaaattactatagt
cacgcctcctctcacagtagccaacgtaggcatcgacgagagagaccaccacctagagat
cccttgggaggcctaaaactcaaaattcccgcattccatggaaccaacaatccggatact
tacttggaatgggagcagaaaattgagttagtctttctttgtcaagaatgtcttgagtcc
aacaaggttaaaattgcggctactgagttctacgactatgccttaagtgggtgggatcaa
cttgtcactagccgaagacgtacccgagactatccgatcgaaacatggaaccagctgaaa
accgtcatgcgaaagagatttgtgccgagttactatcatcgtgaaatacatcagcggttg
agaaatttggttcaaggaagcaaaaccgttgaagaatactttaaggaaatggaaaccctt
atgttaagagctgatcttcaagaagatggagaagcggtcatgtcccgattcatgggaggt
cttaaccgagaaatccaagaccgtctagaaactcaacactatgtggagcttgaggagatg
cttcacacagcggtcatgttcgaacagcaaatcaagagaaagaacgcccgatcaagtcac
accaagaccaactacagcccgggaaagccaagttatcaaaaggaagagaagtttgcttat
caaaaggattacaagccgttcgtcaagccaaaaccggtcgatctagatccaaaaggaaag
ggtaaggaagtaatcaccagggctagagatatccgatgctttaagtgtcaaggacttggg
cattatgcgagcgaatgttccaacaaaaggatcatggtccttagagacaatggcgaagta
gaatctgaagatgagcgtgcggaagaagactcaatggaagaagatgtggaatcccccggt
agaggagagttgcttgttgcgagaagatcgttgagtgttctaactaaggccgaggaacaa
gcgcaaagggaaaacttgtttcatacacgttgcttggtcaaagataaggtatgtagttta
attattgatggtggaagttgtactaacgttgcgagtaggaacatggtcgagaaacttggt
ttagaagtgcttaaacacccgagaccgtattcgctccaatggcttaatgaaacgggtgag
atgtccgtcaaagaacaagtcaaggtaccactatcaattgggaagtatcatgatgagatc
atgtgcgatattctacctatggacgctagtcacatccttctcggatgaccatggcaatcg
gatcgaaaagttcttcatgatggcttcaccaaccgacaaaccttcgaatacaatggccaa
aagacaactctcatcccgatgactccgcacgaagtctatctagaccagctaagtatgaaa
caacgggccatcaaaccaaccgaaccaatcgatacaaagggcaagaacaaggtaagtaaa
aatagtttactctttgttttcaaagaaacacttacttgttcaactaatcccataccggtg
ctaccgagtaagatcgagttgattttgcaagagtataaggacgtgtttccggaagacaat
cccataggtttaccacccatccgtggaatcgagcatcaaatcgacttcgttccgggagcc
gctctaccaaaccgaccagcttatcgcaccaacccgaccgaaacacaggaactcgagaga
caagtgaatgagcttatggacaaaggtcatattcgagaaagcatgagtccgtgtgccatt
ccggtcttactagtaccaaagcaagatggaagttggcgcatgtgcgtggattgccgagcc
atcaacaatatcacggttaagtatcgccaccctatccctcgattagatgatatgcttgat
aaattgcatggttctagcatcttttcaaaaattgatcttaaaagtggttaccatcaaatc
cggatgaaggaaggtgatgaatggaaaacggctttcaaactaaacaaggattatatgaat
ggttagttatgccgtttgggttaacaaatgcacctagcactttcatgagattgatgaatc
atgtccttagaaagcatattggagtatttgttgttgtttattttgatgacatcttagttt
atagcaaaaacttggaagatcatgtcatgcatcttaaactcgttttggacttgcttcgaa
aagaaaaactttatgcgaacttgaagaagtgcaccttttgcacggataatcttgtttttc
taggctttgttgtaagtgtagatggaatcaaggttgatgaagaaaaggtcaaggcaatta
gagaatggccgagccctaagaatgtgagcgaagtgaggagctttcacggtctagcgggat
tttaccgacgatttgtcaaagatttcagcaccattgccgccccgcttacggaagttatca
agaaggacattggattcaaatgggaagatgcacaagaaaacgccttccaagccttgaaag
agaagctcactaattctcccgttctaattcttcctaattttatgaaaacttttgagattg
agtgtgacgcctccgggttaggtattggagctgtcttgatgcaggatcacaagcccattg
cttactttagtgagaagttaggaggagcgactctcaattatccgacctacgacaaggagc
tttacgcattggtccgcgcactacaaacgtggcaacactatctatggccgaaagagtttg
tcattcataccgaccacgagtctctcaagcacttaaagggtcaacaaaagctcaacaaac
gtcatgctcggtgggtcgaattcatagaaacctttccatacgtgattaagtacaaaaaag
gtaaagataatgttgtagccgacgcattatctcggaggtatgttttgcttacttctttgg
atgcacaagattgttgggttttgagtaaataaaagacttgtatgctaatgattctgattt
tagcaaaatatttcaatcttgtgagaagtttgcatttggaaaatattatcgacatgatgg
gtatttgttctttgaaaatagactttgtgtgcctcactcttctttgcgagaattgttttt
aagggaagctcatggaggtggcttaatgggacactttggagttgctaagacgtacaaggt
aatgcaagaacacttccattggccgcacatgaaaagagatgtcgagcgactatgtgaacg
atgtgcgacttgtaagcaagctaaggttcaaccccacggtttgtatacccctttacctat
tcctttgcatccttggaatgatatatctatggattttgtggtaggattgcctaggactag
gactggtaaggattccatctttgtggttgttgatcgcttttctaaaatggcgcattttat
tccatgtcataaaaccgatgatgcatctcatgttgctagcttgttctttagagaagttgt
tcgtttgcatggcattcctaagaccatagtttctgatcgtgatactaagttccttagtta
attttggaaaactttgtggtcaaagttaggaactaagttgcttttctctactattgtcat
ccgcaaaccgatggtcaaactgaagttgtaaatcgaaccttgtctactttattgcgtgtg
ctcattaaaaagaaccttaagacttgggaagattgcttgccgcatgttgaatttgcttat
aatcattcgatgcattccgcgactaagttttctccttttgaaattgtttatgggttcaaa
cccacatctcctttggatctaatgcctttacctttgagtgaaagatcaagtcttgatggt
aagaagaaagccgatttagtacaacatgttcacaaggaggctaaggaaaatcttgaggct
cgaacgaagaaatacgagaagtatgcgaacaaaggtcgaaaagaagtcatcttcaacgaa
ggcgatcaagtgtgggttcatcttaggaaggaacgttttccggaagagcgatcatccaag
ctaatgccaagaatcgatggaccattcaaagtgctcaaacggatcaacaacaacgcctac
aaactcgatctccaaggtaagtataatgtgaatggtagtttcaatgtttctgatcttcaa
cctttttttgcagataatttggatttgaggtcaaatccttttcaagtgggagaggatgat
gagaacatgacttatgcaaccaaaccacttgaaccacaagaagacaaggagcagcttgaa
gccgaggagcagcttgtaccggaggaagcattaatcgttccggcgggtcctctaacaaga
tcaaaatccaagaagttcaaccaagctatcaatggactactcaaggagctaaagaagaat
caagaagacgtggctcaatcctcattcatagtgatcacggctcaagaggctcggtaaagg
gttaagtgttgcttatgcactctttttcccttgtcaagttttgtcccaatgggttttctt
gacaaggtttttaatgaggcctaagtaacactttcaagcctccctttatcagcccaattc
ggggtccaaggcccactcataatgccttggcccattctctcttttctattcaaactttgc
atttattgcttttgttatttccaaaactctttgcatgagcttgcatgagtgtggacttgt
gcatgctcttgcatgtctttcttctctcacctcttcccccccttctccctcctctcctat
ataaactcattgtatctctcatttgcaatcatcaaacattttaatcaaaaaccttctctt
ttacttgtttgatccgaaaagtgtgtaatatcttttcaacttgttttcttcttagtgtgt
aatatctaagttggattcaagctagtagtctaagagtctttcatcactcttggaagtaca
attccttcccctttcattccgctgcatccactcgatcttgtcatcagcccggtttatcgt
ctttccgccgctttgtttcaaatcaatccattattcatcatcaagtacatcatttccaat
tcaaaaccaacaaagtgagtccttggagcatacatccacgtccaggagtgtatcactcca
>CRA1_ID6
ttttgtgatatgatcatggatagcattaacgatatggagcatgaaccggagcttgaacgt
gagcttgtagccgaggaaggagctaagcttgtagctgaggatgagcttgtagctgaggag
aacttgtagcggaggatattcttgtcacaccggccgtcccaatgacttgttctagagcta
agctattcgaccaagccattgccgggatgcttaaccacatttgggaccgaccaaatgact
tgagccaagtcactacctctttggttttgattcaagctcaaggacctcatcaagatggat
aagtgattcatgagtgctctttttccctgcctttggttttgtcccactgggttttccaaa
ggaaggtttttaatgaggcttatgttttcacttcatataatccattttgatgattcaagg
cccaaacccactaaaataaagagacaatttcgtggccttagtagttgaagagtttatttt
gattttcaaaaattgtttttaatttctgttgttttctaggcagccttggagcatgttcca
agacttgcctcttcatcttctcttctccttctctttatatactcttgtatttacttttga
gaacttatctttcttttaatcaaaaaccttttctaagaagatcatcttgttggtgtgtat
atccagcaaaatccttagtctcttttagtgcgcatatccaaaggatctaagtctcgatat
cttgaagcccttccgcaagcttctgtgatatccatcgattcatttaaatctatccatcat
cacggcatcacagccacctctatccatttctcaacctaagagtgccgagtccttgggagg
atctcatcatgtggtatcagagcacactctgaaagttgagttttccatcgttatcatttt
gtatattttcatctttagatctgtgtccgtctgtcaccttgatttaattttcataattat
ttggtgcatgctaaaattgcgaaattaactgtcacgggtttgaaaaatactctagtattt
tttaaaattgtttctggaatttttgggaacgttatgataatatttagcatccgaacaagt
gaaactgtcgtaattagggttctagggcatctgaagggttatttcgtgtttgtttaaaaa
gaactagttactggtgttgttttgttgtctctattgcagaaagaatggctgaatctgagg
aggaagagactagccacaatcgaaacaacaaacttttggtggaagcctttgagaaaatga
tggataccaaactgaatgcttttcgccaagagtttcatgagaaactagagttggggcaga
ctcgtcctcgagaatgaaggagagttaatgagccgcttgagcaaagagatgaagctacag
atcagtactatgggcataggagcacttcatctcacaatagtcaaaggagacaccatagac
gtgctagagaaggtagagatcttttgcaagacaatcttggaggtcttaagcttaaaattc
caccattccatggaaagaatgatccagatgcttatttggaatgagaaaagaagattgaat
tggttttcaaccttcaacactacaccgagatcaatagggtaagagttgctgctactgaat
tttatgactatgctttgagttggtgggatcagctagttacttcacggagacgtaatcaag
agcttccattggaatcttggtccgaaatgaaagctattatgaggaagaggttcgtcccta
gtcactaccaccgagagctgcatctcaagttgaggaatcttacacaagggaaccgttctg
tcgaagagtactacaaggaaatggagactttgatgttgcgggctgatatttctgaggata
gagaagcaactctgtcaaggtttcttggggatttaaacagagatattcaagacagattgg
agactcaatactatgttcaaatagaagagatgttgcacaaggcgattttgtttgagcagc
aagttaagaggaagagttcttcacgatctagttatggttcaggaaccattgctaagccta
cttaccaaagagaggagagaaccagcagctatcataataagccgattgtcagtccaaggg
ccgaaagtaaaccatatgctgcagttcaagatcacaaaggaaaggctgaaatttctacat
ctagagttcgtgatgttagatgttacaaatgtcaagggaaaggacattatgctaatgaat
gtccaaataagagagtcatgattctcttggataatggagaaatagagcccgaggaggaga
ttccagattcaccttcttcattgaaagagaatgaggagctgccggctcagggtgagttgt
tggtagctaggagaactttgagcgtccaaaccaagaccgatgagcaagaacagaggaaaa
acttgtttcacacgcgttgccatgtgcacgggaaagtttgcagcctcatcatagatggag
ggagttgtactaatgtggcaagtgaaactatggtcaagaaacttggattgaaagtgcaaa
aacatgcgaaaccatacgatctttagtggcttaatgacagtggaaaaatgagagttaaaa
atcaagtggttgtgcccattgtcatcgggaagtatgaagatgagatcttatgtgatgtat
taccgatggaagctggacatattcttcttggaaggccgtggcaatctgatagaaaggtaa
tgcatgatggtttcactaatcgtcattcctttgagtttaaaggagggaagactattctgg
tctctatgactccacatgaggtttatcaagatcaaatacatctgaaacaaaagaaagaac
aagtcgtcaagcagcccaacttctttgcaaaatctggtgaggttaagagtgcttattctt
ctaaacaaccaatgttattgtttgtttttaaagaagctcttacgagcttaactaactttg
caccggtgctgccgagtgaaatgacttctcttttgcaggattataaagatgtatttcctg
aagacaacccgaaaggactaccaccaattcgtggaattgagcatcagatcgattttgtgc
caggagcttcacttccaaaccgaccagcatatagaaccaatccggtggagacaaaagaac
tacaaagacaagtggacaagcttatggagaaaggacacattagagagagcatgagtctct
gtgccgttccaattttgcttgtgccttaagaaagatggcagctggagaatgtgttttgat
tgcagagccatcaacaacgtaacggttaagtattgccatcccatccctagattagatgat
atgcttgatgaattgcatggttctagcatattctctaaaattgatcttaaaagtggctat
catcaaattaggatgaacgagggagatgaatggaaaactgcatttaaaacgaaacatggt
ttatatgagtggttagtcatgccatttggattaactcatgcacctagtacattcatgagg
ttgatgaatcatgttctaagagcattcattggaatatttgttatagtttactttgatgac
atcttagtttacagcgaaagcttgagagagcatatagagcatttagattctgttttgaat
gtccttagaaaggaagaactttatgccaacctaaagaaatgcacattttgcacagataat
cttgtgtttttaggctttgttgtgagtgcagatggagttaaggttgacgaagagaaagtt
aaggctattagagattggccgagtccaaagactgtgggagaagtaaggagtttccatggc
cttgctggattttataggcgatttttcaaggactttagtaccattgtcgcaccactcacc
gaggttatgaagaaggatgtaggattcaagtgggagaaagcacaagaagaagcgtttcag
tctctcaaggataaactaaccaatgcacctgttttgatattatctgagtttcttaaaacg
tttgagattgagtgtgatgcatcaggtataggtattggagctgttctaatgcaagatcaa
aagcttattgcctttttcagtgagaaacttggaggagctacgctaaactacccaacctat
gacaaggagttgtacgccttggtccgagctctccaaaggtggcaacactacctatggcct
aaggtgttcgtcattcacactgatcatgaatcgctaaaacacttgaagggccaacagaaa
cttaacaaaagacatgcgaggtgggttgagtttattgagacatttgcctacgtcatcaag
tacaaaaaaggtaaggataatgtagttgccgatgcattatcccagaggtacaccctactc
tctactctcaatgttaagcttatgggttttgaacaaataaaagaagtttatgaaactgac
catgattttcaagaggtttataaagcttgtgagaagtttgcttctggtcgttattttaga
caagacaagtttctcttctatgagaaccgtttgtgtgtacctaactgctctctacgagat
ctatttgtcagggaagctcatggaggtggactaatgggacactttggcattgccaaaacg
ttggaagtcatgacagaacatttccgttggccacacatgaaatgcgatgttaaaagaatt
tgtgggagatgtaatacttgtaagcaagccaaatctaagattcaacccaacggtttgtat
actcctttacctattcctaaacacccctggaatgatatttcaatggattttgtgatggga
ttgcctaggacaggaaaggattctatctttgttgtggttgatagattttctaagatggct
catttcattgcttgtcattaaactgatgatgcattgcatgtagctaatctattctttaaa
gagatagttcgtttgcatgggatgcctaggtccatagtttcggatagaaatactaagttt
cttagttacttttggaaaacattgtggtttaagttaggaactaagctgttattctctacg
acatgtcatccgcaaactgatggtcaaactgaagtggttaatagaaccttaggtactctc
ttgcgtgcattgattaaaaagaaccttaaaacttgggaagaatgcttaccacatattgaa
tttgcatataatcatgccatgcattctgcttctaagtattctccttttcaaattgtttat
gggttcaaccccatctcaccttttgatctaatccctttgcctttgagtgaaagagtaagt
attgatggtaaaaagaaggctgagctagtgcaacagatccatgagaatgcgaggagaaac
atagaagaaaagaccaaactctatgctaagcaagctaataaagggagacgagaacaaatc
ttcgaagttggagatatggtgtggattcacttaagaaaggagaggtttccagctcaaagg
aagtccaaactcatgccaagaatagacggtccattcaagataatcaaacggatcaacgac
aatgcctaccaactcgatctgcaaggtaagtataatgtgagttctagcttcaatgtttct
gacttggtaccttttattgcagatgaaccagatttgaggtcaaatccttttcaagaggga
ggggatgatatgatcatggatagcattaatgatatggagcatgaaccggagcttgaacgt
gagcttgtagccgaggaaggagctaagcttgtagctgaggatgagcttgtagctgaggag
aagcttgtagtggaggatgttcttgtcacaccggccgtcccaatgactcgttctagagct
aagctattcgaccaagccattgccgggatgcttaaccacattcgggaccgaccaaatgac
ttgagccaagtcactacctctttagttttgtttcaagctcaaggacctcatcaagatgga
taagtgattcatgagtgctctttttccctgcctttggttttgtcccactgggttttccaa
aggaaggtttttaatgaggcttatgttttcacttcatataatccattttgatgattcaag
gcccaaccccactaaaataaagagacaaattcgtggccttagtagttgaagagtttattt
tgaatttcaaaatttgtttttaatttctgttgttttctaggcagccttggagcatgttcc
aagacttgcctcttcatcttctcttctccttctctttatatactcttgtattctcttttg
agaacttatctttcttttaatcaaaaaccttttctaagaagatcatcttgttggtgtgta
tatccagcaaaatccttagtctcttttggtgcgcatatccaaaggatctaagtctcgata
tcttgaagcccttccgcaagcttctgtgatatccatcgattcattcaaatctatccatca
tcacgttt
>Beetle2_ID78
tgacatgagtctagagccaaagtcaaccattggagatgagcctatttgcttggttcttga
gacctttggattcaagctcaaggccaatggatcttttgtgactatgttagcttgggaaga
agaactagcttgaaatggctaatatggggcgtccatagccatttatagagtattctattt
gcttttgttgagtcatttttattcatgtaataaaactacattaggatcgaaatttcggtt
ggttatgtagattcttgtaggttccaaatcctattgggattaggattgcgtgtggaaagt
gataaggccgaatgcctatcattttccttaggtgcttatccttgcttatctttcccttca
ttttagggatttagttttatcttgctttttagatagaattagggttccttatcatactag
agtgtactagtataaataaggagctatgtacgccatttttcattcagaaaatgttaagaa
ctttgagtcatttttcgagcttaattgtttgtcaattaaattcgtgccatttaataattt
tcaggagtgataattattgagtgattaatctacttaattccaggagtggtttaagtgaga
ttcaaagttaattaaatctttcaggagtgattgatttaatttccatatcccataacacat
aaagatacaaactttagccacaaaaacacataaaaattcggactttttaatatctaggtt
cctttgcattggagtacacttgaatatcgctttcatagagccatattcatatcaattggt
atcagatttccaggagggtgaggaaagaaagtgtccgactttcttggtaagcattctaaa
ctagttaattctagttattgatcattgtttgggcttgtgtggttggttggcttctgctct
tgttggcgtgattttgtgtatttgtgtggcttatttgttgattgtttaaagctttaaatc
ctgtctagtgtggagaaacttgaaaaaatgatgcatgatttacttattggtgttgaggag
gacagagcttgggcgaggaggttggaaaccgcccaactaaccttgcatgatatgtttaaa
aggagaaacgaccctaatcatgttgattatgaatctgatcatgaggttgtccaaaaagtt
aaatccacttatgatgatgataggggaataaaattggatgattttgatggtaatgcacat
cctgaagatttgcttgagtggattagrcaacttgagaargtrtgtgactatagggrrttt
gatgatgataaaagtttaaaattgccactattagactaactaaatgatgctggatatttg
gttagaargctctaaatagagtaaagggcagaaacttggaaaacctaagcttaagaagtt
gggagaagcttagaaaagaagttgaaagagagatttatgtcaagtgatttcattcaaagt
gatgtatttccatagtatagttttgcctataggtttttacctttcacttgaaagggtgtt
ttcctatttttggcttagtctatagagtcttagattaatttattttagactttagttaat
ttaatttagacttttattcagcatattattttctgttatatggccgaaaatatgtgatgt
actttcggttatctttaagtctagttgagttgtaatcccttaaaaacaagattagattag
ctaagggataaggttgatctaggcgtgtgaaataagataggagagccgaaaatctctatc
ctatcttattagattatcttccttatctttaggatatcttttcctaaaatctagggatta
gttttaaatgctttctagtatatatataggaccgattagcattaataaaatcagatttga
agtattaaaatttcgtgagtttatacttatgaattaaggttgagtaccttgcttgttagc
attgaagaaagactgagatcgatcttctacccctttgaacagagattcaaaggttactat
ccctatttgttactctccaaactacacaaccatcactctctttagttaaataacccataa
aaatcgttcctttaaatcctataaccctcactcactcgaaaatcctctaaagtaacaatc
tttgagcccaaaatcatatcacaaaggcaatacatgaaaaagcgtgatttaactcaaaat
tctatgagtgtgaatgattatactttggaatttgataatttatgcttgctatgtgggaat
gaagaggttgagcaagaaaaaattgctaggtttattggaggtcttcataaatctattgct
agaaagattgatattgccaactatagtacctttgatgatgtgtgtcaattggctttgaag
tttgaaagacatgaacttgaggataagaaaacctatggggggaaaaacaccactttcaaa
agctttaaccctaaccctaattatccatcttcttccaaagcctttgaaaaaaatgaaatt
ccttctaaaggggaacaaaagggggagcgccctaaattggtggtttctagagagaagtat
gatgatagtaggaagtgttttaagtgtcaagggaggggtcatattgctgcaaattgtccc
actagaaaagccctaaccatgagacaatacgtgaccatggaggaggaagagaggatgtat
gactatgtggtggagagtgaccatgagagtgaggagaatgaggatgaagatgcctatgct
gaagatgactctaggatgattggagttattaggaggacgttacatgttgatcattcacct
aatcatgagcaaagagaaaatctttttcatactagatgtagagttggtgatttctcttgc
aatgtgattattgatagtggatcttgcactaatgtggtggcacctaatgtggtctctaag
ttgaatttgttggttagagatcatccttgtccttacaagttgagttggttagatgataag
acttgtttgatggttaagaaacaagcccttgtgtctttttcgattggtagctacaaagat
gagttgtggggtgatgttcttcctatgagtgcttgtcatgttcttcttggtagacctttg
caatttgatcgaaagattattcatgagggggagaccaatgtgtattctgttttgatgggg
tccaaaaggattcgacttatgcccttgtctcctaacactattgcgccaaagaagagggat
gaaagcaagcaaagtttgttcctttcacccaaagagttcgaaaaggaggttgaagtagaa
ggtcatggttatgttttatttgttaaatgtactttaactaatgatgtgtctatgaaggat
cctaaccttgcagctttgttagaggagtttggggatgtatttcccaaagagttgcctcaa
gggttaccacctttgagagggattgagcatgctattgatctagtgccaggcgcacctttg
cctaacaaaccagcatatagatgcgatcctatggcttctaaggagctacaaacacagatt
gaagagttgattgaacgaggctatgtgaaagaatgcatgagtccatgcgccgttcctgcc
cttcttgtccctaagaaggatggtacatggaggatttgcattgatagtagggccttcaac
aacatcaccatcaagtatcgctttcctatgcctagattggaggacatgcttgatgagtta
catggagctttggtgttttcaaagatagacctaaggagtggatatcaccaaatgagaatt
agggaaggagatgagtggaaaaccgcttttaagaccaaacaaggtctatatgagtggatg
gtgatgccttttggtctttgcaatgctcctagttcttttatgaggcttatgaatgaggta
ctacgtccctttcttaacaagtttattgttgtctatctagatgatattcttgtctatagt
actagtattgaatctcatttagctcatttaagactgttgtttgaaaaattgagagaacaa
aaactgtatggcaagatggaaaaatgtgactttcttgtacctagtattgcttttcttggc
tatattgtttctagggatggagtacatgttgatccagagaaagtcaaagctatttccaca
tggttggcgccaagcaatgctcatgagtgtagaagttttcatggcctagcttccttctat
aggaggttcattcgaaacttctcaacagttatggctccaatcacagagttgatgaagaag
ggagagttttcttggaactctaaagctcaaatatcatttaaagaggtgaagaggctcctt
tgcaacgcccctatcctagccttgccagattttcacaaattgttcgaggtagagtgtgat
gcaagtgggattggcataggtgctgttttgatccaagagaagaggcctattgcattcttt
agtgagaaattgagtggcgccaagctcaattactccaattatgatcgtgagttttatgct
attgtaagggccttggatcattggtctcactatttaaggccaaagccttttatacttcat
tcagatcatgaggcactcaaacacatccatgggcaacaaaagctcaattataggcacgcc
aagtgggttgaattcctacaatcttttactttttcttctaagtataaagaaggaaagagt
aatgttgttgctgatgctctttctaggcgttcctatctcttaaccatggttgatgctcgt
attttagggtttgatcatttgaaagaattgtatgtaaaagatgaagacttttgtaattct
tttaataaccctaatggcatgtatgtagtgcaagaaggatttctgtttaaggggaacagg
ctttgtgttcctcaaagtggcgtgagggagttgttggtgagggaagtccatagtggtggc
gtggctggccattttggcattcaaaagaccctagacacattgagtgaaagtttccattgg
cctagcatggtgaaagatgttcatatggtggttagtaggtgtgctagttgtcaaagggcc
aagagtaccttccataaaggcctatacactccattactagtccctaatgctccttgggat
agtgtgagtatggatttcatagtagggttgcctagaactcaaagggggaaaagatgctat
catggtagtggtagatcgtttctaagatggctcactttgtacctatgcataaaactgatg
atgctttacatgttgctgatttgtactttagggagatcattcgcctacatggcatcccta
gaagtattgttagtgatcgtgattccaagttcctaagtcacttttggaggagcttgtggg
agatggttggaaccaagttacttttcagtactagtcatcatcctcaaactgatggccaaa
ctgaagtaactaatagaactcttggagctttattgcgtggtttggtgagtaaaacacaaa
aggattgggatatgaagctcgcccatgctgaatttgcttataatcgagctcattcaacca
ctacccctcaatctccatttaaggtggtttatggtatcaatcctttccttcctattgatt
ttattgtactaaccaaatctgaaattcatgttgatgcaaagaagaggttcgaaaccttca
aaaaaacgtgtgagcaagtcaaggcaagaatagaaaagatgaacactcaatacaaggaga
gagcaaacaagcatagaaggcaaccaaagttcaaaagtggcgatcttgtgtggattcatt
tgagaaaagagaggttcccaagcaagaggaagaataagctcatgcctagagctgatggtc
cctttgaggtgcttgaggtgattttggagaaagtgcctacaagattgatcttccaagtga
gtatggaggtgtgagtgctaccttcaacgttggagatcttagtccttactatgatgatga
aaatttgtggacaaattcttttgaagagggggagaatgacatgagtctagagccaaagtc
aaccattggagatgagcctatttgcttggttcttgagacctttggattcaagctcaaggc
caatggatcttttgtgactatgttagcttgggaagaagaactagcttgaaatggctaata
tggggcgtccatagccatttatagagtattctatttgcttttgttgagtcatttttattc
atgtaataaaactacattaggatcgaaatttcggttggttatgtagattcttgtaggttc
caaatcctattgggattaggattgcgtgtggaaagtgataaggccgaatgcctatcattt
tccttaggtgcttatccttgcttatctttcccttcattttagggatttagttttatcttg
ctttttagatagaattagggttccttatcatactagagtgtactagtataaataaggagc
tatgtacgccatttttcattcagaaaatgttaagaactttgagtcatttttcgagcttaa
ttgtttgtcaattaaattcgtgccatttaataattttcaggagtgataattattgagtga
ttaatctacttaattccaggagtggtttaagtgagattcaaagttaattaaatctttcag
gagtgattgatttaatttccatatcccataacacataaagatacaaactttagccacaaa
aacacataaaaattcggactttttaatatctaggttcctttgcattggagtacacttgaa
tatcgctttcatagagccatattcatatca
>Beetle1_ID7
tgatgcaggagcatccatgatcaatccaagtctcctaacaaagagtcatcaagaagagat
taaggtgaaggagattcagttcattagcttacttaatccaatttcgaacaaacaagtact
tcgaattgttaattaagcttaacaccttcttaatcttttttaagccttgttgattaatgc
ttatgatcatcttaacatcattaagtattagtaataaagcttgaattatgattaaatagc
ttaattagttagttctaagtcattaaagtaagcttagtgaaactgttttggaagaacaga
atttatacggtttgtttagggcacgttttggctacgttttttagctttattcttggctaa
ggcaaccatacatgactcacctgtgtgcttacatacatcaccaacaagcatgtgaagagt
tggaggcaagaatcaataggaaatgagagcttcatggagaagtatccaaaaccgcagctg
ggaggcgtcattctgggtccctcttcatcagttctgggcagccgtctttttttagctttt
ggagctgattttttgaggatattttccttagaatgtctattttaataccttagcttcctt
tttgcagtaggacattttcgtttctcagaatccctcaatcattgcacctaggtactgaaa
actggccagatttttgtaatagtttaagatggcttttgttacctaagcaaaacatcacca
aatgacgtgaatttttggtatgttactgctttatatgttaggtttgtaaggcaagaagtt
tgattagacctttgttgaatgaattaagagttatactcatttctttgagctgtgcgctta
gagcaaaaactggacagtttgtcctaattaaagtctttgagttaattagctaactaacgt
agattagttactaatttaacaaagcaaggttgcaccaagagttcttctttgacattggtg
gcctagtttggtggttctaaggctagtgaaagtggtggttgttggtacggttccaacaag
gcttgaagcaaaactgattcttcggttcttaaccaacgaatgctcttgcttatgaaatgc
tttatgcatcatttggtatcagagctttggttagtttaagagcattcttttaaccctcta
atcatcccataatcatttcctaaactcatacacttatccccccccaaaaccgaaatcaat
tctaagcccaaacacatctcttttcttctcttttcacctctaatatttgatacaacttag
tggttgttaaaatgagtggtggtgaagatccaaatcagtttagaaggggcatgacattga
atgaagcaaggttagttggccttgagaatcaaatggctacaattagtgagcaaatggcaa
atctcatggaagcttttcgaagttctagtgttggagttcgaagagaagttcatgaaagga
ggcactttgaagatgagaatgaggttgtttatgactctagtgaagaagtacaatcacaaa
cttctaatcaaagaaggaggccacgaaaacaagatgattttcgagacatcaagttagatg
ttccagaatttgatggaaaccttaatccggatgcttatttggaatgggtttcgagatgta
ataggattttcgagctaaaggagtatgatgattcgaaatctttcaagttggccatcacta
agctaaagggttatgcatccctttggtgggaaaacgttgctcttgctagagaaaggaagc
ataagccgaaaatcaagagttggaagaaactgaaaaagaagatggaagctaagtttctcc
cctccacttacactcttgatttatataaccaactttctgatttgttccaaggtaccaaga
atgtcgagacatacatccatgaatatgaaaagttgatgatgaaattggatgttcaagaaa
gggaagaacagaccatggctcgttttgtgaagggcctagatcgtgacatccaaaagaagc
ttgagcttcaatcttattctactttagatgaacttttcaggttggctcttaaggtggaaa
agcatcaaaaggacaagaagaagaaggtatttagcaaaggaacttcttatgctaaaggag
gttctagttcctatgtaaagcctacttcgacatctccatttacgcctaaaagtgaagctg
gttcgaaatttcttgataaagggaaaaaagttgctgaaagtacttccaagaaggatgata
ttaaatgttttaagtgtcatggttatggtcattatcaagcacaatgcccaaacagaaggg
taatgaccttattagacattaaaaacatagaagatgcccttaaagatcaagaggagcaca
aaaaagaatctgaaaaggaggatgaatgcaatgaagatgttcttgttgatgaagtggaag
gagatgatcatcttagcttggttctaaggcgggtccttcactccaaagaagccgaagcta
taccatctcaacgagaccagatttttcaaacaaaatgcttaatcaagggcaagatttgtt
ccatgattattgatggtgggagttgcactaatgtagcttcgagttctatggtggagaagc
tcaattatcctactttcagtcatcctaaaccatataagcttcattggcttaatgatggta
ctgtgtggaggtacaaacaagctttaattagcttctcttttggtgattcgtataatgata
aggttttatgtgatgtggtgcctatgaatgcatgtcatattctcttagggaggccgtggc
aatctgataaggaaaccttacataatggtaggactaatacatacactttcatgcatgaaa
acaggaaaattatacttagtcctagcaaaaagggtccgaatttgcctaagaaagaaacct
ctaattcaaaggctaaaaatcagaaatccttaattctccaaaaacaccaagttgataagg
ccattgaaaaggggaaggaaatgtacttgttgttgttatttgctgcaaatgatgaaaata
ctcgtgaattacatgattgggttaaaccattagtgaacgattttagtgatatttttcccg
aggatcttccctatggtttaccacctagtaggggtattgagcatcaaattgacttagttc
ctggagcaccattacctaacaaggcagcttatagatgtaatcctgaagaagctaaagagt
tgcaaaaacagattactgaattgttagctaagggatttgtacaagaaagtcttagtccat
gtgctgttcctgttattttggttccaaagaaggatggaactatgcgtatgtgtgtagatt
gcagggctataaacaacattaccatcaagtataggtatcctattcctagacttgatgatt
tgctcgatgaattacatggtgctactatattctccaagatagatttgcgtagtggttatc
atcagattcgaatcaaggaaggagatgaatggaaaacagcctttaagactaagagtgggt
tatatgagtggcgtgttatgccatttggtttaactaatgctcctagtactttcatgaggc
tcatgcatgaggtacttcgtcctttcattggttcgtttgttgtggtttattttgatgata
ttcttgtgtatagcaacagtgaacaggatcatcttattcatctgaagaaggttttcctta
agctaagggaaaagaagctatatgcaaagatggagaagtgtgaattcttcacttctagtg
tgtcttttcttggtttcattatttcatctcagggtatttctatggatgaatccaaggtgg
aggcaattaaatcatggccaattccaaagtccatcacagaagttcgaagttttcatggat
tggcatctttttacaggagattcatcagaggttttagtactattttggctccactgaccg
aatgtatcaaagggggttctttcacttggactccagcagctcaggaagcatttgatcagt
tgaaaagcaagctttgtgaggcgcctgttctagccttaccagatttcaagaaagtgtttg
aagtggaatgtgatgcaagtggcgtagggattggagctgttttacaacaaggagggcgtc
ccatagcctatttcagtgagaagctcaatcatgccaagctcaactacagcacctatgata
aagagttctatgctattgttcgtgccttgacttattggactcattatcttaggccagctc
agtttgtgttgcattcagatcatcaagctttgaagtacattaatggacaacataagctca
gttcacggcatgctaaatgggtggagttccttcaatcttttgattttgttttaaagtaca
aaactggagtttctaatgtggttgcagatgcgttatctaggaggcattctatgctttctc
taatggaggctcgagttcttggcttcactcatattaaggagctttattatgatgatccag
atttttcaccattgatagaagcgtgcaaggatggttctcatggagcttattcggttctag
atggttttctcttccgaaataataagctttgtatccttaagtgctcactaagggatttgc
tcatcaaggaggttcatggaggaggcctagcagggcattttggtattaacaaaactgtgg
atgttttgcaggaacacttttattggccaaaactggcaggtgatgttcactcagttctag
ctcgatgttctacatgtcaaaaggccaagagttcttttcatcaagggctctatactccac
ttccagttcctaatcagccatgggaagatgttagtatggatttcattgtggctttgccta
ggactcaaaggcaaagagatgctattatggtggtggtggatcgattctcaaagatggctc
atttcattgcttgcaacaagacggatgatgcaattcatgtagctgatttgtacttcaagg
agatcattagattacatggtgtaccgaagactattgtttctgataaggatgttaagttcc
ttagtttcttttggaagactttatggaagctcctaggtactaagctcctctttagtacca
cggcgcatccacaaactgatggtcaaacggaggttacaaacaggacacttactactctac
tcaggactctagttaacaagtcacagaaagattgggatctaaagctagcacatgcagaat
ttgcttataatagatcacctacatatgccacgaagtgctctccattcgaagtaaactatg
gggttaatcctttaagccccattgatttactacctattccagttgaagtgagacaaagca
aagatgcagaggagaaggcaaaggagatgaaaaagcttcaccaacagattagagcacgca
ttgagaaggttaatgaagcttacaaggtccaagctaacaagcatcgaaaggaggtcattt
acaagcccggggacttggtatggttgcacctaaggaaggaacgatttccatcaagaagga
agaacaagctgatgccaaggagtgatggtccatttagggtgcttgaaaagatcaataaca
atgcatacaagatagaactaccaagtgagatgggcaacatttcggccaccttcaatgtgg
gtgatttagctccatatttagaagaagattttgagttacaagaagacttctccaaaccag
gggagaatgatgcaggagcatccatgatcaatccaagtctcctaacaaagagtcatcaag
aagagattaaggtgaaggagattcagttcattagcttacttaatccaatttcgaacaaac
aagtacttcgaattgttaattaagcttaacaccttcttaatcttttttaagccttgttga
ttaatgcttatgatcatcttaacatcattaagtattagtaataaagcttgaattatgatt
aaatagcttaattagttagttctaagtcattaaagtaagcttagtgaactgttttggaag
aacagaatttatacggtttgtttagggcacattttggctacgtttttgagctttattctt
ggctaaggcaaccatacatgactcacctgtgtgcttacatacatcaccaacaagcatgtg
aagagttggaggcaagaatcaataggaaatgagagcttcatggagaagtatccaaaaccg
cagctgggaggcgtcattctgggtccctcttcatcagttctgggcagccgtcttttttta
gcttttggagctgattttttgaggatattttccttagaatgtctattttaataccttagc
ttcctttttgcagtaggacattttcgtttctcagaatccctcaatcattgcacctaggta
ctgaaaactggccagatttttgtaatagtttaagatggcttttgttacctaagcaaaaca
tcaccaaatgacgtgaatttttggtatgttactgctttatatgttaggtttgtaaggcaa
gaagtttgattagactttgttgaatgaattaagagttatactcatttctttgagctgtgc
gcttagagcaaaaactggacagtttgtcctaattaaagtctttgagttaattagctaact
aacgtagattagttactaatttaacaaagcaaggttgcaccaagagttcttctttgacat
tggtggcctagtttggtggttctaaggctagtgaaagtggtggttgttggtacggttcca
acaaggcttgaagcaaaactgattcttcggttcttaaccaacgaatgctcttgcttatga
aatgctttatgcatca
>BraR2_ID120
caagatgatgcagcggcatcatcaccttcagcagcaacttgaatattcaaattcatttgt
cttatgatttcggtttttacaatattccttttattattcgttttgggcttttataattag
tatgacggtttataatatccttatccttatgggatttgtccaaacggatggatatataaa
cagagctttatgtttcttgttagacacgttttgatttataaagaagagctttgcttttat
cccttgttcgattcgattctattcatcaaacatgaagttggtctcaagaagctatcgcaa
gaaactcttgatcgatccaagaacaggtctcgaacgctaaattcttagatcgaccgttca
cccattcgtacgctgcgccaggttggtatcagagctctgctacgctccgaatccttctca
acccgctacaatggttcgtaagactcgtgctcagcaatacgctgatgacgatgacacccc
tgctactcaacaatccattcacgatctccaggcacaagtaacggctctgataactgctgt
tgctaacctaacagcacaacaaaccgcccctgccgtacgacgtgaccgtcgtgatcgcaa
cgaccaagtctctatccataacgactcggataacgacgccgacgacaatccgtttgctcc
tctccgccagaacgcacgccgccgcggggataatgataacgactcaagttcagacgacaa
caaagatgaaccttcgtggaaatcatcctttaaacttgaaatacccctgttccatggttc
aacgattgcagaagatttactcgactggtttgtaactgttgaggaaatactggaattcaa
aaatataccacgggatcaatgtgttccacttattgcaatccgattccgtgatagggctgc
cgcatggtggtctcaaaacaagactacacgagctcgcaccgggaaaacgaagattcacac
ttgggataagtttaagcgcgagatgcaaaaattttttttgccatataactatgagcaatt
aatgtttcagaagttccaaaacctacggcaaggcacacgttccgtcgatgactatgccac
ggacttctttaagatgatcaaccgtgtggaacttcgagactctgagtcacagttggttat
gaggtttatcggaggcttacgccaacagattcaatacacattaaacttattcagaccgca
aacaatctctgaagctcatcaacaagcactcacagtagaggcacaaacccgtacggggtt
ctctgcttagggttccaaccgacaaactcgttcgccgtcaacagcccctgcatcttcatc
cacacctagcgagacagcaacaccaaaaacagacacggctattgtgcctgttgacgctca
acgacagacacggccaggagggttccgctgctacacttgtggcgaaaccggacatcgcca
atcagcttgtccaaatagagctcgccgtggacttcttctcgacgaacaaccagacgagga
caatatgcccatctacgatgaggaagaagatgtggaagaactcgctgccgatacgggaac
ctcattgatgcttcgccggtcatgtttggctcctcacggttctcctcgaaacccacaacg
aaacaacctgtttcattcaaagtgcaccatcaacggcaaagtatgcaactttattattga
ttccggaagctctgagaatgtaatctccgctgatgcagtcaagaagctctctcttcccga
cgaaccgcacccaactccttacaaactcgcttggttggaacagaacaacgacttcccggt
gacgcgccacaccatggtttctttttctattggagattcataccatgataagacttactg
cgacattgtccctatggatgcttgccatatcctccttggccgtccctgggaatacgatcg
tcgtgttcttcatgatgggttcctgaacacttacagtttccggtttaataaccgcaactt
tgtgctcaaaccttccccgcctgcctctctctcaccaacacctgcatctctcaccactcc
gaccgctccggtacttcttctccaacggaccccatttgaagctctcatgaaagatacagg
actagtcataattttacttctctcaccggtctcatctacgaccccatcgacacacccgca
actcactacgctcctttcagagtttgaagatgtattccctaccaagctaccctcgggtct
ccctccgctcagagacatccagcaccgcatcgacttagttcctgacgccgcactaccaaa
tcgttctcactatcgcatgagtcccacagaacatgaggaacttcgtcgacaagtggaaga
tcttgtctctaagggctacttacgcgaaagcttgagtccgtgtgccgttcctgcgttact
catcccaaaaaaagacggcacttggcgaatgtgcgtcgatagcagggctattaataaaat
tacggtccggtactgcttcccgattcctcgccttgacgatcttttggatcaaataggctc
agcttcaatcttctccaaattagatttgcgcagtggttatcaccaaatccgtattaaccc
aggggatgaatggaaaacagcattcaaaacgcgggaaggtctttttgaatggctagtcat
gctttttgaattatcaaacgcgccgagtacatttatgcgtgtcatgaatcaagcattacg
gcccttcattgggaagtttgtggtcgtatattttgatgatattctcatcttcagcaactc
tttggccgaacatgttgatcacttgcgtgatgtcctcaccgtgttacgccgcgacaagtt
ctatgcaacggcgaaaaagtgtgccttcggagtcactgaggtacaatttttgggttacat
tgtctcgtctcaaggtttatcagtggatcctggtaaggtttcagctatacgaacttggcc
aacgccaacaacactcactgaaacacgcagctttcacggccttgcctccttctatcgtcg
tttcgtctctcaattcagcagtcttatgtcgccaattacagattgcatacgcgaagggaa
attcatctggactccggaagcggatcgcgctttccacatcattaaaaacaagctctgtac
aacgccaatcttagctctgccgagcttcaatgctgtctttgaactacacacatacgcttc
taaaactggtattggagcagttttaagtcaaaacaatcgacctattgctttctttagtga
gaagttatcgaactcccgtctccgctacagcacctatgacgttgagttttatgccattat
ccaagcgatcaagcactggcgacactacctttttcatcgagaatttgttctctacactga
ccatgatgctttgaaacatctccatacgcaggttaaggtctcgtcgcgtcatgcatcctg
gatcgcctacctacaacaatttaagttcgtcattaagcacacctcgggtctttccaaccg
ggtcgcggacgctttgagcaggcgccattctattcttactacaatgcatacaacggtcct
tggatttagttcctttgttgacctctacgcctcagatcctttctttggccggatcttcac
cgacaccacagcaggtcttccttctccttatactctttgcgacggtttcttgttccggga
caataggctgtgcattcctgaatgcagcctgcggcttaaattgatcacggaaatccatca
agaaggccatgttggtcgtgacagaacgttgcatcttttatctacgtcctacttctggcc
cacgttacgacgtgatgttgagcggtttgttgaaagatgcattacttgccaacaatctaa
gggtgctacatcaaatgcgggattgtatatgcccttacctatcccaactcaaccttggac
agatatcagtatggattttgtagtcggccttccaagaactcagcgagggttcgattctat
cttcgttgttgttgatcgattctccaagatggttcacttcataccttgtaaaaagactac
agatgctcttcaagtcgctattctctttttccgcgaggtctataagttacatgggcttcc
gtcttctatcgtctcagatcgagattctcgttttcttggtcatttttggcgttccttgtg
gaagctgcttaatactagtttggatatgagttcagcatatcatccccaaactgatgggca
aaccgaggtcaccaatcgttcgttaggtaatctgttgcgttgcttggtcggggatgcagt
gaaaacgtgggactctcgcattcctcaggctgaattcgcgcacaatcgcgcggtaaatcg
aagttcgggtttctctccttttcacgtcgtgtatggcatcttgcctcgtggaccggttga
tctttctactcttcctgatcgctcgcatcttcatggtgatgcttccactttcgttgacaa
catccttgaggttcatgctcaaactactcagctcttggaagcctcctcctccaaatacaa
aacagctgcggacacttctcgtcgccgtctggtcttcgctgctgatgatttggtatgggt
tcatcttacgcgagatcgcatgccagctcgggcttataataagctcaagtccaaaaagat
tggtccagttcgtgtcatctctaagatcaatgataatgtttaccgtctggagctaccatc
tgacatcaccacttctgacgtctttaatatccggtacctctctccgtacaagtcacccga
cgtcccctctgattcgcggtcgaatcctcctcaccccgggggacctgatgcagcggcatc
atcaccttcagcggcaacttgaatattcaaattcatttgtcttatgatttcggtttttac
aatattccttttattattcgttttgggcttttataattagtatgacggtttataatatcc
ttatccttatgggatttgtccaaacggatggatatataaacagagctttatgtttcttgt
tagacacgttttgatttataaagaagagctttgcttttatcccttgttcgattcgattca
attcatcaaacaggaagttggtctcaagaagctatcgcaagaaactcttgatcgatccaa
gaacatgtctcgaaaaaccctaaattcttagatcgaccgttcacccattcgtacgctgcg
ccacaaga
>BraR1_ID113
aattgtgatgcagcagcataataccttctccgccaagaaacctctgttctatgccggttt
attttcaaagtttccttttatgtttttaacttttcttttaagttttcctattttctagag
gagttggagattttgccgactctcatgacttatataagtctttgtaatattacttttgat
aatcagatttgatagttttaattacaagagtttctcttaagccttgcgttgattcgatta
aattcatcaatacgagagccttgcgtcgatttgattcaattcatcgatacaagaagtcag
gtctctagagatttacctaaatccctagatttgagctgagttaccactgatacgctgcgc
caggttggtatcagagctttgctacgttccttgtttgtcatacacgatggcaagaactcg
tcgagcaccgttacgcactgaagtagaaatcacccgcgacgccattgctgagctccaagc
ccagatggctacgatcaccgccgcactccaaaatattaatgttcaccaaccactcccacc
agttcgcgataacaataacaacaacaacaatgatgaagacgatgaggaagatgaatttgc
agccgcagcagctgcagctgatgataacccttttgctcctcttcgtaacaaccgtgtttt
agctcacgataacgccccagttatcgccgcagatgttcgttgggaaactggattcaaaac
cgaaatcccggagtttcatgggaatacctcggctgaagaactgcttgattggatagttac
tgtggaagaaattcttgagtttaaaagagcaccaatggagcgctgcgttccgttactaac
tatgcgttttcgaggacgcgctgcagcatggtggactcagttgaagaccacacgggctcg
tctcgggaagcctaaaatcatggcttgggacaagcttaagtcaaaacttaagaaaacatt
cttaccatataattatgaccaacagatgtttcaacgtctccataccatacgacaaggaac
ccgctctgtggctgagtactctaccgaatttttcttgcttctcaatcgtgtggatataca
agactccgaacgacaactggttgcacgttttacagcaggactccgacaacaaattcaaca
cacactcaacctcttccatcctttgacgttgtctgaagcccatcaacaagcacttaccat
tgaagcacaaactaaatcaaccttctcttcctggactaacgcccgcccagcacgatcttc
tccatcgccggcaccaactcccgatgatgcagccttccccaaaacggaaacagccatcgt
ccctgctatggataatcgacaactacgtccaacgtccctgcgttgtttctcttgtggaga
aattggtcatcgccagtctaactgcccgacaagaaaccgtcgcggacttctccttgacac
ttctggcaatgacgtcgaagtgatttatgatgaagaacctatagacgcacacgaagacac
agaggttcttatcgcggatacaggcacatcgttaatgcttcgccgtgtctgtcttgcgcc
tcgagttttggcagaaaacccacaacgtcataatctttttcattcgaagtgtacgattga
aggaaaggtttgcaaattcatcatcgattctggtagtagtgagaatgtgatcgctgagga
agtagtcaacaaactcaatctaccaacagagctccgtccttttccatataagctagcttg
gctggatcagaaaactgatttgctaataactcgccgagcaatgatatctttttcagttgg
gaattcatacaaagatcaaatccaatgcgatgtggctcccatggatgcttgccatctcct
cttaggccgcccatggatatatgaccgcagaattcatcatgacggcttcaaaaacactta
cagctttcgttttcaggaccgtaacttcaccttacaaccatccgaaccagaaaagcaggt
tccgacttcttctccggtgctgattcttcaacgtaagcagtttgaagcaacgttacaaga
agaaggtttcatggtcgctcttgtcaacacgaatattttttccatgtcaccctcagttcc
tgaagcattttctcctctccttcaagaattcacggacgtctttccaagtgacttacccac
cggccttccacctcttcgtgacatacaacatcacatcgacttggttcccgatgcagtcct
tcccaaccgagctcactatcgtatgagtccttcagaacatgaaaaactccggcgacaagt
ggaagaacttgtttctaaaggtttcttaagagaaagtctaagtccatgtgcagtcccggc
tttgctcataccaaaaaaagatggttcatggagaatgtgtgtggatagtcgtgccatcaa
taaaatcaccgtccgttaccgttttcctattcctcgtttggacgatctcctcgatcaaat
aggtactgctgcagttttctctaaactcgacctcaagagtggttaccatcagatacgtat
acggcccggtgatgaatggaaaacagcgttcaaaactcgtgaaggtctttttgaatggct
tgtcatgccttttggtttgtcaaacgcaccaagtacttttataagagttatgaatcaagc
acttcgacctttcatcgggaagttcgttgttgtttactttgacgatatactcatatttag
tttgacgatggaggaacatcttgctcacctccgtgaagtcctccttgtcctccgccaaaa
ccagctgtttgcaacacttaaaaaatgtgagtttggctcggctaaagtacattttcttgg
ctacattgtgtctgccgagggtctagccgttgatccagctaaagtcgacgccatccagtc
ttggcccctgccaatgactttatctgaaacaagaagctttcatggccttgcttcctttta
tcgacgtttcgtcccacagtttagcagtttaatggcgcctcttactgactgcattcgccg
cgagggttcgtttgtgtggtctgaagatgcgactcgagcctttaatatcatcaaacacaa
gttaagttcggctcctatcttggctttgccggattttactcaggtttttgaactacactg
tgacgcttctaagactggcattggtgccgtccttagtcaacgcaatcgtcctattgcctt
ctttagtgagaagttaagtggtgctcgtactcggtacagtacgtatgacattgaattcta
cgctgtcgtgcaatcaattaagcactggagacattatttgtttcataaagagtttgtgct
tttcacggatcatgacgcactcaaacatcttagtagtcaggataaagtttcttcacggca
cgcagcatgggttgcatatctacagcaatttacgtttgttattaaacatacttcgggtgt
ctccaaccgtgttgctgatgcattaagtcgacgtcgtaacctcctcgccgttcttcatgt
aggggttccaggttttgcaaccttttcagatttatacgtttcagatcctttctttggaag
catcttgctggacgtacagtcaggaaattctcgcgagtatacgttaaacgatgggtttct
ctttcgtggagcacgggtatgtataccagattgtagtctccgtcttcagcttatttccga
aatacacaatgaagggcacgtgggtcgcgatcgaacactccatcttctctcctgttccta
tttttggccaacccttcgacgagatgttgaaaggttcgttgaaagatgtgttgtctgtca
acgttctaaaggtcatgcgaccaatgccggcctttatcttcctcttcccattcctactca
accgtggacggacatcagtatggattttgttgtgggtcttcctcgtactcaaaagggttt
cgactccatctttgtcgttgtggatcgtttttctaaaatggttcactttatcccttgtaa
gaagactactgatgctgttcaagttgccactttgttcttccgggaaatatacagacttca
tgggttaccaacttccattgtctctgaccgcgattcccgttttctcggacatttttggcg
atctctttggaaaacattgggtactagtcttgatatgagtactgcctatcatcctcagac
tgatggacaaacagaagttactaatcgttctttgggcaatttgcttcgttgccttgttgg
cgattcgatcagaacgtgggactccaagttacctcaggccgagtttgcccataatcatgc
agtcaataggagttcagggttcagtccgtttcaggtcatctatggtttggtgccccgcgg
gcctcttgacttgtctcatcttcccgatcttacacgacagcatggtgttgcttctgattt
tgtcgaccacatccagacagttcacgcccaggttgtttctaacttacaggcttcttcgca
acactacaaggacgccgcggacatccatcgtcgacgcttggtttttgaggttggtgattt
ggtgtgggcatttttgactaaagatcgactacctgctcattcctacaacaaattgaaagc
caagaaattgggtccgttgaaggttctcgagcgtataaatgataatgcatatcgtcttca
gttaccggctcatatcaacacttccgatgtcttcaacgttcgttacttatcaccgtactt
tccaccagatcaagtgcacgattcggggtcgaatctttctaacccggagggacctgatgc
agcagcataataccttctccgccaagaaacctctgttctatgccggtttattttcaaagt
ttccttttatgtttttaacttttcttttaagttttcctattttctagaggagttggagat
tttgccgactctcatgacttatataagtctttgtaatattacttttgataatcagatttg
atagttttaattacaagagtttctcttaagccttgcgttgattcgattaaattcatcaat
acgagagccttgcgtcgatttgattcaattcatcgatacaagaagtcaggtctctagaga
tttacctaaatccctagatttgagctgagttaccattgatacgctgcgccaaattg
>BraR3_ID114
gttattgatgtagcgtacatcctatttcccttaggttttgttgttattatttccttttta
gttaaagctttccattccttttctaaatacgttttagtttcttatcctatcagttttagg
atttctattagctatataatgtgatctcttgggtttgtaagagacacgactttgattatt
gaattataaaaacttagagctttgttttacaacatctcttaatccttgcaatcggctaga
acataggtgttctcaacgatctcaagaagactttgatcttaggcattcgcagactaaata
ggatcatcgtgttatcggctactatcgttacttccgctccattagttggtatcagagacc
atctattacgattctattcgtgattatcgatctttggttcaatggcacctcgtcctaatg
agtggacgcagatgcaacaatttctggaagatttccaggaaagttttcaagacaacatga
gacgaacgatggctgaagcaattcaagccggagtacaagctggggttcaagcggcttttg
tcgccaacgccgctccagctaacgcagcacccgcagcaccacaacaacgccatcgacaac
accacaatcctgttttcgacgaagctaatgacgagtccgacgatgacaatccattcggag
acgacattaacaatcaacaacagcatcttggtcgagaccagcaaccacgacgccacaatg
acacacgctggaccacgggtattaaagttgacatccccgaatttcatggagggtcgcaac
ctgaagacctccttgactggatagttacggtcgatgaattcttagaattcaaagaagtac
caggcaacagacaagtctctttaattgccacacgattccgagggcatgccgcctcttggt
ggaatcagctcaaattaactcgtaccagacgagggaaagaaaagataacttcgtgggaca
agcttaagaaacatttgcggaaaacctttattccatataattttgaacggcttttgtttc
agaagtttcacaacatacgacaagggtcgcgttctgtggaagactatgccaatgagttct
atcaactactcacacgagttgatatccaggattcagaagatcagcttgttgctcgcttta
ttgccggtttacgacctcaacttcaaaatatgctgcaccagttcgatccgggctctgttg
ctgaagcccgccagagagctcttttggtggaacagcaaactcgcatcagtacaggtcaat
ggacggggaattcacgaccgcgtacaaccacaaccaccacggacgacacaaaatcttcta
cgggccgagacactacaggaacacaagtgaaaccagcagaaactacttctgcggcaacag
aacctgcggtgaatactcgaccttcccggcccaacgccctccgttgttttacctgtggtg
aacgcggacacatacaaacggcttgccctaacaaaggtcgccgagggttacttgccaatg
atcgagaaataattggtgaacctatttatgatgaagacgaggaacaattcgatgaggccg
aagaagaacaagtgcatggtgatacagggacttttctcatgcttcgccgcaactgtcttg
ctccaaaaaccaccgaggcttgggagcgcacgtcattgtttacctctacttgcaccatca
aaggcaagatttgtcgcttcgtgattgattcgggttgttcagcaaatgtggtttcagaag
aagcagttcgtaaacttgcacttacacccgaggcgcatccacacccttaccgattattat
ggatgcaaaccggtgcagaagtatttgtttctcaacgaacaatggtatctctctctatcg
ggtctttttacaaagacaatctatattgtgacatcgcaccaatggatgtctctcatatca
tcttaggacgaccatggcaatacgatagagaggttctccacaacggcaaagcaaacaccc
attcttttatgtttgagggacgcaaaatcacattgcttccggcaccagagacagacttat
cagtctccagccccagtaaacaaacttcaccaaaacaaaacttattgatcattactaggt
cacagttcgagcaggaactccgcgagtcaagccctctgttcgctttggtcgctgtcacac
caccaccatcacaaaaaatcccatgcccaccggtgttttctcctcttttacacgagttcg
acgatcttttcccagaggaactgccgtccgggttgccaccattacgggacattcaacatc
atattgatctcgtgcccaacgcggtgttaccgaatcgtgcacattatcgtatgagtccgg
aagaacatgaagagctccggcgacaagtagaggacctcctcggcaaaggttacattcgcg
agagtttaagcccttgtgctgtcccagctttactcataccgaagaaagaccgctcttggc
gcatgtgtgtagatagccgtgctatcaacaaaatcacaacacggtatagatttccgatac
cacgccttgacgatcttttagatcaaataggaaaggcttctatcttcaccaaattggacc
tcaaaaacggataccatcagattcgaattcgcccaggagacgagtggaaaactgcgttca
aaactcgtgagggattgttcgaatggttagttatgccgtttggtctctctaacgcaccaa
gcacgtttatgcgtgtcatgaatcaagccttgcgaccctttattggtcggtttgtggtcg
tctattttgatgacatccttatcttcagcaccacgctagaggaacacctcaggcatctcc
gtgacgtcttactagctctacgtaaggaacaactattcattgccaagcaaaagtgtgaat
ttggggcgccacaggtcttgttccttgggtacgtagtatcatcaacaggcttgcgtgttg
atccacagaaagtggaagccgtggcatcatggccaacacctaggactatctcagacgtcc
gaagctttcatggcctcgcctctttttatagacgttttgtcaacaacttcagcgctataa
tggcaccgattacagactgtatgaaaggcgtctcgtttacttggacgatcgaagcaagtc
aggcatttactatcatcaaagataaactcacgtcggctcccattctggtgttacccgact
ttgattcaccctttgaactgcattgtgatgcttcgaaactaggtattggcgccgtgttaa
gtcaacatgggaagccggtggcgttttatagtgagaaattggcgggagcacgaagccgct
acagcacctatgatatcgaattttatgctatagtccaagccataaagcattggcgtcact
atttagcgcataaagagttcatcttatataccgatcatgttgccttaaagtatttgggaa
ctcaagataagatttcttctcgtcacgcctcgtggactgcctatttacagcagtttactt
tcgtcatacggcatcaggcggggaagctgaacaaagtagccgacgccttaagtagacgcc
atgccctggtctctacattgcgagtttcggtcgtgggttttgagtctttagctgatctgt
acccgacggatccttattttgcttcggtttgggcagacttatcgcagggagtccgttctg
acttctcgttagtagacgggtttgtattcaaagacaacaggctctgcgtaccagagagta
gtctccgcctacagattattcgggagttacatggtgaggggcacgtcggtcgtgatcgca
cacttaagctagtcttggattcttacttttggcctacagtgcggcgtgatgtagaaaggt
ttgtggcgcgatgtacgacgtgtcaacgaagcaaaggccacgcttccaatgccggccttt
acctgccattacccgttcctacacagccatggagcgatataagtatggattttgttctgg
ggctaccacgaactcaacggggtaacgattccatctttgtggtagtagatcgtttctcga
aaatggcgcactttattccttgtaagaagacaacggatgctgttcaggttgctcagcttt
tctttcgagaggtttatcgtttacacggtcttccggtctctatcgtctccgaccgtgatt
ctcgtttcattagccatttttggagatccttgtggaagcttttcaaaaccagcttaaata
tgagttccgcgtatcatcctcaaacggacggtcaaactgaagttgttaatcgttctttgg
gtaacatgttgcgttgtttggtgggcgataacctcaaatcttgggattctatcttgtgcc
aggcagagttcgcccataaccatgcgcataaccgaagccttggcttcagtccgttcaaag
tggtatatgggtttgtgccgcgggggcctttggctttaacatctcttcctcacaacggtg
agtttcatggacgagcccttgaccttgtggaggaactcgctctcgttcatacagtcgcgc
agaataacttggaggcttctgccttgaaatacaagcaggctgcggataaacacagacgcg
agctacatttgcaggtgggtgactatgtgtgggccgtcctcactaaggaacggtttccta
ccggccagtacaataagttgaagcctcgaaagatcggtcctgtcgaaatcctcgagaaga
tcaatcccaatgcttatcgtctgcgattaccatctcatatacataccgccgatgttttca
acgtgaagcatttgttcaaacatgagccagatgatgctgcactgtctggattcgtggacg
aatcttccgtaggggaggggacctgatgtagcgtacatcctatttcccttaggttttgtt
gttattatttcctttttagttaaagctttccattccttttctaaatacgttttagtttct
tatcctatcagttttaggatttctattagctatataatgtgatctcttgggtttgtaaga
gacacgactttgattattgaattataaaaacttagagctttgttttacaacatctcttaa
tccttgcaatcggctagaacataggtgttctcaacgatctcaagaagactttgatcttag
gcattcgcagactaaataggatcatcgtgttatcggctactatcgttacttccgctccat
tagt
>BraR1_ID115
caacctgatgcagcatcatgataccttcaccaccaagcaactgttttttctatttcggtt
ttttgaagatttccttttctagttatgaattccttttattagatttcctatttttaacag
agttaggttattataaaccgtctctaggatcctatataagggattgtaagtttgctttga
taagtagtttttgaaagataataaactagagtttctctaaagccttgcattgattcgatt
ctgtcgtcaatacgagagccttgtatcgaatttgattaagttcttcgattcaagaagtca
ggtctctaaagatttaacctaaatctttagatttgagctgagttaccgttgatacgctgc
gccaggttggtatcagagctttgctacgctcctcgaaaattttttccattcaccatggca
agacctcgacgagcacctgttcgaaccgaagcagaaatcacccgtgatgcaatcgctgag
cttcaggctcagatgcaaactatcgccgccgccctccacaaccttaatgttcaacaacaa
ccaccagttcgcgataatgttgaacgtgcgagcaacaacgatgcagaagacgatgacgaa
gcaaacctatttgccgccgcagcagcagaacatgtgaaccccttcgctcctctcaacgac
cgtgtactcggtcaagataacattcgcggtgcagcagctgttgttccatgggaaacagga
ttcaaaacagagattccagagttccatggcaactcatccgccgaagaacttctcgattgg
atagtcacagttgaagaaattcttgaattcaagagagcaccaatggaacgttgtgttccg
ttgttaacaatgcgattccgcaacagagcagcagcatggtggatacaactaaaaactaca
cgagcccgccttggaaaacccaagatcatgtcatgggataagcttaaatcaaaacttaaa
aagacattcttgccttacaactatgatcagctaatgttccaacgactacatcatattcgt
caaggaactcgttcagttgctgaatattcccaagaattttttttgctgcttacaagagtt
gatattcaagattcagaacgacagttggttgctcgattcactgccggcctgcgtcaacag
atccagcacactatcaacttgtttaatccactgaccttatcagaagctcaccaacaggca
ctcaccattgaatctcaaactaaaagcaattactcttggtctgcgtctcgtactacccga
cctattcagcaacagcagtctacaaatttagccgatgattcgcttcctcaacaagctgaa
actgccctcgtgcctttgacggataagacagcaactcgaccatcttcactacgatgtttc
gcttgcggagagattggtcatcgacaagccaattgtccaaaaagaaatcgcaggggactt
cttcttgatgccgctggcaaggacgtagaggttatttatgatgaggaaattgccgaaaat
ctagaagaaacagaggacctgatcgcagatacgggtccttgtttgatgatgcgacgtgtt
tgccttgctccacgccatattgatgacaatccacaacgccataacctgttccactcgaag
tgtactattgccggcaaggtttgcaaatttattattgactcgggaagtagtgaaaacgta
gtggcagaggacgttgtcaacaaactcaatctgacaacagaacttcatccatatccatat
aaactcgcatggctagacaagaagacagacttgaccattactcgacgtgctctcatatca
tattcagttggtggcacattccaggatcaaatttattgtgatgtagcaccgatggacgct
tgtcatcttctcttaggacgcccttggctatttgatcatcgagtaaaacacgatggttat
cacaatacctatagcttccgtttcaacgataaaaacttcacactgcaaccatctttacct
gagaaacagagtttaccgtcctcaccagtccttattctccaacgcaaaccttttgagcaa
gagatgcgagaagagggacgtgttctgatcctgctgaactcaccagtcaacacatcttta
ccacaaattccggatagctttaaaggtctgttgaccaagtttcaggacgtcttccccgac
gagttaccaactggccttcctcctctaagagatattcaacaccgtattgatctagttcca
gatgctatcctacctaatcgagctcattaccgtatgagtccaagtgagcatgaagaactg
caacgacaagttgaggatctcatcacgaaaggctacttgcgcgagagtttgagtccgtgt
gcagttccagctttgctcataccaaaaaaagatggatcatggagaatgtgtgtcgatagc
cgtgctatcaataaaattacagtccgctatcgatttccaataccacgtcttgatgatcta
ttagaccaaattggtgctgcaacaaccttttctaaactcgatcttcgcagtggataccat
caaatccgtattcaaccgggtgatgagtggaagacagcattcaaaaccagagaagggctg
tttgaatggctcgttatgcctttcgggctttccaatgcccctagtaccttcatgcgggtt
atgaatcagtctcttcggccgtttattggtaaatttgtggtggtttactttgatgatatt
ctgatattcagtaagtcattagccgagcatctagaacacttggaagcagtccttcttatc
cttcgtcgtgatcaattctatgcgacgatgaagaagtgtgagttcggctctcctaaagtc
cactttctcggctacattgtttccgcagaaggactcgctgtggatcctagtaaagtagat
gcaattaaaacgtggccaactccatctacattatctgagacacgaagcttccatggtctc
gcatctttttatcgaagatttgtgccacagtttagcagcttaatggcgcctctcacggat
tgtattcgacgggatggtgtcttcgcatggactcccgccgcagccaccgcgtttgagatt
atcaaatcaaagttgatttcagctcctatccttgttctacctgattttacccaggtcttt
gaactccattgtgatgcttctaagttgggaatcggtgctgtcttgagtcagcgaaaccgg
cctatcgccttcttcagtgaaaagctggcaggagctcgtttacgttatagtacttatgat
gtggagttttatgccgtggttcaagcaatcaagcactggagacattatctttttcataaa
gaatttgttctctatacagatcacgatgcgttaaaacacttgagtagtcaagataaggtc
tcggctcgtcatgcctcgtgggtgtcttatttacaacagtttacttttgttatcaagcac
acgtcgggtatctccaatcgagtggctgacgcactaagccgacgtcgttctttgctgggt
gttcttcatgtttcagttcccggctttgcagctttttctgacttatacgagtctgatgaa
tattttggtcggattcttcttgatgttcagaatggcgtatcccgcgatttcactcttcat
gatgggtttctttttcgtggcgaccttctctgcgttccggattgtagcctccgtcttcaa
ctaatcgctgaaacacataatgagggtcatataggacgcgacagaacattgcatttgatc
tctgcgtcatatttctggccggctctaagacgcgatgttgagcgttttgtggagagatgc
acgacctgtcaaacatcgaaaggacatgctacaaacgctggtctctacatgccattacct
ataccaacgcaaccgtggactgatatcagtatggatttcgtcatgggtcttcctcgtaca
caaaaagggtttgattcaatctttgttgtcgtggatcgattctccaaaatggtgcacttt
gttccctgtaaaaaaacgacggatgcagttcaagttgcgacactcttcttccgtgaggtt
tatagacttcatgggttgcctacttctattgtctcagaccgtgattcacgcttcttgggt
cacttctggcgatctctttggaagcttctcggcaccagtctcgacatgagttcggcttat
catccccaaacggacggtcaaacagaggtgaccaatagatcgttgggtaacttgctacga
tgtcttgttggtgattccattaaatcgtgggattcaaaacttcctcaagcagagtttgct
cataatcatgcactcaatcgaagttcaggtttcagtccatttcaggtcgtttatggtctt
cttcctcgtggtcctttggatttaactactcttcccgaccatacccgtcttcatggagtc
gctgctgattttgtcgacaatattcatcaagttcatgcgcaggttatcaccaatcttcag
tcctcctcgtcaaagtacaaagcagcatctgattctcatcgtcgccgtgtcatatttgaa
gttggtgatcaagtttgggcgtttctcactaaggatcgtatgccagctcatgcttataac
aaactcaaggcaaagaaaataggtcctctcacagtcctggagcgtattaatgataatgta
tatcgtctgcaacttccagctcatatcactacctcggatgtattcaatgttcgttatctc
tctcgctatgctccaccggatccggttcctgattcgaggtcgaatctttctcaccccggg
ggacctgatgcagcatcatgataccttcaccaccaagcaactgttttttctatttcggtt
ttttgaagatttccttttctagttatgaattccttttattagatttcctatttttaacag
agttaggttattataaaccgtctctaggatcctatataagggattgtaagtttgctttga
taagtagtttttgaaagataataaactagagtttctctaaagccttgcattgattcgatt
ctgtcgtcaatacgagagccttgtatcgaatttgattaagttcttcgattcaagaagtca
ggtctctaaagatttaacctaaatctttagatttgagctgagttaccgttgatacgctgc
gccacaacc
>BraR4_ID118
acttatgatgcagcgcatcccttggtttacgttcggttatgtgttaaaccgataatcatt
ctttctgtcgagttattaggatttggctttatcttagaagatcttttacaagttagttat
tattaggataagtccaagaagagtcggtgttcgttttcattatataaagcaatctagcgt
catgtaaaaactcaccttttgattgaattattcagagctttttacagttcttatttctct
tgttttcggtattcaacaacgaatcaacgacaacaggaaagcaaagagaggtttgggcat
tctcagactaaacaaactccctttgagtacttgtgctgcgccagtttggtatcagagcaa
ggacgttccggacactaaattttttttcttctccacaatcgtttcagatcattcaatggc
acccaggcgtacgcaagcggagcaaccaatgaatgattgggaggagttcagaagaactat
catgacgatgcacgagaatctgttggatacgattcaaacttcgtttcgtgagcttgcaga
gacgatacatgatcgggatcgggatcgcaacagagagagacaacagtcggacgatggatt
gtctgatgaagaagataacccgtttgcggctgagaatcaccgtaggaatagagcgcgtcc
ccgtcatcgagatcatgatgatcgaggttgggagttgggctttaaggtggaattacctga
gtttcatggcggtgttcgtggggaagagctacttgattggctcgtggcggtgcaggagat
gttggaattcaagcgtgttcctgaagcacgcaaagtcgcactggtggctacaaagtttcg
ggggaaagctgcgtcgtggtggcttcaactgaaagcgactagagctcgattggggaagag
taacgttgatacatgggcaaaacttgagaaagtgatgcggaagtcgtttcttccctacaa
ctttgagagaactatgttcactcggtttcaaaacattcgccagggagcgcgatcggtgga
tgattatgctgaggaattttcgttactgttaactcgtaacgagatactagacagtgagac
ccaacttgtctcgagatttattggtggcttgcgttctcaaattcaaaacgcaatgtcgca
atttgatcctctcacggtggcggaggctcatcgtcgagctgttgccttcgcggctcagtt
taagtcgaactcttcaacatggaactcctcaacgcgtgctcgtcaagtaactggtgctac
ggacggaaatcaacaggcttctttaccaaaaagcgacaccggagccgggaaaggagaacc
ttttggcaaaacacctgttgctacggaggatcttcgtcgctcaacgagaccaaacgcact
gcgttgctatacttgtggggagctagggcacagacaaactgcctgtcccaatgctaatcg
tcgtggtctgctggcggaagaaaccaagtgggacgaggagcatgatgaggatgatgacga
ggtgattgaggaaatattagatgatcacaatacaggggataagggcacattactgatgct
aaggcgtatttgtttggcaccaatacgacataatgaccaaccgtggttgcgcaacaacat
tttctcgtctacctgcaccatcaacggcagagtgtgtagctttgtcatagattcgggaag
ctgcaggaatgtgatctccgaaagcgcagttttaaaacttggtctgcgccgttcaaatca
ccctgctccttataagttggtatggcttcaagagggtattgacattcgagtagtccaccg
cgtgttagtttctttgtcgattggagaatactacaaggacaagatatactgtgatgtcgt
ccctatggatgtcagtcatatactgctgggtcgtccctggcaatacgatcgtgaggtgat
gcataacggccgcaccaatgaatacagtttcttcttcgaaaaacgccgcattgttctcct
tcctactcgcgaaagccctgccgtacccgctgtacaggactcgagtgttcccgctcactt
acgagaaggaacgggatcgagcaatccggttttgttctgctcttatgcatcatttgcaga
ggagtttcgtcaggaacaagtcatgtatgcattgctcacaatgccgaaggcagaaccagc
accacacactgttgacccagcgattgcaaaactcttgtcagagttcgatgatgtctttcc
cacagagctaccattaggcctcccgcctctcagggatatccagcatcacattgacttagt
gccaggggctacactgcccaatcgtcctcactaccgcatgagtccccaagaacacgagga
gttacgcaagcaagtggaggagttgctggctaagggtcatgttcgcgagagtcttagccc
ttgtgcagtacctgccttactaattcctaaaaaggatggttcatggcgcatgtgcgtcga
cagtagagctatcaacaagattacagtgaggtacagatttccgattccgaggctcgatga
tttgctggatcagattggctcggctacaatcttctctaaactggatcttaagagtggtta
ccatcagattcgtatccgaccgggcgatgaatggaagactgccttcaagactcgtgaggg
actttttgagtggctagtaatgccttttggattgtccaatgcgccaagtaccttcatgcg
aatcatgaatcaggcgttgcgtccgttcattggtcgttttgtagtcgtctacttcgacga
cattctgatctttagcagctcgctagaggaacacattgaccatctgcgacaagtgcttgc
ggtgctttgcagagagactctttttgtcgcaagacagaagtgtgagtggggcgtaaagcg
cgtcctttttcttggctatgttgtttcgacagaagggttgtcgatggatgagagcaaagt
ggaggcaatacgataatggcctgcgcctaagacaatatcggaggtccgtagtttccatgg
actcgcttccttctacagaaggtttgtcgccaacttcagttcaattacggcacctctaac
agattgcatgaggggtaccgtttttgcatggacaaaggaggcaaacgcagcattcgaact
tatcaaagaacgcctcactacggctcctgttctggttctcccagacttcgcggtgacatt
tgagcttcactgtgacgcctccaagctagggattggagcagttcttagccaaaactctag
gcctgtcgcttactatagtgagaaactctctggggcacgcggcagatatagtacttatga
tgtggagttctacgcagtggtacaagctattcgtcattggcgtcattacttgattcaccg
cgacttcatcatctttactgaccatgatgctctcaaacacttggatagccaagttaaagt
atcagcgaggcacgccaattggatcgcatacttacagcaattcactttcacgattcgcca
caaggcaggaaagctgaatcgcgttgctgatgcccttagtaggcgacataccttgctcac
gacgttgcatacgtccgtcgcaggctttgcctcttttgctgatctgtacgccactgatgc
gtactttgggaagatatgggccgagatgcaggctggcgttaatagcgagttcacgctggt
tgatgggtttttgttccgaggttcgcaactctgcatcccgtcgtgtagcttgcgactgaa
gatcattgaagacttgcacaaggagggtcatgtgggtcgtgatagaactctccagttagt
gacttctgcgtactactggccgagcctccgtaaggatgtcgagagatacgtggaaaggtg
cagagcatgtcagctcgcaaaggggcaagctactaacgccgggctgtacctccctcttcc
gataccaacacagccctggactgatctcagcatggactttgttctgggtttgccgcgaac
tcagaaaggtaatgactccatctttgtcgtcgtcgaccgcttctccaagatggtccactt
catcccttgtaaacgtacgacagatgctgtcaaagttgcacaattttttttcgctgagat
ttaccgtctccatggtcttcctacctcgattgtatcagacagagacactcgcttcctaag
ccatttctggcgttctctgtggaagatgttgggcacaagcttggatatgagtactgcgta
tcaccctcaatccgatggccagacagaggtcgtcaacaggtctctcggcaatatgcttcg
ttcgctggtcggtgataacatcaagtcgtgggagactcgcctttgccaggctgagtttgc
gcacaatcatgctacgaatcggtcgtccggttttagtccatttcgagtagtgtatggaca
ggttccacgttgccctctcgatctcgcgcctctccccgagttaaatcgctttcatggagg
agcagccgagtttgttgattctcttcgtgaggttcataagctagtgtcacagaatttgga
gtcttctgctcaaggttacaaagagcgtgcagacaagaagcgccgtgagcttttgttcga
accaggagatcttgtttgggtggttatgacgaaggacagacttcctgcccacgagtataa
caagctcaagtcgcgcaagttgggtccggttgaggttctagagcggattaacgctaatgc
ataccgtttacaacttccgcctcacgtcaacacttcgaacgtcttcaacgtcaagttctt
atctaagtatcgaggtgataacgagattccagattcagggacgaatcttctcctacccgg
ggagacctgatgcagcgcatcccttggtttacgttcggttatgtgttaaaccgataatca
ttatttctgtcgagttattaggatttggctttatcttagaagatcttttacaagttagtt
attattaggataagtccaagaagagtcggtgttcgttttcattatataaagcaatctagc
gtcatgtaaaaactcaccttttgattgaattattcagagctttttacagttcttatttct
cttgttttcggtattcaacaacgaatcaacgacaacaggaaagcagagagaggtttgggc
attctcagactaaacaaactccctttgagtacttgtgctgcgccaactta
>BraR5_ID117
cataatgatatgatcatggatcagctagttgataaagatgaagaaggagagactgaagat
acactagctgaagaggaagctgtcctagccattcccacaggtcctatcactcgtgcaatg
acaaggagactcaaagaagccattggaaacatactgaagatctctaagaagcaagaagac
tgtcttggtagaagcttgagctaccaagacacactcatcaccattcatgtgatcttacca
tcaagctgatcatcatctaggcaagtggcttggtatactctttttcccttgattagtttt
gtcccactgggttttctaatcaaggtttttaatgaggtatcaagttcacttacacattcc
tagttgatgtatcttggatgcaactcggcctaaggcatcttggaccgacttcatcatcta
tcttatattatgttttagtctaagtgttgtgttattactttgaaaccgtgtggagccttt
tcctttaagttttcttatgttttcgagaccttgtgcatgtacaaggatctctctatttaa
gtgtatcacaaaccctcattctaatctaagttatcttttgtttaaaccttgtgttttctt
ctcccttgctttcacgagttaagagagtgtctggtgtgtagtatccagtctgttggtgtg
taatatccaacgcccaagggctttagaaaggtgtgtcatatccgatctaagcctaggagt
atcaaggagcctttccgcagcctcttgtgtcaccattcgatccacagccttgataaactt
gagtctttgattcgtttatgcaaggatctatccaaatcatccagagaagggtcctaggat
ctcattaagtggtatcagagcactctggaaggggagtttcgatttctcttttgcgatttc
ataagatctgtgttcatcgttttatatcattgatcatttgggttttgcgtgttgtttctc
actcgatctgattattatcattgataggattgatagatctattgtttcgtggttcaaaat
tgatagatctgaatattctgatcaagttttgaacaaaacctttcacattcttgtcgatta
cgttactagtttgcttgatccgaaagttccttgtgttcgtgtgattcgatctgttactag
aaccatagatcaggatttgtttaatctcaaatcatcacctgttgaatctcgaatcctttt
ctgataaatcggggttgattgtttcaatataatcgatttgaattccttacttgttgatca
cggtattgatttgccgcgttgcttgagatttgttggttgatcttgattgtttccgattgt
ttctttatttgattctcgaatcataaatcaaattgcccttggaactacttacttgtttca
gtctttcgtgtgtaacaggaaacaatgggaactgaggaagatgatgcaacgtatatgaga
agaaacaaactcttacaagaagctatcactaaacaagtaatggaagacttggtgaagttg
ctggatgagagatacgatcagagagcccctggtagacaagaccaaacgtctgatcatcag
caagcaccaaggagaaatgggcgtgaacgacaagagcatgctggttcacaagaaactgat
aacttttatgaaagagatagggcacgacacagctcggcttctaggcgtagctctccctct
agacacagcagtagaagatctagacgtgaccatgaaggacgtaggtatcaaagagatgag
cttgctggagttaagatcaagatacctcctttccatggcaaagccgatcctgatgcttac
ctagaatgggagaagaagattgatctagtcttcaattgccggcgttattcagaagctaag
aagattcaaattgctgttactgagttctatgattatgctttgagttggtgggatcaacta
gtcaccaatagaaggcgcaatggggaatttcctgttgagacttgggcagagatgaaggct
cttatgcgcaagagatttgtacctagccattaccaccgggatctccatcagaggctaaga
aaactcacgcaaggctcacggacagtcgaagaatactatcaggagatggagttgttgatg
ttaagagcttgcatatctgaggatagagaagctactatggcacggtttcttggaggactc
aaccgtgagatacaagacagtgtggagatgcagcactacttggaaatggaggagatgcta
cacaaagccatcctagtagaacaacaagtaaagagaaagggtcactctcggggcaactat
ggaactaagtatcaaggtgctaaggaagataaaccaagccaccagaaagagagcaagcca
tatcaaaaggacgaggacaaacctattagttctttcatcaaggataaagggaaagctgaa
gcttctactacgagatcaagagatgttaagtgttttaagtgccaaggaagaggacactac
gctaatgagtgcaccaacaaacgcgtgatgatccttcatgacaatggagaatatgaatct
gctgatgaggagacagaggctgaagaagatcacagttcagaagaggagtatgttgccaac
ccggtcgctggaaggttgctagttgctagaagaaccttgagtcttcaaagcaagaccgaa
gagatggagcaaagagagaatctcttctatactagatgtctagtgcaaggaaaggtctgt
agtcttattgtggatggaggcagttgtgtcaacgttgcgagtgagactatggttaaaaag
ttgggtttgagggtccagaagcatcctaaaccatataggctccaatggctcaatgaagag
ggcgagatgagagtatctactcaggttatggttcccatagccattggtaaatatgaagat
gagattctttgtgatgtgttgcctatggaagctggacacattctccttggaaggccgtgg
caatcagatagacgtgtgatacatgatgggtatgccaacaagcacacctttgagtttaaa
gggagaaagacagttcttgtgcctatgactcctaaggaagttcaggttgatcagctccag
ctacaaaagaagaaagagatagatcttcccgctgaatcaacaaagcaactaaacttctat
gccaagtctggtgatgttaaaagatctctctgctctaaccttcctattcttttgtttatc
tataaggaatccctcttgactactactaacattgcaccggagtatccgagtgaacttgtc
aatcttttacaggaatatcaagatgtttttccagaagatagtcccaatggactaccacca
gtacgagggattgagcaccaaattgattttgtgcccggttctacacttcccaataggcca
gcatacagaaccaatccggtggagaccaaagaactacaaaggcaagtggaggaactgatg
gagaaagggcatatccgagagagcatgagcccttgtgctgttccagtgctacttgtgccc
aagaaagatgggagctggcgcatgtgtgttgattgcagagccatcaacaatatcactgta
aagtatcgccatcctattcctagattagatgatatgcttgatgaattgcatggttcttgc
atattttctaagattgatttgaaaagtggataccatcagattaggatgaaagaaggagat
gaatggaaaactgcattcaaaactaaacatggtctatatgagtggttagtcatgccattt
ggattaaccaatgcacctagtacattcatgagattaatgaatcatgttcttagatcattc
attggcatatttgttgtggtatactttgatgacatccttgtatacagtaagagctttaat
gaacatatagaacatcttagaactgttcttgatgtgcttagaaaggaatctctttttgct
aaccttaagaagtgtacttttggaacggatcacttggtctttttaggctttattgtgggt
gcagatggggttaaagttgatccggagaaagtaagagctatacgagaatggccaattcct
aagacagtgagtgaagtgaggagcttccatggacttgctggtttctataggcgctttgtg
aaagacttcagcaccatagcatctcccttgactgaagtaatcaagaaagaagtcggattc
aagtggggagaagcacaagaacttgcctttcaatgcctaaaagagaagcttactaatgcc
cctcttcttatacttcctgattttaataaaacttttgaaatagaatgtgatgcttcagga
attggaattggtgctgtattgatgcaggagaagagacccattgcatacttcagtgagaag
cttggaggagctaccctcaactatgcaacttatgataaagaactatatgccttggtgaga
gccttgcagacttggcaacactacctctggcctaaagagttcgtcattcacacagaccat
gagtctctcaaatacctcaaaggacagcacaaactcagcaaaagacacgcaaggtgggtt
gagttcattgagacatttccttatgtcatcaagtataaacaaggtaaggaaaacatagtt
gctgatgcactatccagaaggtatgttctcttgaacactcttgatgctaagctattagga
tttgagcagattaaaggaatgtatgagaatgatcctgattttaaagaggcttacaactct
tgtgagaaatttgctgtgggacactactttagacatgatggttttcttttctatgataat
cgattgtgtgtgcctaactgttctttgagagacttgtttgttagggaatctcatggagga
agtctcatgggtcactttggtattgcaaagactcttaaaactttgcgggatcacttcttt
tggcctcggatgaaaagagatgtggagaaactatgtgagagatgtgcaacttgcaagcaa
gccaagtctaaggttcagtctcacggtttgtatactcctctccctataccttatcatcct
tggaatgacatatctatggatttcattgttggattgcctagaactaggactggaaaggat
tctatctttgtggttgtggataggttctcaaagatggcacatttcatagcttgtcacaaa
actgatgatgcattgcatattgccaacttgttctttaaagagattgtgcacatacatggc
atgcctaagactattgtttctgatagagatactaagtttcttagttatttttggaagact
ctttggtctaagctaggtactaaactcttgttttctactacttgtcatccacaaactgat
ggacaaactgaagtagttaataggactctaggaacactcttgcgtgcattcataaagaaa
aacttgaaatcatgggaagactatttgcctcattgtgaatttgcatacaatcatgctgtg
cattctacttctaagttttctccttttgagattgtttatgggttcaatcccaactctcct
ttggatttaatccctttacctgagtgtgaaagggtcagcattgatggcaaaaagaaggca
gagatggtgaaacaactccacgagcaggctaggctcaacattgaggcaacaaccaaacag
tatgttaagcatgctaacaaaggaaggcgtgagatggtctttgaagtgggtgatcaggtc
tggattcacctaaggaaagagaggtttcccaatgaaaggaagtccaagctgatgccgcgg
attgatggaccttttaaggtcataaggaagatcagcaacaatgcctacaaactggatttg
caaggtaagtatgatgtgagtaatagcttcaatgttactgacttgatcccttttattgca
gatgagccagatttgaggacaaatccttttcaagtgggaggggatgatatgatcatggat
cagctagttgataaagatgaagaaggagagactgaagatacactagctgaagaggaagct
gtcctagccattcccacaggtcctatcactcgtgcaatgacaaggagactcaaagaagcc
attggaaacatactgaagatctctaagaagcaagaagactgtcttggtagaagcttgagc
taccaagacacactcatcaccattcatgtgatcttaccatcaagctgatcatcatctagg
caagtggcttggtatactctttttcccttgattagttttgtcccactgggttttctaatc
aaggtttttaatgaggtatcaagttcacttacacattcctagttgatgtatcttggatgc
aactcggcctaaggcatcttggaccgacttcatcatctatcttatattatgttttagtct
aagtgttgtgttattactttgaaaccgtgtggagccttttcctttaagttttcttatgtt
ttcgagaccttgtgcatgtacaaggatctctctatttaagtgtatcacaaaccctcattc
taatctaagttatcttttgtttaaaccttgtgttttcttctcccttgctttcacgagtta
agagagtgtctggtgtgtagtatccagtctgttggtgtgtaatatccaacgcccaagggc
tttagaaaggtgtgtcatatccgatctaagcttaggagtatcaaggagcctttccgcagc
ctcttgtgtcaccattcgatccacagccttgataaacttgagtctttgattcgtttatgc
aaggatctatccaaatcatccagagaagggtcctaggatctcattaca
>BraR6_ID119
gaatatgatgcagcgccacctgtgatcgttcacgatcacagcctatgttacatggaaacg
gaagcgggtacgtggaagcggaagcgtaaggaagtgcagaagcgagattttttaaaatat
taggaagcgggtacgtattggaagcgtatatccatatataaatatatatatatatatatg
taaatttttttaataattaggactaaaattatatgatttaaatttgaaataaaacattta
ttcatttataataattttgaaatgattttatattaaaactgtaaaaatacacataaatta
tgtttacaaaaaatattatattaattatttttaatacttcataaataattgacacaatat
gtttcaatatgtgctatatctttaataaaaaatctcaatgcataaagataatttatagta
ttatttttgatatttatatatatttataattcaatattcattactattaatatttttaat
tttatatagattaaaactatggttttatattttattgatatacattgtatttttagaaaa
aatggaagcgtgattccaaaacggaatcataagcttccaacaggtttttaaagagaatat
tttagaaacgttttggaagcgagattccgcaagcttccacaaggttccgattccgattcc
ggttccgaagcgggaagcggacgtccgatgaagcttccgtgcaacgtagatcacagctcc
ctttccaattaggactttccttttctatctttatgttaagtttacttattttatttaaag
tacttttatcataggaataggaaatcacgtaaacccttaaggatcgtgatcttttaagct
ttatataaacgaggtattcaacctctttgtaaggtacgctttgattaataataactattg
agtttcagttttaaagagctttcgagcactgcgaagagtattcgcacccttatcttcttg
ttctcgagttaacttcgggaatacgttacctgtttgaagatcaacaccttgatctctcaa
accctagcttccgcctctctatcagttggtatcagaatcagcacgtttcgggatttcatc
tatcgttttcaatgactaagaaaacgacagaaggtacttctcaagatatgaatgatttcc
gagcactaattgtcgagatgcaaacggctctcgccaccaccattcagacatcgatgcaga
cctcaattcaacagttgagcgaatcattggcgactcgtttggacactatcaacacaactt
taatcactcgcctggaaccgcttaaccggcaaccgggaattgttcatcaacctcaccagc
aacagcaacttccaccgccccaccagcaacgtcaggttcctccacagcaacagcctcttc
gtcaacatcaacaacgcaatgaccagcttggtaacatacgtgacctacacgcgaatgaag
aagacgatgaccgtcataggcaagtatatcacgatgattttcaacaacgacgaaactttg
acaatcgatgggaaaacggtttcaaagtcgatattccggaatttcatggcggtttaaaag
gcgatgatctcattgattggatggttgccgttgaagagatcttggactttaagcaagtcc
ctcccggacgacgagtctctcttgtggccatgcgatttcgcggtcatgcagcgacttggt
ggaaacagctcaaaacaacccgttcccgtactggaaaaacaccgattcagacctgggaga
agctaaccaaacaccttcgtcataccttcttaccacataattatgagcgcacaatctata
atcgactacaaaatctccgtcaaggaagtcgtagcgttgatgaatacgcagaagagtttt
ccttgttactaacccgcacagagatacacgacagtcaaatccaattagtttctcgcttta
ttggaggtttaagacaacatcttcaaacagctatggctcagtttgatccgacaaccgtgg
gcgaagcacataggcgcgctgcaacgtttgaacaacagtcccgttcttcgaactggagca
actcatctcgatcaaaacaacaggacgtagcaagcaacgcagcgccagcaaaagaagcga
ccgatgagggcaaaaaaactacaccggaagaacaaactctgcgccggtctagccgcccca
atgcccttcgttgttactcatgtggagagcatggacatcgacagacagcttgtccacacg
caacgcgtagaggcctaatcacagaggacaaacaggataacgaggaagtatacgattcgc
aagaagaagacaacgatgacaacgatgacaacgacttgcctctgcctacaacgggcgacg
tgggtcatatgttggtgctacgccggtcatgcatcactcctcgtcgacatgatgaacaat
ggcttcgcactaacatctttcgttctacttgcacgattaatagtcgcgtatgcactttcg
tcgtcgattcaggcagttgtcggaatgtcatatccgacgaggctgtcacaaagctcggtc
tgtccagggaaaaacacccgtcaccgtacacattaggatggcttaacgatagcgctacag
ttcgtatatccgaacgagcactcgtctccttttccattggaccccactacaaggatcgac
tttactgcgatatagctcctatggatatcagccacttattgttgggaaggccatgggaat
tcgatcgcaaggtaatacatagtggagccgacaacacttaccaatttgtgtggaacaatc
acacaatcttgcttcttccgtcgaaagaaacagtacctcccttaacatccatcccaaagg
tcccgtctccagctcctttaccttcgacaaccaaagcaacattgctttgctcgtacaagg
cattcaagtccgaactccgaaccgagggagtcgcattcgcattgctaccatctcccacca
ctaaaatcttcacgggtcaaatacatggtgacatcaaaacagtcctcgacgagtttcagg
atgtatttccaagcgacttaccgacgtccctaccaccattaagggacattcaacaccaga
tcgacttggttccaggagcaacacttcccaatcgacctcattacagaatgagtccggacg
aacacgaagagcttcgacgccaagtagaagatctgctcagtaaaggccatattcgcgaga
gtctctctccatgtgctgttcctgctcttctcataccaaagaaagacggaacatggcgta
tgtgtgtggacagtcgagccattaacaaaataacagtacgctaccgttttccgatacccc
gactcgacgatttgctcgaccaaattggtaaagcaatgattttctcaaaaatcgacttga
agagtggttaccatcagatacgaatccgtccgggggatgaatggaagactgctttcaaaa
cccgcgaaggattgttcgagtggctagtcatgccttttggtctctctaatgcacccagta
ctttcatgcgcattatgaaccaagcattgcgtccctttattggcaagttcgtcgtcgtat
attttgacgacatcttaattttcagttcttcggtggccgatcatatcactcacatacgcg
acgtcttgaaagttctacgcacggaacaacttttcgcggctaaacacaaatgcgagtttg
gagtgcctgaggttcttttcttgggttatgtggtgtctggacaaggtttgtcaatggacc
agtccaagattgaagccgttcgctcgtggcctatcccgaaaacaatcacagaagttcgca
gcttccatggccttgcgtcattctacagacgttttgtgagtcattttagcggtattatgg
caccactcactagttgtatgaaggcgggaaaatttctttggactccggaggcaactgagg
catttgaattaatcaaacaaaagcttacaacagctcccattctcgtcctccccgacttca
cagaaacctttgagcttcatactgatgcatctaaacttggcattggtgcagtactcagcc
aacgtggccgtccgatcgcttatttcagcgagaagctggctggagctcgttcaagatata
acacttatgatatagagttttatgcgatcattcaagctatcaaacattggcgacattatt
tggtacatcgagattttgtgttattcactgaccatgacgctttacgtcatcttgatagcc
aagctaaagtctcgtcacgtcatgcttcatggattgcttttctacaacagttcactttct
ccattcgacatcaatcaggcaaaaacaacaaggtggccgatgctttgagccgacgttata
cagttctcactattatgcggacgtctgttacaggttttcaatcattgtcagagttatacc
caaccgatggcttctttggtcgcctttgggaggaagctcagaccggactcttgtctgatt
ataccatccacgatgggttcctgttcaaagggcttcgcctatgtattccagacagcagcg
tacgtttgaaaattattcaggagttgcataatgaaggacatgcaggacgtgatcgtacgc
tccacttggccacttcatcatatttctggccgacgatccggcgtgacgttatacggttcg
tcgctcgttgtagcgtgtgccagcgtgcaaaaggtaaggcgtctaatgcgggactgtacc
ttcctttgccaattccaacacaaccctggacccatgtcagtatggatttcattctcggtc
tgccgcgaacgcaacggggttttgattctatttttgtggtggttgatagattttctaaaa
tggctcactttgtgccttgcaagaagacttctgatgcggtcaatattgctctgctcttct
tccgcgaggtgtataaattacacggcttgccattgtctattgtctctgaccgggacacta
gatttttaagccatttttggagatccttgtggaaattggtgggtactagcttagatatga
gcactgcataccatccgcaaactgatgggcagacggaggtaactaatcgttcccttggca
acttgcttcgttgtttggtcggtgataatattaagagttgggatctcaagctcagtcaag
cagaatttgctcacaatcacgccttaaaccggagtttaggttattctccatttcaggtcg
tgtacggcattgtaccgcggggacctcttgatcttacattgttacccgacaaaactaggc
tccatggtgacgccattgattttgttactgagttacaacaggtccaccagttggctcgtg
ataaccttgctacgtcaactgctcgatacaagctggatgcagataagaaacggcgagagt
tgatcttcgaacctggggagctcgtttgggtcttccttaccaaggaccgtctcccggcgg
gtgagtacaacaaattgaagtcacgaaagattgaccccgtcgagatcattgaacgtatca
atccaaatgcctatcgtgttcgtttgccttctcatcttcgaacttcggatgtgtttaatg
tcaaacatctttctccttatcatggtgataacgatgatccagattcgtggtcgaatcttc
caaaccaggggggacctgatgcagcgccacctgtgatcgttcacgatcacagctcccttt
ccaattaggactttccttttctatctttatgttaagtttacttattttatttaaagtact
tttatcataggaataggaaatcacgtaaacccttaaggatcgtgatcttttaagctttat
ataaacgaggtattcaacctctttgtaaggtacgctttgattaataataactattgagtt
tcagttttaaagagctttcgagcactgcgaagagtattcgcacccttatcttcttgttct
cgagttaacttcgggaatacgttacctgtttgaagatcaacaccttgatctctcaaaccc
tagcttccgcctctctatcagaata
>BraR7_ID116
attagtgatgcagcgtaacgtgatcaccaaggatcacaacttccttttcgtataaggaat
ttcccttttctttgttttggcttttttccttttaatagctattatgttttctattaggaa
aaggatttcattaatcccttcaggattaggtcattcttcgttagtatatatagggatgtt
attagatctttagaaggacgacttaattaataaagacattgatttgatttttaagagctt
tcgagcactgcgaagagtattcgcgcccttaagagctttaacaagcactgcgaagagtat
tcgcgcccttatccatcttgtttcgaatttacttcgacaacaagaaaccaattcaaagat
catacccttgatctttgcgttatatagcttccgcaccctatcagttggtatcagaatcag
tacgtttcgggataacttcagttttcaatgactaagaaaacaggagctggcgttggtgac
atacgggatcacaacccggaggaagccacaacagacttttcggaacttcgaacccttctt
gtggatatgcagacggcaactcaacagtcgattcagcaactaggcgagatgcttgcaacc
cgtttggaggctctaaccacagccctggcacctcgtttggaccctcaggccgaacacggt
gttcaagctccactccaaccagaacaacggcgtcttcctccacctcaaaatccccaacaa
cactttccgccaccacaaccacaacatcaacaacaccttcccgctccattccatcatcag
cgacaaaaccagcacagacgttacaatccaaggggtgacaacagaccacaactcgttcac
tccgacgatgaagatgaccaacatagacaagtttactttgacgatttacaacgccgagat
aatcatcgatgggaaaatagttttaaagtcgacattccagaatttcacggtggtctccga
ggtgacgatctcatcgattggctgatctcggtcgaggaaatcctcgagttcaagcaagtt
ccaccggaacgtcgcgtctctcttgtcgctatgcgcttccgagggcacgctgccacttgg
tggaagcagattaaaactactcgttctcgtaccggcaaagctccaatacagtcttgggaa
aagttgacaaagcatcttcgtcaaaccttcctaccacacaattacgaacgcaccatgtac
acgaaattgcaaaatctccgccaaggtaaccgtactgtggacgaatatgcagaagaattt
gctttgttattgactcgtaacgagatcaatgacagccaagttcaacttgtatcccgcttt
attggaggacttagaccacaactccagacagcaatggcacaattcgatcctttaacaatc
ggagaagcccatcgccgtgcagcatcattcgaacagcagtctaagtcgtctaactggaat
tcatcttcatctcgtttccgttctcaagatactccggggagcacaacaccgtcgccctcc
acaaaggacagcgccgagtcttctacttcggcggctaagaccaccacacaagacgagcag
caattacgacgttcaactcgtcctaatgccttgcgttgttacgcgtgcggtgaacacgga
catcgacaaactgcatgtccgcatgccacacgccgaggattaatcattgatgaaacaatt
gaggagcaagaagtgtatgactcacaagacgaggaagaccaaccagacgacctggacgtt
cacccgacgactggggattctggacgattactggtcctacgccgtgcctgtctcacacct
caacgacctgatgacaagtggttacgtactaatatatttcgttccacttgcacaatcaaa
ggccgtatctgcagtttcgtcattgattctggaagctgtcgtaatgtgatatcggaggaa
gcagtcgataaactcggcattgcacgagaaaaacacccagccccttataaccttggctgg
ttgaacgacaccgcaaatattcgcatcacacagcgtgcgattgttccattctccattggc
ctacactaccaagatcgcatgtactgtgacattgccccgatcgacttttgtcatcttctc
cttggccgcccatgggaatttgatcgaaagattattcatgatggagccaaaaacacttat
agctttctctggaatacacagaagatcatcctccttccatcacaagaaacggcttcagca
acaccaccactcacgtcacctaccgcgacgccctcaccacctacaatcatcccaccgtca
ccaactaccagttcttctccatctaccaccttactttgttcatatagaacatttgtttct
gaacttcggaccgagggctttgcttttgctttattgcccaacaccgataaccggatacaa
acatcatcaccaccgccagccttgagcaaagttctaaacgactttgctgatgtttttcct
gatgaactaccgcaaggtcttcctccactacgggacattcagcaccaaattgattttgtc
cctggagcaacattacctaaccgaccacactatcgtatgagtccgttagaacacgaagag
ttgcgtcgtcaggtcgaagatcttctgcgcaagggccatattaaagaaagcctcagtcct
tgtgctgtcccggctcttctaatcccaaaaaaagatgggtcctggcgcatgtgcgttgac
agccgcgcgatcaataagatcaccgtcagatatcggtttcccattcctcgcttagatgac
ctcttggatcaaataggttcagccaaattcttttccaagatcgatctcaagagcggatac
catcaaatccgtatacgcccgggagatgagtggaaaacagcttttaagaccagggaggga
ctttttgaatggctcgttatgcccttcggtctttccaacgcaccaagtactttcatgaga
attatgaaccaagctttgcgaccattcatcggacgattcgttgtagtatattttgatgat
atacttattttcagctcatcacttgtggatcacacggagcatctcaacaaagtgctttca
gttctgcgatcggagaaattgtttgcagcaaaacaaaagtgcgaatttggcgtctcaaaa
gtgctttttctaggatatgtggtttctgatcaggggctggccgtcgaccaatctaaagtc
gaggcaataagatcatggccaatcccgaaaacagtttcagacgtgcggagtttccacggt
ctcgcatcattctatcgacggttcgtagaccaattcagcgccattatggcaccaattaca
agttgcatgcgtgaaggcaagttcgaatggacgctggaagccacacaagcatttgaaaag
atcaaagaaaagcttactacagctccgatacttgttcttcccaacttttcattaccattt
gagctacattgtgatgcgtccaagctagggataggcggcgttttaagtcaacaaggacgt
cctgttgcgttctttagtgagaaattggcaggtgcacgtggccgctatagtacatacgat
gtggagttttatgctatcgtccaagcgattaaacactggcgccattatttggttcatcgc
gagttcgttcttttcacagaccatgatgcgttgcgacatctggacagtcaagccaaagtc
tcggcacgacatgctgcctggatttcgtatttacaacagtttacgttcgtcatcaagcat
cagtccggcaagacgaaccgcgtggccgatgctctcagtcgacggcatagtctgttaacc
actatgcattcgtcggtgataggatttgcatcgtttgcggatatgtatccgacagaccca
ttctttgctcgcatttaccaggagtccgaacagaacctgcgaggcgactacacgatacaa
gatggttttcttttcaaaggattacgtctttgtgtcccggattgcagcctgcggttaaag
ataatcagtgaacttcatcacgaggggcatgtgggtcgcgatagaacgttacagttagtg
atggattcatatttttggcctactttgcggagagacgtggagcgattcgtcgaacgttgt
cgtatctgtcaactggctaagggcaaagctactaatgcgggtttatatcttccgcttccc
attcctactcaaccttggtctgatgttagtatggattttgtcttagggctccctcggacc
caaaaaggacatgattccatatttgtcgtcgttgatcgtttctccaagatggtccacttt
atcgcgtgtaaaaagaccaccgacgccgtaagtgttgctactttgttcttccgcgagatc
tatcgcctgcatggactcccaacgtctatcgtctccgaccgtgacacacggtttcttagt
cacttttggcgatcgttgtggaaattgttaggcacttctcttgatatgagctctgcttac
catcctcaaactgatggtcaaacagaggtcgtgaatcgttctttgggtaatttacttcga
tgccttgtcggagataacatcaaatcatgggacactaagcttggtcaggctgaatttgca
cacaaccatgccactaatcgcagtaccaccttctccccttttcatgtcgtgtatggtctt
gttcctcgtggtcccttggatctgactactgcaccagacaagacgcgacaccatggtgaa
gccatcgatttcattaccaacatccaggacgtccataagcttgcacaatctcatttggac
gccgctacagcaaaatataaactcgcagccgatgccaagagacgtgagttgatcttcgaa
cctggtgatctagtctgggtgtacttaaccaaagaacgcctaccattacgagattacaac
aaactgaaatccaagaaacttggccctgtcgaagtcctcgagcgcataaatccaaacgca
tatcgcgtcaagttgcctgcccaccttcggacttcagacgtcttcaacatcaagcatttg
tctcctttcaagggcgacaatgacggtccagattcgtggacgaatccttctcaacagggg
ggacctgatgcagcgtaacgtgatcaccaaggatcacaacttccttttcgtataaggaat
ttcccttttctttgttttggcttttttccttttaatagctattatgttttctattaggaa
aaggatttcattaatcccttcaggattaggtcattcttcgttagtatatatagggatgtt
attagatctttagaaggacgacttaattaataaagacattgatttgatttttaagagctt
tcgagcactgcgaagagtattcgcgcccttaagagctttaacaagcactgcgaagagtat
tcgcgcccttatccatcttgtttcgaatttacttcgacaacaagaaaccaattcaaagat
catacccttgatctttgcgttatatagcttccgcaccctatcaattag
>CarP1_ID81
gggagtgatgcaaacaagactaaaaacactcaagatactcaaagagcattagaaggtgac
ttggagcaaatttcaaatgatgtaaacacaaatacagttccaaacctagaaagttttagc
agaccagtaacaagatcaaaggcaaagaagcttaaagagttgctccaagtttttactcaa
aaacatgtggatgatgggccaattgtggaaagttcaaatatgagcttttttaacagccca
aatttgtaactttaattggatttaagtgatttgggataatttgtgcttgtttgagtctta
ttgataatgcatgaataagccttatgtatgggcttttaagtcttgtcttagtgttattac
aagaatgagcccataactatatggtgtcacaaacaattagtggtgttggttaagaagatt
ggagttacaatgagttacataacaattacatgcctataattagcctagttattattggag
ttacaattataattatcacataattaacctcgttattgtgggagttacaattgtaattat
tgtatcgtaacttatcattgatttctttggctataaatacgaaaggaactcttctttgtg
gacatcaagagttgtaataaaatatttcagaattgagttgagagtgtttcggctttcttt
tcactttatgcacaaggtgttgatttggaatacaattgttattacttgtatttcaatttt
gatttcctatttcaattgttcttggtgcttgtttggattgggttcaagggatatcattta
tctttcttaggttctctttaacttttaccatttgggtgattgaacaaatataattccttt
tttacttgtgatctaaattccgttctaaaccgattgaagagttctaaatttcaagcaagg
gtcttggggttccgtatcatttatctttcttggcttctttttaacttctatcatttgggt
gattgaacaaatttgattccttttttacttgtgatctaaattccgttctaaaccgattga
agagttctaaggttcaagcaagggtctttgttcctactcactactatagggacttacatc
aaaaattgcaaggccttatacaagggaacaagagtgtagaagactactacaaagagatgg
agatagccatgataagggctaatattgaagaggataggaaagctactatggcaaggttct
taaatgaccttaacaaagacatagccaacattgtagagcttcaacattatgtggagattg
atgatatggtgcacatggctataaagattgaaagaaaattaaagagaaaggggaacacaa
ggcaagccaacacttactcggcccaaaattccaattggagaccgaattggaggggagata
acaaggctgtccagacaaaaccaagcaaaaatatgctaatgataataaaaacaaaggtat
ttctaactctcaaactcctaggaatagagatatcaagtgtttcagatgcttggattttgg
tcatattgcatctcaatgcccaaatataaaagggtaatggtgatgcgtggtgatggtgtt
gaaacggatgatgagaatgatgtggaggatgacatgcctcctttagaggattgtagtgat
ggggaaacgcctatagaaggaagattgttggtttctaggcatgctttgaatacgcaagta
aggaatgatggtgagggggttaagttgcaaagagagaacatttttcattctagatgtcta
gcgaatggaaaattgtgtagcatgattattgatgagggtagttgtataaatgtggctagt
gccttatttgttgataaactgggtttggaaacaacaaaacatcttaaaccttataagctg
caatggcttaacaatagtggggaggtgagagttaataagcaagtaagggtgccttttatt
attgggaagtatagtgatgaggtgatatgttatgtagttcttatgcaagctagtcatatt
ttgctgggtacaccatggcaatgggataggagagtgatgcatgatgggtatctcaatagg
tacatgataggaaaagagggcaaaaagtttactcttcttcctttaacccctaaacaaatt
tttgaagactaaatgcaatttgaaaagtcccatgatgaattcgcacaaagagaggccgag
agaaaaagaaaagaaaaataaaaagagaaaagaaaagagagtgagagaaaattagagtgg
aaaactgaagatcaaaaggaaaaagaaagagagatgcattcgatcatagaaaagagtgag
ggaaaaaaatgagcttttatgctaaaatgagagatgtgaggaaagttttattttctaaca
agccaattattgtactcatgtacaaggaagcttgtttatcaactaacgaacttgaccctt
ctttgccaagtgttgtggttgaagttttgcatgaatttatatgtttttcccgatgatcta
cctcaaggtttaccacctttgagagagattaagcatcaaattgacttcattcccggggct
gccataccaaatagaccagcctataggaacaatcccgaggagaccaaagagcttcaaagg
caaatggaggagcttttacaaaaggggtacattcgagaaagtttaagtccatgcacagtt
cccgtcttactagtacccaaaaaagatggtagttagcgtatctatattgattgtagagcc
gtcaacaaaataacggtaaaatatcgacacccaatacctcgacttgatgatatgttagat
gagttgcatggtgcttgtgtattttctaaaattgatcttaaaagtggttatcaccaaata
agaatgaaaccaagagatgaatggaaaactgcttttaaaacaaaataagggttatatgag
tggttggttatgccatttggcttaactaatgggccaagtacattcattcgtttaatgaac
catgttttacgtgaagttattggaaagtttgtggttgtctacttcgatgacattcttgtg
tatagtaaatctattgatgagcatgtcatgcatttgaagcaagtgtttgaccgcaaattt
caactatatgctaacatgaagaaatgtacattttgcattgattgcattattttcttagga
tatgtcgtgagtgcaaaaggaatcgaggtagattgtgaggaggtaaaggctattcaagag
tggccgagacctaaaagtgtaagtgaggtgcatagttttcatagtttgacaagtttctat
aggagatttgtaaaagattttagtgtcgttgttgcccctttaactaaaatcatgaaaaca
gatcgttgtttatttgggaaaaagaacaagaacatgcgttttccttattgaaagaaaagt
tatataatgcgcctttattaagattacctaattttgattcaacttttgaaattgaatgtg
atgcctctgggcttgggataggtgttgttcttatacagaataaaagacctattgcttact
tcagtgagaagctcaatggtgcacaattgaattattccacctatgacagagttttatgct
ttgttaagagcattagagacatggcaatattatttgttaccagaagaatttatgattcac
accgatcatgaatctttgaggtatttgaaagggcaaggcaagcttaataaacgacatgca
aaatgagtagaattcatagagtccttcccatatgtgatccaatataagcaaggaaaagaa
aatgtagtagctaattcaagaaggcacagtcttatctctactctttctacaaaattgttg
ggatttgagcatttcaaataattgtatgtgcatgatagtgatttttcaaatgtttatgtt
gcttgtgaacatgcggtatttcaagacttttataggcatgatggttttctatttaaaaag
gaaaaattatgtatgcctaatagttctattagggagttgcttgttcgtgaagcacatagt
ggcggtttaatgagacattttgagattggcaaaactttgagcattttacaagaacatttc
ttttggcctaatatgcacaaacatgttgagaaaatttgtatgcagtgcatctcatgtagg
caagctaagtctagaattcaaccacttgaattatatatgccattacccattcctacacat
ccttgggttgattttcctatggacttttttcttgggtttgcctacgactataaaaggctg
agactcaatatttgttgttgttgatcgtttttccaaaatggcacactttataccatgtca
caaaacagatgatgccacacacatagcggatttttttttctgcaaagttgttagaatgca
tggcattcctaaaaccattgtgtccgatagggatgttaagtttttaagccacttttggcg
agttttgtggtccaaacttgggaccaaacttttattttctactgcttcacatccacaaat
ggatggtcaaactgaagtagtaaatagaacattcggtacattattacgtgctttaattgg
aaggaatattaaaacttgggaagatatgctaccatttgttgaattggttataatcggagt
atacattcttctactgggttttctcattttgaaattgtgtatggttttaatcccttaact
ccacttgatttgttgcctattcctataagtgacatttctaatttggatggacataagaaa
gcaaaaatggttaaagcaattcattaaaaagcaaggctgaacattgaaaaaaaaaatgaa
taagtaccatcccatgtcaataaaggaaggcgcaagatttcatttgaactaagagattgg
gtgtgggttcatatgtgcaaggaacaattttcatcaaaacggaaatctaagttggatgct
ggtagggatggtccatttcaaatcatagtcaaaatcaatgaaaatgcctacaaagtggac
ctaccaggtgagtatagtgtttcggctacatttaacatatctgatttatccccttttgaa
attgatgcaggaattgattcgaggacgaatccttttgaggggagggagaatgatgcaaac
aaggctaaaaacattcaagatactcaaagaacatcaaaaggtgacttggagcaaatttca
aatgatgtaaacacaaatacggttccaaacctagaaagtttcagcagaccagtaacaaga
tcaaaggcaaagaagcttaaagagttgctccaaatttttactcaaaaacatgtggatgat
gggttgaccaattatggaaagttcaaatatgagctttttgaacagcccaaattcgtaact
ttaattggatttaagtgatttgggataatttgggtttgtttgagtcttattgataatgga
tgaataagccttgtgtatgggatggattagttgagttgttttaagtattttggattgttt
tattttagtttgagttaattatgcccatatagttaagtataactcattttgggcttaagt
cttgtcttagtgttattacaagaatgagcccattaatatatggtgtcacaaacaattagt
ggtgttggttaagaagattggagttacaatgagttacataacaattacatgcctataatt
agtctagttattgttggagttacaattgtaattaccacataattaacctagttattgtgg
gagttacaattgtagttattgtattgtaatttatcattgatttctttggctataaatacc
aaaggaactcttttttgtggacattaagagttgtaatcaaacatttcttaattgagttga
aagcgttttggctttcttttcactttatgcacaaggtgttgatttggaatgcaattgtta
tcacttgtatttcaattttgatttcctatttcaagtgttcttggtgcttgtttggattgg
gttcaagggatatcatttatctttcttgggttctctttaacttctaccatttgggtgatt
gaacaaatttaattccttttttacttgtgatctaaattccgttctaaaccgattgaagag
ttctaaggttcaagcaagggtcttggggttccgcatcacgatt
>CarP1_ID80
gggagtgatgcaaacaagactaaaaacactcaagatactcaaagagcattagaaggtgac
ttggagcaaatttcaaatgatgtaaacacaaatacagttccaaacctagaaagttttagc
agaccagtaacaagatcaaaggcaaagaagcttaaagagttgctccaagtttttactcaa
aaacatgtggatgatgggccaattgtggaaagttcaaatatgagcttttttaacagccca
aatttgtaactttaattggatttaagtgatttgggataatttgtgcttgtttgagtctta
ttgataatgcatgaataagccttatgtatgggcttttaagtcttgtcttagtgttattac
aagaatgagcccataactatatggtgtcacaaacaattagtggtgttggttaagaagatt
ggagttacaatgagttacataacaattacatgcctataattagcctagttattattggag
ttacaattataattatcacataattaacctcgttattgtgggagttacaattgtaattat
tgtatcgtaacttatcattgatttctttggctataaatacgaaaggaactcttctttgtg
gacatcaagagttgtaataaaatatttcagaattgagttgagagtgtttcggctttcttt
tcactttatgcacaaggtgttgatttggaatacaattgttattacttgtatttcaatttt
gatttcctatttcaattgttcttggtgcttgtttggattgggttcaagggatatcattta
tctttcttaggttctctttaacttttaccatttgggtgattgaacaaatataattccttt
tttacttgtgatctaaattccgttctaaaccgattgaagagttctaaatttcaagcaagg
gtcttggggttccgtatcatttatctttcttggcttctttttaacttctatcatttgggt
gattgaacaaatttgattccttttttacttgtgatctaaattccgttctaaaccgattga
agagttctaaggttcaagcaagggtctttgttcctactcactactatagggacttacatc
aaaaattgcaaggccttatacaagggaacaagagtgtagaagactactacaaagagatgg
agatagccatgataagggctaatattgaagaggataggaaagctactatggcaaggttct
taaatgaccttaacaaagacatagccaacattgtagagcttcaacattatgtggagattg
atgatatggtgcacatggctataaagattgaaagaaaattaaagagaaaggggaacacaa
ggcaagccaacacttactcggcccaaaattccaattggagaccgaattggaggggagata
acaaggctgtccagacaaaaccaagcaaaaatatgctaatgataataaaaacaaaggtat
ttctaactctcaaactcctaggaatagagatatcaagtgtttcagatgcttggattttgg
tcatattgcatctcaatgcccaaatataaaagggtaatggtgatgcgtggtgatggtgtt
gaaacggatgatgagaatgatgtggaggatgacatgcctcctttagaggattgtagtgat
ggggaaacgcctatagaaggaagattgttggtttctaggcatgctttgaatacgcaagta
aggaatgatggtgagggggttaagttgcaaagagagaacatttttcattctagatgtcta
gcgaatggaaaattgtgtagcatgattattgatgagggtagttgtataaatgtggctagt
gccttatttgttgataaactgggtttggaaacaacaaaacatcttaaaccttataagctg
caatggcttaacaatagtggggaggtgagagttaataagcaagtaagggtgccttttatt
attgggaagtatagtgatgaggtgatatgttatgtagttcttatgcaagctagtcatatt
ttgctgggtacaccatggcaatgggataggagagtgatgcatgatgggtatctcaatagg
tacatgataggaaaagagggcaaaaagtttactcttcttcctttaacccctaaacaaatt
tttgaagactaaatgcaatttgaaaagtcccatgatgaattcgcacaaagagaggccgag
agaaaaagaaaagaaaaataaaaagagaaaagaaaagagagtgagagaaaattagagtgg
aaaactgaagatcaaaaggaaaaagaaagagagatgcattcgatcatagaaaagagtgag
ggaaaaaaatgagcttttatgctaaaatgagagatgtgaggaaagttttattttctaaca
agccaattattgtactcatgtacaaggaagcttgtttatcaactaacgaacttgaccctt
ctttgccaagtgttgtggttgaagttttgcatgaatttatatgtttttcccgatgatcta
cctcaaggtttaccacctttgagagagattaagcatcaaattgacttcattcccggggct
gccataccaaatagaccagcctataggaacaatcccgaggagaccaaagagcttcaaagg
caaatggaggagcttttacaaaaggggtacattcgagaaagtttaagtccatgcacagtt
cccgtcttactagtacccaaaaaagatggtagttagcgtatctatattgattgtagagcc
gtcaacaaaataacggtaaaatatcgacacccaatacctcgacttgatgatatgttagat
gagttgcatggtgcttgtgtattttctaaaattgatcttaaaagtggttatcaccaaata
agaatgaaaccaagagatgaatggaaaactgcttttaaaacaaaataagggttatatgag
tggttggttatgccatttggcttaactaatgggccaagtacattcattcgtttaatgaac
catgttttacgtgaagttattggaaagtttgtggttgtctacttcgatgacattcttgtg
tatagtaaatctattgatgagcatgtcatgcatttgaagcaagtgtttgaccgcaaattt
caactatatgctaacatgaagaaatgtacattttgcattgattgcattattttcttagga
tatgtcgtgagtgcaaaaggaatcgaggtagattgtgaggaggtaaaggctattcaagag
tggccgagacctaaaagtgtaagtgaggtgcatagttttcatagtttgacaagtttctat
aggagatttgtaaaagattttagtgtcgttgttgcccctttaactaaaatcatgaaaaca
gatcgttgtttatttgggaaaaagaacaagaacatgcgttttccttattgaaagaaaagt
tatataatgcgcctttattaagattacctaattttgattcaacttttgaaattgaatgtg
atgcctctgggcttgggataggtgttgttcttatacagaataaaagacctattgcttact
tcagtgagaagctcaatggtgcacaattgaattattccacctatgacagagttttatgct
ttgttaagagcattagagacatggcaatattatttgttaccagaagaatttatgattcac
accgatcatgaatctttgaggtatttgaaagggcaaggcaagcttaataaacgacatgca
aaatgagtagaattcatagagtccttcccatatgtgatccaatataagcaaggaaaagaa
aatgtagtagctaattcaagaaggcacagtcttatctctactctttctacaaaattgttg
ggatttgagcatttcaaataattgtatgtgcatgatagtgatttttcaaatgtttatgtt
gcttgtgaacatgcggtatttcaagacttttataggcatgatggttttctatttaaaaag
gaaaaattatgtatgcctaatagttctattagggagttgcttgttcgtgaagcacatagt
ggcggtttaatgagacattttgagattggcaaaactttgagcattttacaagaacatttc
ttttggcctaatatgcacaaacatgttgagaaaatttgtatgcagtgcatctcatgtagg
caagctaagtctagaattcaaccacttgaattatatatgccattacccattcctacacat
ccttgggttgattttcctatggacttttttcttgggtttgcctacgactataaaaggctg
agactcaatatttgttgttgttgatcgtttttccaaaatggcacactttataccatgtca
caaaacagatgatgccacacacatagcggatttttttttctgcaaagttgttagaatgca
tggcattcctaaaaccattgtgtccgatagggatgttaagtttttaagccacttttggcg
agttttgtggtccaaacttgggaccaaacttttattttctactgcttcacatccacaaat
ggatggtcaaactgaagtagtaaatagaacattcggtacattattacgtgctttaattgg
aaggaatattaaaacttgggaagatatgctaccatttgttgaattggttataatcggagt
atacattcttctactgggttttctcattttgaaattgtgtatggttttaatcccttaact
ccacttgatttgttgcctattcctataagtgacatttctaatttggatggacataagaaa
gcaaaaatggttaaagcaattcattaaaaagcaaggctgaacattgaaaaaaaaaatgaa
taagtaccatcccatgtcaataaaggaaggcgcaagatttcatttgaactaagagattgg
gtgtgggttcatatgtgcaaggaacaattttcatcaaaacggaaatctaagttggatgct
ggtagggatggtccatttcaaatcatagtcaaaatcaatgaaaatgcctacaaagtggac
ctaccaggtgagtatagtgtttcggctacatttaacatatctgatttatccccttttgaa
attgatgcaggaattgattcgaggacgaatccttttgaggggagggagaatgatgcaaac
aaggctaaaaacattcaagatactcaaagaacatcaaaaggtgacttggagcaaatttca
aatgatgtaaacacaaatacggttccaaacctagaaagtttcagcagaccagtaacaaga
tcaaaggcaaagaagcttaaagagttgctccaaatttttactcaaaaacatgtggatgat
gggttgaccaattatggaaagttcaaatatgagctttttgaacagcccaaattcgtaact
ttaattggatttaagtgatttgggataatttgggtttgtttgagtcttattgataatgga
tgaataagccttgtgtatgggatggattagttgagttgttttaagtattttggattgttt
tattttagtttgagttaattatgcccatatagttaagtataactcattttgggcttaagt
cttgtcttagtgttattacaagaatgagcccattaatatatggtgtcacaaacaattagt
ggtgttggttaagaagattggagttacaatgagttacataacaattacatgcctataatt
agtctagttattgttggagttacaattgtaattaccacataattaacctagttattgtgg
gagttacaattgtagttattgtattgtaatttatcattgatttctttggctataaatacc
aaaggaactcttttttgtggacattaagagttgtaatcaaacatttcttaattgagttga
aagcgttttggctttcttttcactttatgcacaaggtgttgatttggaatgcaattgtta
tcacttgtatttcaattttgatttcctatttcaagtgttcttggtgcttgtttggattgg
gttcaagggatatcatttatctttcttgggttctctttaacttctaccatttgggtgatt
gaacaaatttaattccttttttacttgtgatctaaattccgttctaaaccgattgaagag
ttctaaggttcaagcaagggtcttggggttccgcatcacgatt
>CarP1_ID79
gacaatgacgcaaacaaggctaaaaacactcaagatactcaaagagcatcagaaggtgac
ttggagcaaatttcaaatgatataaacacgaaatacagttccaaacctggaaagtttcag
cggaccagtaacaagatcaaaggcaaagaagcttaaagagctgcttcaagtttttactca
aaaacatgtggatgatgggctggccaattgtgaaaagttcaaatatgagctttttgaata
gctcaaattcgtcactttaattggtttaagtgatttgagataatttgggcttgtttgagt
cttattaataatggatgaataagccttgtgtatgggctggattaattgagttgttttaag
aattttggattgttttattttaatttgagttaattaagcccatatagttaaggataactc
attttaggcttaagtcttgtctcaatgttattacaagaatgagcccataactatatggtg
ccacaaacaattagtgatgttaatcaagaagattagtgttacaaggaattacataacaat
tacattcctataattagtctagttattgttggagttacaattataattattgtattgtaa
cttattattgatttctttggctataaataccaaaggaactctttaaagtggacatcaaga
attgtaatcaaacatttcagaattgagttgagagcgttttggctttcttttcactttatg
cataaggtgttgatttggaatacaattgttatcacttatatttcaattttgatttcctat
ttcaattgttcttggtgcttgtttggattgggttcaaggaatatcatttatctttcttgg
gttctctttaacttctaccatttgggtgattgaacaaatttgattccttttttacttgtg
atctaaattctgttctaaaccgattgaagagttctaaggttcaagtaagggttttggggt
tccgcatcatttggtatcagagcattcaccaagtaaattagtctatcattattttgttat
ctttattttcattatttcttacaaaaaaaagagacaaatttgaattcagcaaaaaaaaaa
tcagattaacctaatttgcttaattgtgcaaaacacatttccacatattctaccttatgt
aatagacataactgctgttatttcccttttatttatctcatataacattcaaatacattt
aaaatttaaaagggaaactcatttcaaggctgtttgtttggttgagattgtttgtgtaat
ttttggggctgtttggaaacaactcacctcaattgagtttgtttttatccaaaactgttt
gtttcacttaatttgagtattttgggtaataatttgtggttctattagagaattacaagt
ttcgtgcattaaattccatagtcaccattttttttcttgcatatttagttttcatttaat
atttctgcacatttgcttcttattacattaagaggtaataatattgattcgttgttgcct
aattaacataaaaatcatcatacacttatttctatgtcaagtgtgtgctcgtcattgttt
agattgttctagtttgcttttagagttgaattcgtgcatcttgtttccttaggaattctt
tgttatctctaattaaaattgagtatatagtgataataaatgttgtttgaattggccatt
ttgtataaatttataaaagattgcttgagtgctaaaaagcaagagagtgtgagctcaaaa
gagggtaaaagccaaaattgagtgaaacacgagtgcccatactacgagagtaaacacgtg
agggagtgatttgtgaggttgcaatctattttgtttgtcattaaaatttcagatttgaag
atggagccataagggagtgaaagaacatcaaaagatcaagaattcatcctcaaagcaatg
caacaacaatttgagaggattcaactagctattggcaatatgaatgagaaactagagaaa
caacaacgtgagttaaattccatgagaggggaagcttcccaaaccaatccggggcaagaa
gatttccaacaccaccttttgataaggaactggaggaagaatttgatgaccaagctactt
tggtcaatgaaggtcaaaattatggtaggggtcgaaacgatcttgataaaaacattggga
gcatcaaaatgaaaatctcatcatttctaggcaagaatgattggaatgcttatcttgaat
ggaagcgcaaggtgtagcttatttttgagtgccacaattattcgaaggagaaaaagataa
agcttacggccgtggagtttggagagtatgccattatgtggtgggatcaactcatcaaaa
gtaaaagaagaagtggagagagatctatttccatttgggccgaaatgaaggctatcatga
gaaggcgctttgttcctactcactactatagggacttacataaaaaattgcaaggcctta
tacaagggaacaagagtgtagaagactacgacaaagagatggagatagccatgataaggg
ctaatattgaagaggatagggaagctactatggcaaggttcttaaatggccttaacaaag
acatagccaacattgtagagcttcaacattgtgtggagattgatgatatggtgcgcatgg
ctataaagattgaaagacaattaaagagaaaggggaaccaagacaagccaacacttactc
gacccaaaattccaattggagaccgaattggaggagagataacaaggctgtccaattcaa
aagagatgacaaaaccaagccaaaagatgctaatgataataaaaaaaacaaaggtatttc
taactcccaaactcctacgaatagagacatcaagtgtttcagatgcatgggttttggtca
tattgcatctcagtgcccaaatagaagggtaatggtgatgcgtggtgatggtgttgaaac
ggatgatgagaatgatgtgttggatgaaatgcctcctttgaaggattgtagtgatgggga
aacgcctatggaaggtagattgttggtttttagacgtgcgttgaatatgcaagtaaggaa
tgatgatgagggggttaagttgcaaagagagaacatttttcattctagatgtctagtgaa
tggaaaattgtatagcatgattattgattggggtagttgtgtaaatgtggctagtacctt
atttgttgataaattgggtttggaaactacaaaacatcctaaaccttataagcagcaatg
gcttaacaatagtggggtggtgagagttaataagcaagtgagggtgccttttactattgg
gaagtatagtaatgaggtgatatgtgatgtagttcctatgcaagctagtcatattttgct
gggtagaccatggcaatgggataggagagtgatgcatgatgggtatctcaataggtacat
ggtaggaaaagagggcaaaaagtatactcttcttcctttaacccctaaacaagtttttaa
agaccaaatgcaacttgaaaagtcccatgatgaattcgcacaaagagagaccgagagaaa
aagaaaagaaaaagaaaaagagaaaagaaaagagagtgagagaaaattagagtgggaaaa
tgaagatcaaaaggaaaaagaaagagagatgcattcgaccatagaaaagaatgagggaaa
gaaaatgagcttttatgctaaaatgagaaatgtgagaaaaacattattttgtaacaagcc
aattattgtactcatatacaaggaagcttgtttctcaactaacgaacttgacccttcttt
gccaagtgttgtggttgaaattttgcaggaatttagcatgtttttcccgatgatctacct
caaggtttaccacctttgagagagattgagcatcaaattgacttcattctcggggctgcc
tataggaacaatcccgaggagaccaaagagcttcaaaggtaagtggaggagctcttacaa
aatgggcacattcgagaaagtttaagtccatgcgcaatgctcgtcttattagtacccaaa
aaagatggtagttggtgtatgtgtgttgattgtagagccgtcaataaaataacggtaaaa
tatcgacacccaatacctcgacttgatgatatgttagataatttgcatggtgcttgtgta
ttttctaaaattgatcttaaaagtggtcatcaccaaataagaatgaaactaggagatgaa
tggaaaactgcttttaaaacaaaacaagggttacatgagtggttggttatgccatttacc
ttaattaatgcgccaagtactttcatgcgtttaatgaactatgttttatgtgaatttatt
ggaaagtttgtggttatctacttcgatgacattcttgtgtatagcaaatctattgatgag
catgtcatgcatttgaggcaagtgtttgacacattgcgcaaatttcaactacatgctaac
attaagaaatgtacattttgcattgattgcatcattttcttaggatatgtcgtgagtgct
aaaggaatcgaggtagatagtgaaaaggtaaaggctatttcaagagtggccgatgcctaa
aagtgtaagtgaggtgcgtagttttcatggtttgacaagtttctataggagatttgtaaa
agattttagtgtcgttgctgcccctttaactgaaattatgaaaaaagataaggggtttgt
ttggggaaaagaacaagaacatgcgttttccttattgaaagaaaagttatgtaatgcgcc
tttattaagattgcctaattttgattcaacttttgaaatggaatgtgatgcctctgagct
tgggataggtgttgttcttatgcaggataaaagacctattgcttacttcagtgagaagct
caatggtgcacaattgaattattccacctataacagagttttatgctttggtaagagtat
tagagacattgcaacattatttgttaccaaaagaatttgtgattcacaccgatcatgaat
atttgaggcatttgaaagggcaaggcaagcttaataaatgacatgcaaaatgggtagaat
tcatagagaggcccatatgtgatctaatataagcaaggaaaagaaaatgtggtagctgat
gcgctttcaagaatgtacagtcttatctctactctttctacaaaattgttgggatttaag
catttcaaagaattatatgtgcatgatagtgatttttcaaatgtttatgtggcttgtgaa
catgcggtatttcaagacttttataggcattttctatttaaaaagggaaaattatgtgtg
cctaatagttctattaaggagttccttgttcatgaagcacatagtggtggtttaatgaga
cattttgggattggcaaaactttgagaattttacatgaacatttcttttggcctaatata
cgcaaacatgttgagaaaatttgtgcgcagtgcatcgcatataggcaagctaagtctaga
gttcaaccacatggattatatatgccattggccattcctacacatccttgggttgatatt
ttctctgaactttttgttgggtttgcctaggactagaaaaggccaagactcaatatttgt
tgttgttgatcatttttccaaaatgcaacactttataccatgtcacaaaacaggcgaagt
tgttagaatgcatggcattcctaaaaccattgtgtccgatagggatgttaagtttttaag
ccacttttggcgagtttttggtccaaacttgggaccaaacttttattttctactacttca
catccacaaatggatggtcaaactgaagtagtaaatagaacacttggtacattattacgt
gctttaattggaaggaatgttaaacttgggaagatatgctaccatttgttgaatttgctt
ataatcggagtatacattcttctactaggttttccccttttggaattgtgtatggtttta
atcccttaactccacttgatttgttgcctattcctataagtgacatttctaatttggatg
gacataagaaagcaaaaatgattaaagcaattcatgaaaaagccaggcaaaacattgaaa
agaaaaataaactagtagcatcccatgtcaataaaggaaggcgcaagatttcatttgaac
ccggagattgggtgtgggttcatatgcgcaaggaacgatttccatcaaaacggaaatcta
agttggatgctcggtgggatggtccatttcaaatcatagccaaaatcaatgaaaatgcct
acaaagtggacctaccagttgagcatagtgtttcggttacatttaacatatttgatttat
cccattttgaaatttatgcaggaattgattcgaggacgaatccttttgaggggaggggga
atgatgcaaacaaggctaaaaacactcaagatactcaaagaccatcagaaagtgacttgg
agcaaatttcaaatgatgtaaacacaaatacggttctaaacctagaaagttttagcggac
cagtaacaagatcaaaggcaaagaagcttaaagagttgctccaagtttttactcaaaaac
atgtggatgatgggctggccaattgtggaaagttcaaatatgagctttttgaatagccca
aattcgtaactttaattggatttaagtgatttgatataatctggcctcgtttgagtctta
tttataatggatgaataagccttgtgtatgggctggattagttgagttgttttaagtatt
ttggatttttttattttagtttgagttaattaagcccatatagttaagtataactcattt
tgggcttaagtcttgtcttagtgtttctacaagaatgagctcataactatatggtgccac
aaacaattagtagtgttggttaagaagactggagttataaggagttacatatcaattaca
tgcttataattagcctagttattgttggagttacaattgtaattattgtattgtaactta
ttattgatttctttggctataaataccaaaggaactcttctttgtggacatcaagagttg
taatcaaacatttcagaattgagttgagagtgttttggctttcttttcactttatgcata
aggtgttgatttggaatacaattgctatcacttgtatttcaattttgattttctatttca
attgttcttggtgctcgtttggattgggttcaagggatatcagttatttttcttgggttc
tctttaacttctaccatttgggtggttgaacaaatttgattccttttttacttgtgatct
aaattccgttctaaactgattgaagagttctaaggttcaagcaagggtcttggggttcca
catcagacaa

>GlyM1_ID85
ctagatgatgcaatcctccctaggaaaggaccagtcactagagccatgagcaagaggctc
caagaggattgggctatagctgttgaagaaggccctagggttctcatgaacctcaaggta
gatttctgagcccatggaccaaggttgggtccaattatctttgtacatattagactagga
tgtcattatatttgatccttgtatttagggctccataatgtaggtagggtaccctaaaaa
tataggatatttcagcccttgtattttagggcacctagactagtttttgtattaggggta
gttttgtaatttcacatgcaccaagtgaatatttgatgtgtgtgttgggaaataaaattt
aattgaattggtagaagcccaatccaattaaattttagagggggaggtgagaatttgctt
actacaccccattgccacatcatatagtcacactttgtgcatgtccttcatgctttacat
gtctcatgacacctaagcacacttagtggaaaatcttggaattgatcttggattagtggg
ctgaaacataactaaaattcactaatcataattagtgaaattttggctccaaagtttggc
tccacaaattcaatttcaaattcaagtgaaatttgaattgaaattcaaatttccctccaa
ttttgtgtgacacttaggctataaatagaggtcatgtgtgtgcattttttttaactttga
taatttgaatattaaacttcagatttcagagctcttttagagcacaaaatttcgtgctct
tctcttcctctcccttcattcatctccttcttcctccaagctcttatccatggcctccta
tgggggtaagcttcttctagactcatcttctccttgaagtggcatatcttctctcccttc
cttctccattccgctgccattcatcttccaagaagcaaaggaatccattgatgaagaaga
tcgtaggcctacaagctccaatggagcttacatcatgtggtatcaagaacatcttcatct
aggtgatgttcttttgcttcctctatctttttgttcggtgaattctctttaactccttgt
tcttcatcttattctccatgtatatcctccattgtcttgtggtttggtgctttttagagt
agattaaaaaaaaacctattaaatcttagatctacacttgttcttgcatttctatggttc
aaattatgtagatctactcttgaatcttgtttttgtgttgattttaggttctatcatttt
cattcataatattcttgtgctaaacctttagatctaaattttcttccaaaatactgatta
gaaaaaaaaacacaaaaatctaagtgtaaatcacttaatccatgttgtcttagagtcatg
tttagtcatagtaattgtcacattatgctctaagtttgtgttggatttttattttgttta
ttgaattctagatacatttgttcatgtattcttgtcattcttagcctatcttttgaattt
tgagtctaattcatgcatgttatttagttcataacatgttttaaatcaattcctagaaat
agtcttgttgttgaactctgtttttttgttttctaagtttcctacatgatgcctatgatg
aagttgagttgtggtgctgagttgtggctgaatttgtgaatcaaataagtcttaagctct
cttgaattgtgttattcaagataattgagcataagcaaacacaaattgtaactatccaag
ccttaagcaacataaacactactcttgatttctaggttgaaatcgctggtactggcagct
tgaacatacgaacttgtataaattactgggaattggtcactacgtgttttgagctgaaat
ttttactgaattttctagacacctgaaaaaaaattataaaaaagaaccaagcgatttcaa
ttaaaggaaaaaataagaaaaatcacacaagttggcagaaaaatcagtgtccaagaaaaa
aaagtgaaaggaaagtgtgcttgttattttggctcaaaatttgttctataattgatgact
attttataccaatcctagttctgaaatttcaattgaaaattattgtgaaaacaagtacca
aaactagaggtttcttgagtctttcttttttagttttttttactctactctagagccatt
ctaagtttctctttgagtcctagcttgattttatgtgcttttcattgctttaattgttga
atcatccttgaaaatttgtcttctcaaaactcttttggtttagctttcatctcatttttt
ggtctttggttattgcttgtctctttgtttccttgtttgtgagttaccatatagggaatt
ggaaatgaggattggtatcatcccttgaagaatttgagtcaagaagcaaggggccaacca
ccttaagagctattggaatatgaagcactccaaattgagtgaaacacaaaagagagaata
gccaccaaaattgaggactttttttttgtaatttgtaattggcaattttctttgctttta
aactttgtaacaaaaaggcctttcattggaagtaagttgagagcctccaataggtcaccc
tactttcatttgtgtgtaataattttaggaaattttcccttaggatagtgaatgttttgt
tgggaacattaaatgaggtcatccaaacactcttaggatccgcctagtttgcatttcttg
cactttaatttcttgcttactttcatagcttatttcctttactctccattgtcaaaccgc
ctaggtaacttgccttttaccaattagtttttaccttatctttcacacctcttttagtgt
ttattttggctagtttcaaccatagtttcttttaccttttgttttcaaacccccaacaag
aaagaaccataacttaggaaccaacatgagtcttcattcttcatctagtgttaatggtga
gggttcaactcctaaggaccccttgtatcagatattagatgagttgagatcccttaagtt
gtggaaagaaaaacaagagagaaaagaaaaaggtaaaaaaagattggaagaaataagtca
agatgaacgagagaaaataagagaggaagaaagaagaaaactaatgaaagaaatgaaaag
agaaaaacatgcctcctatagtagtcatgactcttgcaaaagtttaagtgaagaacttgt
tggaccttgtggcctcaataatcttaagagggataggcttagaatgcagaagaagcaaca
acaatcaatttaacaatgttctttaaacatgtaagacacaattgattgcaacaaaataaa
taagataagggaagagagaatgcaaacacagttttatactggttcggccacaacccgtgc
ctacgtccagtactcaagcaacccccttgagatttccactatctttgtaaaatcctttac
aacttctgaaccacacagggacaacccatcccttgtgttcaggaatcgttacaactcaag
agaccctcggtcccttaattaatttcattgagtaagaagaatgaaagaagaattctctct
tcaagagaataatattacaatgaagatcatgtaagaatccttatagattttgcaagtgtt
tggtcaaggatttcttttgagagagcatttgacaatgaagttcttttggaatctctctca
ttgtcttttgagaggataagacatttttgtcaagcaagactctctcttcaatttcgtccc
aagtcacacatatatataggtctttgatggccattcaaaatccaaatgataagatgtgac
tgttggcgatattccttgaaaatcctctctggtaatcgattacagaattagtgtaatcga
ttacacagttgtttttcttgaaaaattttgacccttcatttaaaatttgaattcccaacg
ttcagagtctctggtaatcgattacatatgatgtgtaatcgattacacactttcaaacca
ttggtaatcgattacatgtattggtaatcgattacatgtgccttgaatgacttgaaacct
ttcattgtgaggcaaggcttgatcttgaagaaatattgaatcaaggctttgtttgttgaa
acaatcttgtattaatcttgaagcaaaatgagccttgtttgattcttcttttgacatcat
caaaatcatgtatacatacattcatagaacttagcgactattatagagggcgtcatagtt
cacatactaaacatcactcccaaagaagagaaaaggatagaaggcctcaagaggttaaca
ttagcctcccatatttccatggaaaagataatgttgaggcctacttagattgggaaatga
aggttgaacaactctttgcttgccatcatattagcgaagagagaaaagttccattggcta
cccttagctttcaagggtatgccctctattggtgtacttcccttgttagggaacgaagga
ttcatggggatcctccagtagagtattggaatgatattaagagtgcccttaggaagaggc
acattccctcttactatgaaagggagcttatggacaagctccaaaggcttagacaatgga
gtatgagtgttgaagaatatagacaacaaatggaactactccttttaagagctggactta
gggaggaggaaagaacaagcatagctaggttccttagtgggcttaatatggaagtgaggg
acaaggttaaactccttccatataggaacctagatgagctagtccaactttgtataagag
tggagcaacaacttaaaagaaagccttcttcaaaatcttatggctctcactcttatccaa
ggaaggaccaagcccatggaattttaggggctgcacctttaaacccaaggaagataaggg
taagaccatagagaaatacacccctaagactagttcacaagaaaggactagtaacattaa
atgcttcaaagtcttgggagaggtcacattgcctctcaatgccccacaaagaaaaccatg
atcatgaggggtgaagacatttatagtagtcaagaggagagtacttcttgcccttcctct
agtggaagtgaagatgaagtaaggggtgaagagtctagtgaggaagtctactcccatgaa
gaaggtgacctcttaatggttagaaggctccttggaggtcaatcttgtgatctatctcaa
tcccaaagagagaacatctttcatacaagatgcaaaattttagataaaacttgttttctc
attgtggatagtggatcttgttgcaattgttgtagcacaagattagtttccaagttgaac
ctcactatcattcctcacccaaaaccttataaacttcaatggctcaatgagcaaggggaa
atgatagttaaccaacaagtgaaggtatctttctccattgggacatataaggatgaagtt
aattgtgatatagttcccatggaggcaggacatattcttttaggaaggacgtggcaattt
gataggaagatcatttacaatggcctaactaatgagattaccctcacccatcttggcact
aaatttgtgttgcatcctcaaacaccttcataggtggccaaagatcaactaactatgaaa
tataagagggatgaggaagaaaaactagaaaaacaaaagaaaaagaaggaaagtaaggcc
ttgtcttcaaaggccaaggggaaggaaaaagaggaaaaggattcctccaagaagattgtt
aagaaggaaaatcattttgcaacaaaaggtgatattaaaagagtactccttcttaaacaa
tctttctaccttttcctatcaagggaaacatcccttagcactgccacaattcctacattt
gagaagttacccccaatggtccaagaactcttacatgaatttggtgatatatttcccaaa
gagataccccctgggctacctcctttaaggggaatagaacaccaaatagatttagtccca
ggagcaagccttcttaataggccagcatataggactaaccctcaacagactaaggagata
gagtctcaagttaaagaattgttggagaagggctgggtccaagagagcctaagcccatgt
gctgtgccagtgttgttggtgcccaaaaaggatggtatatggagaacgtgtacagattgc
aggaccatcaacaacatcactataaagtataggcacctcattcctagacttgatgatttg
cttgatgagttgcatggtgccaatatcttttcaaaaattgatcttaaaagtgggtatcac
caaatcaggatgaaaaagggtgatgagtggaaaactgctttcaagaccaagtttggtttg
tatgaatggctagtgatgccttttgagctcactaatgcaccaagcacctttatgaggctt
atgcatcatgtcttaagggatttaataggttgatttgtagttgtttattttgatgatatt
ttagtgtacagtaggaacctagatgatcacttaggacatctcaggcaagttcttttagtc
cttaggaaaaacaccctctatgaaaatatagagaagtgtactttttgtgtagataatata
gttttcttagggtttgtagttggtagaaatggggtccaagtggaccctgagaaaatcaag
gccatccaagaatggcccaccccaaaaagtgtgggagatattaggagcttccatgggtta
acaagcttctatagatggttcgttcctaatttctctacaattgcatcacctctcaatgag
ctagtgaagaagaatgttgcatttacctggggtgaaaaacaatagcaagcctttgctttg
ctcaaagaaaagcttactaaggcacatgttctagctcttcctgacttttctaaaactttt
gagctagaatgtgatgcctctggagtgggagttggagttgtattgttaaaaggtgggcac
cctattgcttattttagtgaaaaacttcatagtgccaccctcaactaccccacctatgat
aaagagctttatgccttaataagagccctccaaacttgggaacattaccttgtttccaag
gaatttgtcatttatagtgatcatcaatcacttaagtacattagagggaaaaacaagtta
aacaagaggcatgcaaaatgggtagagtacctagagcaatttccatatgttatcaaatac
aaaaagggaacaacaaatgtggtagccgatgccctctctaggagacacacattgtttttc
tccctagaagcccaaattttaggatttgataaaattagggacttgtatgctttagatgaa
catttctctcccacttacgagagttgtgggaaaaaggcccaagatggattctatttggtt
gaggggtatttgttcaaagagggaaaaactttgcataccccaaggatccattaggaaatt
acttatgaaagagagccacgagggtgggctcatgggccacgttgggatagacaagaccct
tgtcttactcaaagaaaagttttattgggctcattgcactaggtgtgcggctagtttaca
atccaagtctagggtgatgcctcatgggctatacacacccttacccatcccctctgcacc
ttgggtagacattagtatggactttgtccttgggcttcctagaacccaaagaggtgtata
ctctatctttgtggtggtggatttagcaagatggcacactttataccatgccacaaggtg
gatgatgcttcccacatctcaaaactctttttcagggaagttgtgagactccatggtttg
cctaggaccattgtgttagatagagatgctaagttccttagccacttctggaaaacctta
tgggctaagctaggaactaaacttcttttctctaccacttgtcatccacaaactgatggg
caaacagaggtagtgaataggtctttatccacccttttaagggcttttctgaaaggcaac
cataagtcttgggatgagtatcttcctcatgtagaatttgcctacaacaggggggttcat
agaaccacaaagcaatccccttttgaggttgtctatgggttcaatcccctaacattgtta
gacatcattcccctctcactggacacttcttttatacataaagaaggggaatctaggtca
gagtttgtaaagaagttgcatgagagggttaagaaccaaatagagaaccaaacaaaggtg
tattcaactaaaggcaatagaggaagaaaagagctagttcttaatgatggtgactaggtt
tggctccatcttaggaaagatagattccctactaaaaggaaatccaagcttagccctaga
ggggatggaccttttcaggttttggagaggatcaataacaatgcctataggttggacctc
ccagaagagtatagagtcagcaccacttttaacatttctgatttaattccttttccaggt
ggagctgatattgaggaggaggaactaacagatttgaggtcaaatcctcttcaaagggaa
ggggatgatgcaattctccctaggaaaggaccagtcactagagccatgagcaagaggctc
caagaggattgggctagagctgccgaagaaggccctaaggttctcatgaacctcaaggta
gatttctgagcccatggaccaaggttgggtccaattatctttgtacatattagactagga
tgccattagatttgatccttgtatttagggctccataatgtaggtagggtaccctaaaaa
tatacgatttttcagcccttgtattttagggcacctagactagtttttgtattaggggta
gttttgtaatttcacatgcactaagtgaatatttgatgtgtgttgggaaataaaatttaa
tttaattggtagaagcccaatccaattaaattttagagagggaggtgagcatttgcttac
tacaccctattgccacatcatatagtcacactttgtgcatgtccttcaggctttacatgc
ctcatgacacctaagcacacttagtggagaatcttggaattgatcttgaattagtgggtt
gaaccataactaaaattcactaatcataattagtgaaattttggctccacaaattcaatt
tcaaattcaagtgaaatttgaattgaaattcaaatttccctccaattttgtgtgacactt
ggctataaacagaggtcatgtgtgtgcatttttttcaactttgatcatttgaatattaaa
cttcagatttcagaactcttttagagcacaaaatttcgtgcttttctcttcctctccctt
cattcatctccttcttcctccaagctcttatccatggcctcctatggtggtgagcttctt
ctagactcatcttctccttgaagtggcgtctcctctctctcttccttctccattccgctg
ccattcatcttccaataagcaaaggaatccattgatgaagaagatcataggcctacaagc
tccaatggagcctacatcactaga
>GlyM1_ID83
ctagatgatgcaatcctccctaggaaaggaccagtcactagagcaatgagcaagaggctc
caagaggattgggctatagctgttgaagaaggccctagggttctcatgaacctcaaggta
gatttctgagcccatggaccaaggttgggtccaattatctttgtacatattagactagga
tgtcattatatttgatccttgtatttagggctccataatgtaggtagggtaccctaaaaa
tataggatttttcagcccttgtattttagggcacctagactagtttttgtattaggggta
gttttgtaatttcacatgcaccaagtgaatatttgatgtgtgtgttgggaaataaaattt
aattgaattggtagaagcccaatccaattaaattttagagggggaggtgagcatttgctt
actacaccccattgccacatcatatagtcacactttgtgcatgtccttcatgctttaatg
tctcatgacacctaagcacacttagtggaaaatcttggaattgatcttggattagtgggc
tgaaacataactaaaattcactaatcataattagtgaaattttggctccaaagtttggct
ccacaaattcaatttcaaattcaagtgaaatttgaattgaaattcaaatttccctccaat
tttgtgtgacacttaggctataaatagaggtcatatgtgtgcattttttttaattttgat
aatttgaatattaaactttagatttcagagctcttttagagcacaaaatttcgtgctctt
ctcttcctctcccttcattcatttccttcttcctccaagctcttatccatggcctcctat
aggggtaagcttcttctagactcatcttctccttgaagtggcatatcttctctctcttcc
ttctccattccgctgccattcatcttccaagaagcaaaggaatccattgatgaagaagat
cctaggcctacaagctccaatggagcttacatcatgtggtatcaagaacatcttcatcta
ggtgatgttcttttgcttcctctatcttttttgttcggtgaattctctttaactccttgt
tcttcatcttattctccatgtatatcctccattgtcttgtggtttggtgctttttagagt
agattaaaaaaaaacctattaaatcttagatctacacttgttcgtgcatttctatggttc
aaattatgtagatctactcttgaatcttgtttttttgttgattttaggttctatcatttt
cattcataatattcttgtgctaaacctttagatctaaattttcttccaaaatactgatta
gaaaaaaaaacacaaaaatctaagtgtaaatcacttaatccatgttgtcttagagtcatg
tttagtcatagtaattgtcacattatgctctaagtttgtgttgaatttttattttgttta
ttgaattctagatacatttgttcatgtattcttgtcattcttagcctatcttttgaattt
tgagtctaattcatgcatgttatttagttcataacatgttttaaatcaattcctagaaat
agtcttgttgttgaactctgttttttttgttttctaagtttcctacatgatgcctatgat
gaagttgagttgtggtgctgagttgtggctgaatttgtgaatcaaataagtcttaagctc
tcttgaattgtattattcaagataattgagcataagcaaacacaaattgtaactatccaa
gccttaagcaacataaacactactcttgatttctaggttgaaatcgctggtactggcagc
ttgaacatacgaacttgtataaattactgggaattggtcactacgtgttttgagctgaaa
tttttactgaattttctagacacctgaaaaaaaattataaaaaagaaccaagcgatttca
attaaaggaaaaaataagaaaaatcacacaagttggcagaaaaatcagtgtccaagaaaa
aaaagtgaaaggaaagtgtgcttgttattttggctcaaaatttgttctataattgatgac
tattttataccaatcctagttctgaaatttcaattgaaaattattgtgaaaacaagtacc
aaaactagaggtttcttgactctttcttttttagttttttttactctactctagagccat
tctaagtttctctttgagtcctagcttgcttttatgtgcttttcattgctttaattgttg
aatcatccttgaaaatttgtcttgtcaaaactcttttggtttagctttcatctcattttt
tggtctttggttattgcttgtctctttgtttccttgtttgtgagttaccatatagggaat
tggaaatgaggattggtatcatcccttgaagaatttgagtcaagaagcaaggggccaacc
accttaagagctattggaataagaagcactccaaattgagtgaaacacaaaagagagaat
agccaccaaaattgaggactttttttttgtaatttgtaattggcaattttctttgctttt
aaactttgtaacaaaaaggcctttcattggaagtaagttgagagcctccaataggtcacc
ctacttccatttgtgtgtaataattttaggaaattttcccttaggatagtgaatgttttg
ttgggaacattaaatgaggtcatccaaacattcttaggatctgcctagtttgcatttctt
gcactttaatttcttgcttactttcatagcttatttcctttactctccattgtcaaaccg
cctaggtagcttgccttttaccaattagtttttaccttatctttcacacctcttttagtg
tttattttggctagtttcaaccatagtttcttttaccttttgttttcaaacccccaacaa
gaaagaaccataacttaggaaccaacatgagtcttcattcttcatctagtgttaatggtg
agggttcaactcctaaggaccccttgtatcagatattagatgagttgagatcccttaagt
tgtggaaagaaaaacaagagagaaaagaaaaaggtaaaaaaagattggaagaaataagtc
aagatgaaagagagaaaataagagaggaagaaagaagaaaactaatgaaagaaatgaaaa
gagaaaaacatgcctcctatagtagtcatgactcttgcaaaagtttaagtgaagaacttg
ttggaccttgtggcctcaataatcttaagagggataggcttagaatgcagaagaagcaac
aaaaatcaatttaacaatgttctttaaacatgtaagacacaattgattgcaacaaaataa
ataagataagggaagagagaatgcaaacacagttttatactggttcggccacaacccgtg
cctacgtccagtactcaagcaacccctttgagatttccactatctttgtaaaatccttta
caacttctgaaccacacagggacaacccatcccttgtgttcatgaatcgttacaactcaa
gagaccctcggtcccttaattaatttcattgagtaagaagaatgaaagaagaattctctc
ttcaagagaataatattacaatgaagatcatgtaagaatccttatagattttgcaagtgt
ttggtcaaggatttcttttgagagagcatttgacaatgaagttcttttggaatctctctc
attgtcttttgagaggataagacatttttgtcaagcaagactctctcttcaatttcgtcc
caagtcacacatatatataggtctttgatggccattcaaaatccaaatgataagatgtga
ctgttggcaatattccttgaaaatcctctctggtaatcgattacagaattagtgtaatcg
attacacagttgtttttcttgaaaaattttgacccttcatttaaaatttgaattcccaac
gttcaaagtctctggtaatcgattacatatgatgtgtaatcgattacacactttcaaacc
attggtaatcgattacatgtattggtaatcgattacatgtgccttgaatgacttgaaacc
tttcattgtgaggcaaggcttgatcttgaagaaatattgaatcaaggctttgtttgttga
aacaatcttgtattaatcttgaagcaaaatgagccttgtttgattcttcttttgacatca
tcaaaatcatgtatacatacattcatagaacttagcgactattatagagggcgtcatagt
tcacatactaaacatcactcccaaagaagagaaaaggatagaaggcctcaagaggttaac
attagcctcccatatttccatggaaaagataatgttgaggcctacttagattgggaaatg
aaggttgaacaactctttgcttgccatcatattagcgaaaagagaaaagttccattggct
acccttagctttcaagggtatgccctctattggtggacttcccttgttagggaacgaagg
attcatggggatcctccagtagagtattggaatgatattaagagtgcccttaggaagagg
cacattccctcttactatgaaagggagcttatggacaagctccaaaggcttagacaatgg
agtatgagtgttgaagaatatagacaacaaatggaactactccttttaagagctggactt
agggaggaggaaagaacaagcatagctaggttccttagtgggcttaatatggaagtgagg
gacaaggttaaactccttccatataggaacctagatgagctagtccaactttgtataaga
gtggatcaacaacttaaaagaaagccttcttcaaaatcttatggctctcactcttatcca
aggaaggaccaagcccatggaattttaggggcttcacctttaaacccaaggaagataagg
gtaagaccatagagaaatacacccctaagactagttcacaagaaaggactagtaacatta
aatgcttcaaatgtcttgggagaggtcacgttgcctctcaatgccccacaaagaaaacca
tgatcatgaggggtgaagacatttatagtagtcaagaggagagtacttcttgcccttcct
ctagtggaagtgaagatgaagtaaggggtgaagagtctagtgaggaagtctactcccatg
aagaaggtgacctcttaatggttagaaggctccttggaggtcaatcttgtgatctatctc
aatcccaaagagagaacatctttcatacaagatgcaaaattttagataaaacttgttttc
tcattgtggatagtggatcttgttgcaattgttgtagcacaagattagtttccaagttga
acctcactatcattcctcacccaaaaccttataaacttcaatggctcaatgagcaagggg
aaatgatagttaaccaacaagtgaaggtatctttctccattgggacatataaggatgaag
ttaattgtgatatagttcccatggaggcaggacatattcttttaggaaggacgtggcaat
ttgataggaagatcatttacaatggcctaactaatgagattaccctcacccatcttggca
ctaaatttgtgttgcatcctcaaacaccttcataggtggccaaagatcaactaactatga
aatataagagggatgaggaagaaaaactagaagaacaaaagaaaaagaaggaaagtaagg
ccttgtcttcaaaggccaaggggaaggaaaaagaggaaaaggattcctccaagaagattg
ttaagaaggaaaatcattttgcaacaaaaggtgatattaaaagagtactccttcttaaac
aatctttctaccttttcctatctagggaaacatcccttagcactgccacaattcctacat
ttgagacgttacccccaatggtccaagaactcttacatgaatttggtgatatatttccca
aagagataccccctgggctacctcctttaaggggaatagaacaccaaatagatttagtcc
caggagcaagccttcttaataggccagcatataggactaaccctcaagagactaaggaga
tagagtctcaagttaaagaattgttggagaagggctgggtccaagagagcctaagcccat
gtgctgtgccagtgttgttggtgcccaaaaaggatggtatatggagaacgtgtacagatt
gcaggaccatcaacaacatcactataaagtataggcacctcattcctagacttgatgatt
tgcttgatgagttgcatggtgccaatatcttttcaaaaattgatcttaaaagtgggtatc
accaaatcaggatgaaaaagggtgatgagtggaaaactgctttcaagaccaagtttggtt
tgtatgaatggctagtgatgccttttgagctcactaatgcaccaagcacctttatgaggc
ttatgcatcatgtcttaagggatttaataggttgatttgtagttgtttattttgatgata
ttttagtgtacagtaggaacctagatgatcacttaggacatctcaggcaagttcttttag
tccttaggaaaaacaccctctatgaaaatatagagaagtgtactttttgtgtagataata
tagttttcttagggtttgtagttggtagaaatggggtccaagtggaccttgagaaaatca
aggccatccaagaatcgcccaccccaaaaagtgtgggagatattaggagcttccatgggt
taacaagcttctatagatggttcgttcctaatttctctacaattgcatcacctctcaatg
agctagtgaagaagaatgttgcatttacctggggtgaaaaacaatagcaagcctttgctt
tgctcaaagaaaagcttactaaggcacatgttctagctcttcctgacttttctaaaactt
ttgagctagaatgtgatgcctctggagtgggagttggagctgtattgttaaaaggtgggc
aacctattgcttattttagtgaaaaacttcatagtgccaccctcaactaccccacctatg
ataaagagctttatgccttaataagagccctccaaacttgggaacattaccttgtttcca
aggaatttgtcatttatagtgatcatcaatcacttaagtacattagagggaaaaacaagt
taaacaagaggcatgcaaaatgggtagagtacctagagcaatttccatatgttatcaaat
acaaaaagggaacagcaaatgtggtagccaatgccctctctaggagacacacattgtttt
tctccctagaagcccaaattttaggatttgataaaattagggacttgtatgctttagatg
aacatttctctcccacttacgagagttgtgggaaaaaggcccaagatggattctatttgg
ttgaggggtatttgttcaaagagggaaaaactttgcataccccaaggatccattaggaaa
ttacttatgaaagagagccacgagggtgggctcatgggccactttgggatagacaagacc
cttgtcttactcaaagaaaagttttattgggctcattgcactaggtgtgtggcttgttta
caatccaagtctagggtgatgcctcatgggctatacacacccttacccatcccctctgca
ccttgggtagacattagtatggactttgtccttgggcttcctagaacccaaagaggtgta
gactctatctttgtggtggtggatttagcaagatggcacactttataccatgccacaagg
tggatgatgcttcccacatctcaaaactctttttcagggaagttgtgagactccatggtt
tgcctaggaccattgtgttagatagagatgctaagttccttagccacttctggaaaacct
tatgggctaagctaggaactaaacttcttttctctaccacttgtcatccacaaactgatg
ggcaaacagaggtagtgaataggtctttatccacccttttaagggctcttttaaaaaggc
aaccataagtcttgggatgagtatcttcctcatgtaaaatttgcctacaacaggggggtt
catagaaccacaaagcaatccccttttgaggttgtctatgggttcaatcccctaacattg
ttagacatcattcccctctcactggacacttcttttatacataaagaaggggaatctagg
tcagagtttgtaaagaagttgcatgagagggttaagaaccaaatagagaaccaaacaaag
gtgtattcaactaaaggcaatagaggaagaaaagagctagttcttaatgatggtgactag
gtttggctccatcttaggaaagatagattccctactaaaaggaaatccaagcttagccct
agaggggatggaccttttcaggttttggagaggatcaataacaatgcctataggttggac
ctcccagaagagtatagagtcagcaccacttttaacatttctgatttaattccttatgca
ggtggagctgatattgaggaggaggaactaacagatttgaggtcaaatcctcttcaaagg
gaaggggatgatgcaattctccctaggaaaggaccagtcactagagccatgagcaagagg
ctccaagaggattgggctagagctgccgaagaaggccctaaggttctcatgaacctcaag
gtagatttctgagcccatggaccaaggttgggtccaattatctttgtacatattagacta
ggatgccattagatttgatccttgtatttagggctccataatgtaggtagggtaccctaa
aaatataggatttttcagcccttgtattttagggcacctagactagtttttgtattaggg
gtagttttgtaatttcacatgcactaagtgaatatttgatgtgtgttgggaaataaaatt
taatttaattggtagaagcccaatccaattaaattttagagagggaggtgagcatttgct
tactacaccctattgccacatcatatagtcacactttgtgcatgtccttcaggctttaca
tgcctcatgacacctaagcacacttagtggagaatcttggaattgatcttgaattagtgg
gctgaaccataactaaaattcactaatcataattagtgaaattttggctccacaaattca
atttcaaattcaagtgaaatttgaattgaaattcaaatttccctccaattttgtgtgaca
cttggctataaatagaggtcatgtgtgtgcatttttttcaactttgatcatttgaatatt
aaacttcagatttcagaactcttttagagcacaaaatttcgtgcttttctcttcctctcc
cttcattcatctccttcttcctccaagctcttatccatggcctcctatggtggtgagctt
cttctagactcatcttctccttgaagtggcgtctcctctctctcttccttctccattccg
ctgccattcatcttccaataagcaaaggaatccattgatgaagaagatcataggcctaca
agctccaatggagcctacatcactaga

>GlyM1_ID84
tgatgcaatcctccctaggaaaggaccagtcactagagcaatgagcaagaggctccaaga
ggattgggctatagctgttgaagaaggccctagggttctcatgaacctcaaggtagattt
ctgagcccatggaccaaggttgggtccaattatctttgtacatattagactaggatgtca
ttatatttgatccttgtatttagggctccataatgtaggtagggtaccctaaaaatatag
gatttttcagcccttgtattttagggcacctagactagtttttgtattaggggtagtttt
gtaatttcacatgcaccaagtgaatatttgatgtgtgtgttgggaaataaaatttaattg
aattggtagaagcccaatccaattaaattttagagggggaggtgagcatttgcttactac
accccattgccacatcatatagtcacactttgtgcatgtccttcatgctttaatgtctca
tgacacctaagcacacttagtggaaaatcttggaattgatcttggattagtgggctgaaa
cataactaaaattcactaatcataattagtgaaattttggctccaaagtttggctccaca
aattcaatttcaaattcaagtgaaatttgaattgaaattcaaatttccctccaattttgt
gtgacacttaggctataaatagaggtcatatgtgtgcattttttttaattttgataattt
gaatattaaactttagatttcagagctcttttagagcacaaaatttcgtgctcttctctt
cctctcccttcattcatttccttcttcctccaagctcttatccatggcctcctatagggg
taagcttcttctagactcatcttctccttgaagtggcatatcttctctctcttccttctc
cattccgctgccattcatcttccaagaagcaaaggaatccattgatgaagaagatcctag
gcctacaagctccaatggagcttacatcatgtggtatcaagaacatcttcatctaggtga
tgttcttttgcttcctctatcttttttgttcggtgaattctctttaactccttgttcttc
atcttattctccatgtatatcctccattgtcttgtggtttggtgctttttagagtagatt
aaaaaaaaacctattaaatcttagatctacacttgttcgtgcatttctatggttcaaatt
atgtagatctactcttgaatcttgtttttttgttgattttaggttctatcattttcattc
ataatattcttgtgctaaacctttagatctaaattttcttccaaaatactgattagaaaa
aaaaacacaaaaatctaagtgtaaatcacttaatccatgttgtcttagagtcatgtttag
tcatagtaattgtcacattatgctctaagtttgtgttgaatttttattttgtttattgaa
ttctagatacatttgttcatgtattcttgtcattcttagcctatcttttgaattttgagt
ctaattcatgcatgttatttagttcataacatgttttaaatcaattcctagaaatagtct
tgttgttgaactctgttttttttgttttctaagtttcctacatgatgcctatgatgaagt
tgagttgtggtgctgagttgtggctgaatttgtgaatcaaataagtcttaagctctcttg
aattgtattattcaagataattgagcataagcaaacacaaattgtaactatccaagcctt
aagcaacataaacactactcttgatttctaggttgaaatcgctggtactggcagcttgaa
catacgaacttgtataaattactgggaattggtcactacgtgttttgagctgaaattttt
actgaattttctagacacctgaaaaaaaattataaaaaagaaccaagcgatttcaattaa
aggaaaaaataagaaaaatcacacaagttggcagaaaaatcagtgtccaagaaaaaaaag
tgaaaggaaagtgtgcttgttattttggctcaaaatttgttctataattgatgactattt
tataccaatcctagttctgaaatttcaattgaaaattattgtgaaaacaagtaccaaaac
tagaggtttcttgactctttcttttttagttttttttactctactctagagccattctaa
gtttctctttgagtcctagcttgcttttatgtgcttttcattgctttaattgttgaatca
tccttgaaaatttgtcttgtcaaaactcttttggtttagctttcatctcattttttggtc
tttggttattgcttgtctctttgtttccttgtttgtgagttaccatatagggaattggaa
atgaggattggtatcatcccttgaagaatttgagtcaagaagcaaggggccaaccacctt
aagagctattggaataagaagcactccaaattgagtgaaacacaaaagagagaatagcca
ccaaaattgaggactttttttttgtaatttgtaattggcaattttctttgcttttaaact
ttgtaacaaaaaggcctttcattggaagtaagttgagagcctccaataggtcaccctact
tccatttgtgtgtaataattttaggaaattttcccttaggatagtgaatgttttgttggg
aacattaaatgaggtcatccaaacattcttaggatctgcctagtttgcatttcttgcact
ttaatttcttgcttactttcatagcttatttcctttactctccattgtcaaaccgcctag
gtagcttgccttttaccaattagtttttaccttatctttcacacctcttttagtgtttat
tttggctagtttcaaccatagtttcttttaccttttgttttcaaacccccaacaagaaag
aaccataacttaggaaccaacatgagtcttcattcttcatctagtgttaatggtgagggt
tcaactcctaaggaccccttgtatcagatattagatgagttgagatcccttaagttgtgg
aaagaaaaacaagagagaaaagaaaaaggtaaaaaaagattggaagaaataagtcaagat
gaaagagagaaaataagagaggaagaaagaagaaaactaatgaaagaaatgaaaagagaa
aaacatgcctcctatagtagtcatgactcttgcaaaagtttaagtgaagaacttgttgga
ccttgtggcctcaataatcttaagagggataggcttagaatgcagaagaagcaacaaaaa
tcaatttaacaatgttctttaaacatgtaagacacaattgattgcaacaaaataaataag
ataagggaagagagaatgcaaacacagttttatactggttcggccacaacccgtgcctac
gtccagtactcaagcaacccctttgagatttccactatctttgtaaaatcctttacaact
tctgaaccacacagggacaacccatcccttgtgttcatgaatcgttacaactcaagagac
cctcggtcccttaattaatttcattgagtaagaagaatgaaagaagaattctctcttcaa
gagaataatattacaatgaagatcatgtaagaatccttatagattttgcaagtgtttggt
caaggatttcttttgagagagcatttgacaatgaagttcttttggaatctctctcattgt
cttttgagaggataagacatttttgtcaagcaagactctctcttcaatttcgtcccaagt
cacacatatatataggtctttgatggccattcaaaatccaaatgataagatgtgactgtt
ggcaatattccttgaaaatcctctctggtaatcgattacagaattagtgtaatcgattac
acagttgtttttcttgaaaaattttgacccttcatttaaaatttgaattcccaacgttca
aagtctctggtaatcgattacatatgatgtgtaatcgattacacactttcaaaccattgg
taatcgattacatgtattggtaatcgattacatgtgccttgaatgacttgaaacctttca
ttgtgaggcaaggcttgatcttgaagaaatattgaatcaaggctttgtttgttgaaacaa
tcttgtattaatcttgaagcaaaatgagccttgtttgattcttcttttgacatcatcaaa
atcatgtatacatacattcatagaacttagcgactattatagagggcgtcatagttcaca
tactaaacatcactcccaaagaagagaaaaggatagaaggcctcaagaggttaacattag
cctcccatatttccatggaaaagataatgttgaggcctacttagattgggaaatgaaggt
tgaacaactctttgcttgccatcatattagcgaaaagagaaaagttccattggctaccct
tagctttcaagggtatgccctctattggtggacttcccttgttagggaacgaaggattca
tggggatcctccagtagagtattggaatgatattaagagtgcccttaggaagaggcacat
tccctcttactatgaaagggagcttatggacaagctccaaaggcttagacaatggagtat
gagtgttgaagaatatagacaacaaatggaactactccttttaagagctggacttaggga
ggaggaaagaacaagcatagctaggttccttagtgggcttaatatggaagtgagggacaa
ggttaaactccttccatataggaacctagatgagctagtccaactttgtataagagtgga
tcaacaacttaaaagaaagccttcttcaaaatcttatggctctcactcttatccaaggaa
ggaccaagcccatggaattttaggggcttcacctttaaacccaaggaagataagggtaag
accatagagaaatacacccctaagactagttcacaagaaaggactagtaacattaaatgc
ttcaaatgtcttgggagaggtcacgttgcctctcaatgccccacaaagaaaaccatgatc
atgaggggtgaagacatttatagtagtcaagaggagagtacttcttgcccttcctctagt
ggaagtgaagatgaagtaaggggtgaagagtctagtgaggaagtctactcccatgaagaa
ggtgacctcttaatggttagaaggctccttggaggtcaatcttgtgatctatctcaatcc
caaagagagaacatctttcatacaagatgcaaaattttagataaaacttgttttctcatt
gtggatagtggatcttgttgcaattgttgtagcacaagattagtttccaagttgaacctc
actatcattcctcacccaaaaccttataaacttcaatggctcaatgagcaaggggaaatg
atagttaaccaacaagtgaaggtatctttctccattgggacatataaggatgaagttaat
tgtgatatagttcccatggaggcaggacatattcttttaggaaggacgtggcaatttgat
aggaagatcatttacaatggcctaactaatgagattaccctcacccatcttggcactaaa
tttgtgttgcatcctcaaacaccttcataggtggccaaagatcaactaactatgaaatat
aagagggatgaggaagaaaaactagaagaacaaaagaaaaagaaggaaagtaaggccttg
tcttcaaaggccaaggggaaggaaaaagaggaaaaggattcctccaagaagattgttaag
aaggaaaatcattttgcaacaaaaggtgatattaaaagagtactccttcttaaacaatct
ttctaccttttcctatctagggaaacatcccttagcactgccacaattcctacatttgag
acgttacccccaatggtccaagaactcttacatgaatttggtgatatatttcccaaagag
ataccccctgggctacctcctttaaggggaatagaacaccaaatagatttagtcccagga
gcaagccttcttaataggccagcatataggactaaccctcaagagactaaggagatagag
tctcaagttaaagaattgttggagaagggctgggtccaagagagcctaagcccatgtgct
gtgccagtgttgttggtgcccaaaaaggatggtatatggagaacgtgtacagattgcagg
accatcaacaacatcactataaagtataggcacctcattcctagacttgatgatttgctt
gatgagttgcatggtgccaatatcttttcaaaaattgatcttaaaagtgggtatcaccaa
atcaggatgaaaaagggtgatgagtggaaaactgctttcaagaccaagtttggtttgtat
gaatggctagtgatgccttttgagctcactaatgcaccaagcacctttatgaggcttatg
catcatgtcttaagggatttaataggttgatttgtagttgtttattttgatgatatttta
gtgtacagtaggaacctagatgatcacttaggacatctcaggcaagttcttttagtcctt
aggaaaaacaccctctatgaaaatatagagaagtgtactttttgtgtagataatatagtt
ttcttagggtttgtagttggtagaaatggggtccaagtggaccttgagaaaatcaaggcc
atccaagaatcgcccaccccaaaaagtgtgggagatattaggagcttccatgggttaaca
agcttctatagatggttcgttcctaatttctctacaattgcatcacctctcaatgagcta
gtgaagaagaatgttgcatttacctggggtgaaaaacaatagcaagcctttgctttgctc
aaagaaaagcttactaaggcacatgttctagctcttcctgacttttctaaaacttttgag
ctagaatgtgatgcctctggagtgggagttggagctgtattgttaaaaggtgggcaacct
attgcttattttagtgaaaaacttcatagtgccaccctcaactaccccacctatgataaa
gagctttatgccttaataagagccctccaaacttgggaacattaccttgtttccaaggaa
tttgtcatttatagtgatcatcaatcacttaagtacattagagggaaaaacaagttaaac
aagaggcatgcaaaatgggtagagtacctagagcaatttccatatgttatcaaatacaaa
aagggaacagcaaatgtggtagccaatgccctctctaggagacacacattgtttttctcc
ctagaagcccaaattttaggatttgataaaattagggacttgtatgctttagatgaacat
ttctctcccacttacgagagttgtgggaaaaaggcccaagatggattctatttggttgag
gggtatttgttcaaagagggaaaaactttgcataccccaaggatccattaggaaattact
tatgaaagagagccacgagggtgggctcatgggccactttgggatagacaagacccttgt
cttactcaaagaaaagttttattgggctcattgcactaggtgtgtggcttgtttacaatc
caagtctagggtgatgcctcatgggctatacacacccttacccatcccctctgcaccttg
ggtagacattagtatggactttgtccttgggcttcctagaacccaaagaggtgtagactc
tatctttgtggtggtggatttagcaagatggcacactttataccatgccacaaggtggat
gatgcttcccacatctcaaaactctttttcagggaagttgtgagactccatggtttgcct
aggaccattgtgttagatagagatgctaagttccttagccacttctggaaaaccttatgg
gctaagctaggaactaaacttcttttctctaccacttgtcatccacaaactgatgggcaa
acagaggtagtgaataggtctttatccacccttttaagggctcttttaaaaaggcaacca
taagtcttgggatgagtatcttcctcatgtaaaatttgcctacaacaggggggttcatag
aaccacaaagcaatccccttttgaggttgtctatgggttcaatcccctaacattgttaga
catcattcccctctcactggacacttcttttatacataaagaaggggaatctaggtcaga
gtttgtaaagaagttgcatgagagggttaagaaccaaatagagaaccaaacaaaggtgta
ttcaactaaaggcaatagaggaagaaaagagctagttcttaatgatggtgactaggtttg
gctccatcttaggaaagatagattccctactaaaaggaaatccaagcttagccctagagg
ggatggaccttttcaggttttggagaggatcaataacaatgcctataggttggacctccc
agaagagtatagagtcagcaccacttttaacatttctgatttaattccttatgcaggtgg
agctgatattgaggaggaggaactaacagatttgaggtcaaatcctcttcaaagggaagg
ggatgatgcaattctccctaggaaaggaccagtcactagagccatgagcaagaggctcca
agaggattgggctagagctgccgaagaaggccctaaggttctcatgaacctcaaggtaga
tttctgagcccatggaccaaggttgggtccaattatctttgtacatattagactaggatg
ccattagatttgatccttgtatttagggctccataatgtaggtagggtaccctaaaaata
taggatttttcagcccttgtattttagggcacctagactagtttttgtattaggggtagt
tttgtaatttcacatgcactaagtgaatatttgatgtgtgttgggaaataaaatttaatt
taattggtagaagcccaatccaattaaattttagagagggaggtgagcatttgcttacta
caccctattgccacatcatatagtcacactttgtgcatgtccttcaggctttacatgcct
catgacacctaagcacacttagtggagaatcttggaattgatcttgaattagtgggctga
accataactaaaattcactaatcataattagtgaaattttggctccacaaattcaatttc
aaattcaagtgaaatttgaattgaaattcaaatttccctccaattttgtgtgacacttgg
ctataaatagaggtcatgtgtgtgcatttttttcaactttgatcatttgaatattaaact
tcagatttcagaactcttttagagcacaaaatttcgtgcttttctcttcctctcccttca
ttcatctccttcttcctccaagctcttatccatggcctcctatggtggtgagcttcttct
agactcatcttctccttgaagtggcgtctcctctctctcttccttctccattccgctgcc
attcatcttccaataagcaaaggaatccattgatgaagaagatcataggcctacaagctc
caatggagcctacatca
>GlyT1_ID82
catgttgatggaggtccagcacaagccaaaggtctagaaggagagcttgaagcacttcct
ttggttagtttcaaaggaccaatgacaagagctaggactcaagcacttcaagatcacatt
caaatgagcttgggcaaatatgagaaggcacaccaagctaaagatgacaagagctggatt
ttgatgtctcaaatccaatttaattgataaattccagcacttgttaggagatttcaacaa
aatacttgtaaaaaacaaagtgctgtctgtttttaagcaaatgctgtctgtttagcaaaa
gctatctgttttaatcgattacgacatgtctgtaattgattattgtctgttgtaatcgat
tacgatgtgtctgtaatcgattacaaggtcttttttttaaaagaaacactctgttttaat
cgattacatgtcgaattaatcgattattttggtcctaaatccgtttccaggatggattag
agcaaaataatcgattaccaaaccaagtaattaattatttaggttaaataatcgattaca
tggtcgaaataatctattaaaccaaaagtttatgcagaaaccgattttgtgaagccaaag
gtcgttttgaacaaagtttgcactacaagctacatttgggcttcatttcaatttgcattt
tacttacatttagggtcatttagcttgtaatttcgtgggctatataaaccacaccaaaac
tgtttgtaagaactttggattcaattaatacaattctgaaattgttgagagggtttctct
cttgttcttattcaagaaccttcttgtttcttatcaatggctcctctgctattgtggtga
ttcttgcaagacttattggaattcctattccatggtgcattccaattcattcctattctt
cttccacaatccatttctacaaattagaaatctcttaaaaaccccccaaattctgtgaaa
gtgcagaattctccatttcttggagtttgcttgaagattgagtttcattgcaaggaagat
ttgggaaacctaatgtctattggttgtagacattacatcatgtggtatctagagcctaat
ccttgtggaattcttcttcaagttcagttttaaaagttcttcaaaggtaaaaatctgcac
caaacccaaaaacgaaaattccatttcaattccttgtttcttgtggttttcttctgattc
ttggtggtttgggcttgttgtgtgttcagccacaaaaccttagtttgttctttaagttcc
atgtcatttcatgttcttcatattcttcatttttcttgatattttcctaattttctagtc
ttgattcttgtcaatttttgtttgtagtgttttttgtgttgtatgaccacttgttttgaa
tctactctcatgcctaaactgaattgagttgttagaaacaaattttacagttgttataca
tcatattttagtgattcattgaatttctttaggaatttgtgaacttgtgcaaaagaaaag
aaaaagcaaaaaagaaaaatacatcaagtattatcaaattggtacagccaaagacattat
tgattagtggctggaaaagtgaaagaaaaacagaatttagaagcaaatcaagtttcaaaa
agctacaagttcaaatttcctttgaaccacaaaatcaagagaacttgtataacatgtaaa
ttggatgaaatttggcttctagcaattgaatttacttggcatatccttcttgtgcaatgt
ggtacaacctatagtattccttgagttgtctcataaattctaattagagttgtgcttttc
taattttttttttcttttgttgcatgtctcttaaatttccaaggttttgtcttagagttt
tcttattcttggactcttaagtctagcctagaatcatttcctatttcactctagtagaga
agcttgatttgattagatgtttttgcttaagaactatagagaggaataagagtggaaaaa
ggcaagagagaacattatagaaaaagcctagaaagtgtgcaaacacgagtgagagtggca
aacactttgagagtggtgagaatttcattatatacttgtgttttgctaaccaattttttt
ttgaaggatgagtttaattggaaatgaggctttgtcacctaagacttctaggttgatgga
agctttgaccaaaaagatggaagacttcaaaatggaagtacatgcaaggcttgaagagat
tcaaaagaagcctcaaagaaggggtagtccaaatggtagtgtggatggagaggctcataa
taataggagggtaagtgactatgcttcctctcatggaagaaattattatgatgaatggag
tgagagggaggagaggagagaatataatagaagagaaaatagaagatacaatcctagaag
acaaaataaagatgaggaggattgggggattagaagagaagaaagagatgggaggaatgg
aggattgggtggagtaaaaattaaaatgccaaaatttcttggtaataatgatcccgaaga
gtactttgagtgggagatgaaagtagaacaaattttctcatgccaacaatttgaagaaga
caagaaggttactctagcaactatagaatttggtggctatgccttaacttagtggaacca
aatgcaatggaaatagggaggagaaggaggccaagagtaaattcttgggatgatttgaag
gcatgtttgagagaaagatttttccccacttattatgcaagggaagtccacaataagctt
caaagacatttccaaggttacaagagtgttgatgattattacaaggaaatggaattgatg
atcattagggctgaaattgtggagagtcaagaagcaacaatggctaggttccttcatggc
ttgaatagagaaattcaagatgtgatggagttacaatcatatgaaacacttgaggagtta
gtccacaaagctcaaagagtggagcaacaaattagaagaagaaaagcttcattttccaag
agcaatggggctgcaacttctagttggaaagacaagcctaaaaaggaggttgctcatatg
aaaaataaggaagaaagggtggagaacccaaggaaaaaaattgtggagccaacttataaa
ggatcaagcaatatcaagtgttttaagtgccttggtaagggacacattgcttcccaatgt
cccaacaagagaactatgattttgcttgaggatggaggcataaggagtgagtcttcaagt
gactcaattagttcttcaagtgaagaagaaaaagaactcacactagtggaggccgaagag
ggtgaactcttgatggtaaggagaatgttgagcaattttttcctagaaaaagaggagaat
caaagagaaaatatttttcacacaaggtgcttggttaaagataaggtttgttcacttatc
attgatggtgggagctgcactaatgtggctagtacaagacttgtggagaaattacacttg
ccaaccacaaagcatccaaagtcatacaagctacaatggcttagtgaaggtgaagaagtg
gtggtaaattctcaagtgctcattcctttttctattaatgcttataatgataatgttctt
tgtgatgttgtacctatggaggctggtcatatccttcttggtaggccatggcaatatgat
aggaaagtgatacacaatggcatggaaaacacttttgagtttgagcacctaggcaagaaa
attattttgaggcctttaactcctagacaagtgtgtgaggatcaaataaagatgaaagaa
aagagaattgaggaattaaaaaaaatactgcacctaaaaaagaaaagaaaagtgagctac
aaaagaggaaaactagtgagaaaaaaggaaaagacaaagaaaatgataacaaaaatattc
atgagattaaagagagtttcttcttgagtgaaaagcaagttaaaagagtattattggcac
aaaaacctctttattatatgattcctaactctctttgtttacatgttgaaaaggaaggtg
aaaaattgcccaaagctatgcaagtccttttggaagaatatcaagatgtttttccaaaag
aggttcctaatggcttgcctcccttcagaggcatagagcaccaaattgaattgattccag
gttgttcacttccaaataggccagcatataagacttcaccaatggaagcaaaggagatac
aaacacaagtggagaagctacttgaaaaagggtggatccgtgaaagcatgagtccttgtg
ctatgcctattattcttgtgcctaagaagtagggaacttggagaatgtgcacggattgta
gggtaatcaacaatatcacaataaggtatagacatcctatccctagactcaatgatcttt
tagatgaattgcatggtgctactattttctctaaaattgatcttaagagtggttatcatc
aaataaggatgagggaagaggatgaatggaaaacggctttcaaaagaaaatttggacttt
atgaatggttagttatgccttttggtttgactaatgcacctagtacctttatgagactta
tgaaccatgttcttagacattttataggcaagtttgtggtagtctactttgatgacattc
ttgtttatagttccaatttaaatgatcatttgatgcatgtaaagaatgtcttggaggtgc
taaggaaggaaactttgtatggagcaattgataaatgttctttttgcacttcacaagttg
tgtttctaggttttgtaataggtgctcaaggagtccaagtggatcaagagaaagtgaaag
ctatcatggagtggccaactccaaagaatgtgaaagatgtgagaagtttccatggtttag
ctagtttccataggagatttgtgaaagactttaatactattgcttctcctttgaatgatt
taatgaaaaagaccatgaacttttcttgggagcaagagcatgagattgccttccaaacat
tgaaggataggttatctaatgcacctattcttgcattgcctaattttaatgcttcctttg
agttggaatgtgatgcatctaatgtaggtattgggggggtttaattcaagataaacatcc
cattccttattttagtgaaaaattaaagggtgcatgtttgaactattccacttatgacaa
agaattgtatgcacttgttagatttttgcaaacttggcaacattatcttttacctaagga
atttgtgatacatagtgatcatgaatcccttaaatatttgaaaagtcaaggaaaactcaa
caagagacatggtaagtgggttgagttcattgagcaatttccttatgtcataaaacacaa
gcaaggaaagatgaatgtggtagaggatgccttatcaaggaggcattgtttgatttctat
gcttgaaactaaattgcttggttttaatcacataaaggaattgtatacaagtgatcatga
cttctctaatatttttgttttgtgtgagaagggggctcatcaaggatattttagacatga
tggtttcttgttcaaagaaaagagactatgtgttcctaaaaactctttgagagaactttt
tattagggaagctcatgagaataatttgatggggcattttggggtggataaaactttggc
tattttgcatgaacatttcttttggcctaaaatgaggcatgatgtcaataagtttgtttc
tcaatgcattgtttgtcataaagctaaatctggattaatgcctcatggtttgtatacacc
tttgcctattcctaactttccttggattgatatttctatggattttgtgcttggtcttcc
aagatccaagaggggaaagaattctatttttgttgttgttgatagattctcaaagatggc
acacttcataccttgccataaaagtgatgatgcttgtgaagtggctaatcttttcttcaa
agaagttgtaagactacatgggttgccaagaagcattgtgagtgatagagacacaaagtt
ccttagccatttttggaaaacattgtggggtaagcttggtacaaaacttttgttctcatc
aacttgtcacccacaaacggattgtcaaacggaggtggttaatcgaacattgggacaact
ccttagatgctacatgaagggtaatttgagaactcgggaagagtgtttacctcacattga
gtttgcttataatagagtagttcacaagactacttccttgtctcctttttaaattgttta
tggctttaatcctttaagtcctcttgatttatttcctttacctaacacttcttctatggt
taatcatgatgctttgtctaaagcttcttttgttagaaaattacatgaagtgaaggcaaa
tgtggagaagaagatggaacaatatgccaagcaagccaataagtacaagaagcaaatgat
ttttaatgaaggagatttggtttggcttcatttgaggaaggatagactttctcatgaaag
gaaatccaaactccaacctagaggagatggacctttcaaaattttagagagaatcaacaa
caatgcttacaaacttgacttacctagtgagtatggtgtgagtaatactttcaatgtttg
tgatctttctttgtatgatgtaggtgcaagtgacataccaaacttgaggacaagttcttc
tcaagaaggaggggatgatggaggtccaacacaagtcaaaggtctagaaggagagcttga
agcacttcctttggttagtttcaaaggaccaatgacaagagctaggactcaagcacttca
agatcacattcaaatgagcttgggcaaatatgagaaggcacaccaagctaaagatgacaa
gagctggattttgatgtctcaaatccaatttaattgataaattccagcatttgttaggag
atttcaacaaaatacttgtaaaaaacaaagtggtgtctgtttttaagcaaatgctgtctg
tttagcaaaagctgtctgttttaatcgattacgacatgtctgtaattgattattgtctgt
tgtaatcgattacgatgtgtctgtaatcgattacaaggtcttttttttagaagaaacact
ctgttttaatcgattacatgtcgaattaatcgattattttggtcctaaatccgtttcaag
gatggattagagcaaaataatcgattaccaaaccaagtaatcaattatttaggttaaata
atcgattacatggtcgaaataatctattaaaccagaagtttatgcagaaaccgattttgt
gaagccaaaggtcgttttgaacaaagctttcactacaagctacatttgggcttcatttca
atttgcattttacttacatttagggtcatttagcttgtaatttcgtaggctatataaacc
acaccaaaactgtttgtaagaactttggattcaattaatacaattctgaaattgttgaga
gggtttctctcttgttcttattcaagaaccttcttgtttcttatcaatggctcctctgct
attgtggtgattctgccaagacttattgaaattcctattccatggtgtcattccaattca
ttcctattcttcttccacaatccatttctacaaattagaaatctcttaaaaactcccaaa
ttctgtgaaagtgcagaattctccatttcttggaatttgcttgaagattggatttcattg
taaggaagatttgggaaacctaatgtctattggttgtagacattatatcacatgt
>Cereba1_ID8
aagctttccctcttatattccgcaatatccccgattgcaatcttggnttcttgcttgttc
ttcgtttgcgtgcaggaaacagaccctcgtggtcaggttgatcgtgctccggtgtgatca
ataacctctcggagttggtttagcgattgctaaggcgcgacgtcctcacacgttcgtagt
cggatcgtcaaagtctactccatctaaaacgatatccacgatctcatcgaaagacaggga
caacttcgcctctatcaagtggtatcagattttcaggttgctcggtgagattctaccagt
ttttcatctttagatcggatctgttcttcatacctatcgtccacgaaacagccaaaaaaa
aaaatatatattaggcttagatcatcatatccgaaccaatctgagcctttgcataatctt
ttcagtagttgcttagttgaatttgcggttacatcgtcgtgtcgagttgctggtcttagt
gtctagttttttagagtttcgagttctgttcatagtttgtcacgccgtcaccgcatcgta
tctcatcatataccaccaccacgccaccattatccttgctgccatataccatcaccacgc
caccattatccttgctgccatataccaccaccatatatccattaccatcctagtctgttt
cggtttaggttaatttcgagatctatttgatttcgattccgcgtttccttacctgagtct
ggcacgctttccagagcgctttttaggccaaaatttcgaggggtgaaattttttttttcc
ctatcgttttgttaggttttttaaagagttttgagaccctcgccatcatagtgatttttt
cacatttttttggccgccgcagccccgcaccgctacaaaaaaaaaaaaaagtgtccacaa
aaaatttcgtccctatcctgtttttagtccttgggaagagttttgagccactcgccatta
tagtgatttcctgaaaaaaaaaaaaaaaaaagaagaaaaaatcagagtggctcttccctt
gattagtacgtgtcgtcgtgacttcgttggtgttctaggctcgcgtctctagtccgatct
agcctaggaccagcacggtaccgtcgttgagcgtcttttcaattttgcatctctgaactg
attatagctgacccttcttgctaccatattataagccttcccagctccacatacatctac
ctcgtgtgtttgacaccacctggcaatcgctatatccaaccttcgagagttttgactaca
ccggttgccgatcgccacctgctgctgggtaagaatttgtaagaaattgagatttgcttg
acagatttgtgacacaccaccaccacttcctagtagtctgtagggtcatattttgctgtg
ttcctattgctgctaaccatgccaggatcacacgacgaggagatcgactgggagaacctg
accaaccaggagctttatgataaatttcagcaaatgatgtctcagcaggtacagggtttc
ctaacaacctttggagaggccatggaaaagctggacggtatggagcagaaattcgacacc
aagatgaatgccaagttcaatgaggtgcttgccagattaccaccaccagctatagcttct
gttcccctgcaaccacaacaacggcgacgaccgggacgcgtgcctctcggccacgtgcag
ccttttattggtcttgatcctccaactgtcgctgctggtgctggtgctgctgctgctgct
gctgctgctgctgctgctgaggtttctccggctgagcagcatgatgattatgatgatgat
tacgatggtgattacgatgctgagggagagcatgctccagttcagcacggggaacaacaa
ccaccaccacgacaagccgccggtcgtccacatggatacaaccgcaacggtagggatgca
ccacaccctcaggtacgggatcacgaccatctccctaaagttaaattgaatattcctagt
tttgatggtcgctatgttcctgatctatatcttacttgggagttagaaacagaacaacgt
tttacatgcttgcaatttcctgaagatagacgtgtggctgctgctgtttgttctttcact
agttttgcttgtrtttggtggtctgaatattgtcgaatacatcatgctaatattccagct
acttgggctgctttgaaaactgctatgcgtactcgttgggttccaccatattatcaacgc
gacttacttcaaaacttgcagcgtttaagacaaggaaaaaagtctgtagaagaatattat
caggaattacaaactggcatgattagatgtggtattgttgaggacaatgaagctatgctt
gcacgttttatgggtggactaaatagagatattcagactattctagaatataaggattat
macactatcactcgtttattccatcttgcttgcaaagctgaacgtgaagtgcaggatcga
caggctttggcaagaactaacttttctgcaggtcgcacttcctcatggacgccacgaacc
acgtctacttcaacacgtcctcctgcatccgcaccacctgtttcagccgccagttccacc
agagataccaggaaacaggccccggcaccatcgttcgccaagagtacaccttctgggccc
gcacagagttcttcttcatccactgcatctacagggcaaacacatgaggttatctgtcgt
cgttgcaagggkggaggtcattatgcgagagagtgtccatccaagcgtgtgatgattatt
actgaggatggtggatatgactccgctagcgattatgacgaggagactctggctcttatt
gcaagtgaagaacggggtgtagctgatactgcacaagagacacaatacatggctgctgac
tacgctgacaggtatgaaagcttagttgctcaacgtgttttaagtgtgcaggtaacacag
gttgaacaaaatcagaggcacaacttgttccatactaagggagtggtaaaggaacgttct
gttcgcgtaatcatcgatggagggagttgcaacaacttagctagcatggagatggtggag
aagctatctctcaccaccagaccacatcctcatccttattatatccagtggttcaacaac
agtggcaaggttaaggtaacacgtactgttcgtgtgcattttagcattgctacatattct
gattttgttgattgtgatgtggtacccatgcaagcatgctccgttttacttggtagacca
tggcaatttgataaaaattctgtacaccatggtagaacaaatcagtatactcttgttcat
aaggatcaaaatataactttgcttcctatgtctcctgaacatattatgaaagatgacatt
gctagagctagtaaagcaaaacaagacctacataagagtgaaaatcagattgtagcaaaa
gaatttgagcaacacaataagcctaataaatcatcatctagtgttgcctctgaaataaaa
ctgaaaagtggttgtttacttgccactaaatccgatattactgatttggatatcactaca
tctgtttgctatgctttcgtctgcaaagaggtattattttcatttgaggacatgccatcc
tctttgcctcctgctgtcattaacattttgcaggagttcgctgacgtctttccacaagac
gtgccaccgggattaccacctattagagggattgagcatcagattgatttaattcccggt
gcatcgctaccgaaccgtgcaccataccgtaccaatccagaggagacgaaggagattatg
cgtcaagtacaagagctactcgacaaaggttatatacgtgaatctcttagtccttgtgct
gtgcctattattctagtgccgaaaaaggatggtacatcgcgtatgtgtgttgattgtaga
ggcattaataatattactattcgtwatcgtcatcctattcctaggctagatgatatgctt
gatgaattaagtggctctataattttctctaaagttgatttgcgtagtggataccatcaa
attcgcatgaaattgggagatgaatggaaaacggcatttaaaactaagtttggattatat
gagtggttagttatgccttttggtttgactaatgcacctagcactttcatgagattaatg
aatgaggttttacgtgctttcattggacgctttgtggtagtctactttgatgatatatta
atttatagtagatctttggaggaccacttggatcatttgcgtgctgtttttactgctctc
cgtgatgcacgtttgtttggtaaccttgggaagtgcaccttttgcacggaccgagtatct
tttcttggctatgttgttactccacagggaattgaagttgataaagctaagattgaagct
attgagagttggccgcaacccaaaacggtcacacaagtgcggagtttccttggastcgct
gggttttataggcgttttgtgagagattttagcaccattgctgcacctctcaatgagctt
acaaagaaagatgtgccttattcttggggtactgcacaggaagaagccttcacagttttg
aaagataagttaactcatgctcccttactccaacttcctgattttaataagactttcgag
cttgaatgtgatgctagtggaattggattaggaggtgtgttattacaagatggtaaacct
gttgcatacttttctgaaaaactaagtgggcctagtctgaattattctacttatgataag
gaattatatgctcttgttcggactttggaaacatggcaacattatttatggcccaaagaa
tttgtcatacattctgatcatgaatctttgaaacatattaaaagtcaagcaaaactgaac
cgtagacatgctaaatgggttgaattcattgagactttcccgtacgtcattaaacacaag
aagggtaaagataatgttattgctgatgctttgtctcgtcgttatactatgctttcacaa
cttgactttaaaatatttggtttggaaaccatcaaagatcaatatgtgcatgatgctgat
ttcaaagatgtgttggagaattgtagagaagggagaacatggaacaagttcatcattaat
aatggctttgtgtttcgtgctaacaagctatgcattccagctagctctattcgtcttttg
ttgttacaggaggcgcatggaggaggattgatgggacactttggcgtaaagaagatggag
gacgtacttgctacacatttcttttggccaaggatgcgacgggatgttgagcgttttgtt
gctcgctgcacgacatgtcaaaaagctaagtcacgactgaatcctcatggtttatatatg
cctttgcctgtacctagtgttccttgggaggatatatctatggactttgttttaggttta
cctcgaacaaagaaggggagggatagcatatttgttgtcgtggatagattttcaaaaatg
gcacactttataccatgtcataaaagtgatgatgccgctaatgtggctgatttgttcttt
cgtgaaattattcgcttacatggtgtgccaaatacgattgtttcagatcgtgatgctaaa
tttcttagccacttttggcgatgtttatgggctaagttggggacaaaattgctttttagt
actacatgtcacccccaaactgatggacaaactgaagtagtcaatagatctttgtctact
atgcttagggctgttttgaagaacaatataaaactgtgggaagaatgcttgcctcatatt
gaatttgcttataatcgttcgctgcattctactacaaagatgtgcccttttgaaattgtg
tatggtttcctacctcgtgcacctattgatttgttacctattccatcttcggagaaggtt
aattttgatgctaaagaacgtgctgaattgatattgaagatgcatgagttaactaaggaa
aacattgagcgcatgaatgctagatataaacttgctggagataagggtagaaaacatgtt
gtctttgcacctggagatcttgtttggttgcatttgcgtaaggataggtttccggatttg
cgtaagtcaaagctaatgccgcgtgctggtggtcctttcaaagtgttagaaaaaataaat
gataacgcatatcgacttgagctgcctgcagattttggggttagtccaacttttaacatt
gcagatttgaagccatatttgggtgaggaagatgagcttccgtcgaggacgacttcagtt
caagaaggggaggatgatgaggacatcaataccattgctacacccacagcaccagctgct
atacatactggaccagttactagagctcgtgcacgccaattgaattaccaggtactttcg
tttattgggaatacttctaatgttcatgaacatatgatgctgcctaagttagatactttt
gttgttctcatgaatgaaggacctagcatggacaagaaggatatccgttggagcgggatg
aagcatggcaaacaaggggcacgcgcgggagagaacaatggagcttcccttggtgatttc
cgcactttaaagccaccataaggagagcatgaagactttggacgaaatattcaagacccc
actttattaatttcgtccataggctattataggtgttgcgccaccttatttttgggccag
gcccatgtaatttcgaaataccataatataggctatttttagagtccgtatgtgtgggga
aaccgagactagggctgttttcggaacccttccccaagggttacgaaattgcctctcttt
tccctcatatatacagcccttagggcaccgtttagacttgggttttgtttagatttcaag
ttcgccatagctgcaacttcgcgttcttcgtttgtgttctacgaccagacaaagacgtca
cagaaccccaccttcatcaataaagctttcctcttatattcgcaatatcctgattgcaat
cttggtttcttgcttgttcttcgtttgcgtgcaggaaacagaccctcgtggtcaggttga
tcgtgctccggtgtgatcaataacctctcggagttggtttagcgattgctaaggcgcgac
gtcctcacacgttcgtagtcggatcgtcaaagtctactccatctaaaacgatatccacga
tctcatcgaaagacagggacaacttcgcctctatca
>Cereba2_ID9
ctacacccacagcaccagctgctatacatactggaccagttactagagctcgtgcacgcc
aattgaattaccaggtactttcgtttattgggaatacttctaatgktcatgaacatatga
tgctgcctaagttagatacttttgttgttctcatgaatgaaggacctagcatggacaaga
aggatatccgttggagcgggatgaagcatggcaaacaaggggcacgcgcgggagagaaca
atggagcttcccttggtgatttccgcactttaaagccaccataaggagagcatgaagact
ttggacgaaatattcaagaccccactttattaatttcgtccataggctattataggtgtt
gcgccaccttatttttgggccaggcccatgtaatttcgaaataccataatataggctatt
tttagagtccgtatgtgtggggaaaccgagactagggctggtttcggaaccctttcccaa
gggttacgaaatggctctcttttcctcatatatacaggccttaggcaccgttagacttgg
gttttgtagattcaagttcgccatagctgcaacttcgcgtcttcgttggtgttctacgac
cagacaaagacgtcacagaaccccaccttcatcaataaagctttcctcttatattcgcaa
tatcctgattgcaatcttggtttcttgcttgttcttcgtttgcgtgcaggaaacagaccc
tcgtggtcaggttgatcgtgctccggtgtgatcaataacctctcggagttggtttagcga
ttgctaaggcgcgacgtcctcacacgttcgtagtcggatcgtcaaagtctactccatcta
aacgatatccacgatctcatcgaaagacagggacaacttcgcctctatcaagtggtatca
gattttcaggttgctcggtgagattctaccagtttttcatctttagatcggatctgttct
tcatacctatcgtccacgaaacagccaaaaaaaataawatatattaggcttagatcatca
tatccgaaccaatctgagcctttgcataatcttttcagtagtttgcttagttgaatttgc
ggttacatcgtcgtgtcgagttgctggtcttagtgtctagttttttagagtttcgagttc
tgttcatagtttgtcacgccgtcaccgcatcgtatctcatcatataccaccaccacgcca
ccattatccttgctgccatataccatcaccacgccaccattatccttgctgccatatacc
accaccatatatccattaccatcctagtctgtttcggtttaggttaatttcgagatctat
ttgatttcgatttcgcgtttccttacctgagtaggtttcggaaaaaaaaaaaaaaaaaaa
aaaaaaaattcgaggggtgaaatttttttttccctatcgttttgttaggttttttaaaga
gtttggagaccctcgccatcatagtgattttttcacatttttttggccgccgcaaccccg
caccgctacaaaaaaaaaaaaaagtgtccacaaaaaatttcgtccctatcctgtttttag
tccttgggaagagttttgagccactcgccattatagtgatttcctgaagaaaaaaaaaaa
aaagaaaaaaaaaaagaagaaaaactcagagtggctcttcccttgattagtacgtgtcgt
cgtgacttcgttggtgttctaggctcgcgtctctagtmcgatctagcctaggaccagcac
ggtaccgtcgttgagcgtcttttcaattttgcatctctgaactgattatagctgaccctt
cttgctaccatattataagccttcccagctccacatacatctacatcgtgtgtttgacac
cacctggcaatcgctatatccaaccttcgagagttttgactacaccggttgccgatcgcc
acctgctgctgggtaagaatttgtaagaaattgagatttgcttgacagatttgtgacaca
ccaccaccacttcctagtagtctgtagggtcatattttgctgtgttcctmttgctgctaa
ccatgccaggatcacacgacgaggagatcgactgggagaacttgaccaaccaggagcttt
atgataaatttcagcaaatgatgtctcagcaggtacagggtttcctaacaacctttgaag
aggccatggaaaagctggacggtatggagcagaaattcgacaccaagatgaatgccaagt
tcaatgaggtgcttgccagattaccaccaccagctatagcttctgttccccttcaaccac
aacaacggcgacgaccgggacgcgtgcctctcggccacgtgcagccttttattggtcttg
aacctccaactgctgctgctggtgctggtgctggtactgctgctgctgctgctgaggttt
ctacggctgagcagcatgatgattatgatgatgattacgatggtgattacgatgctgagg
gagagcatgctccagttcagcacggggaacaacaaccaccaccacgacaagccgccggtc
gtccacatggatacaaccgcaacggtagggatgcaccacaccctcaggtacgggatcacg
accatctccctaaagttaaattgaatattcctagttttgatggtcgctatgttcctgatc
tatatcttacttgggagttagaaacagaacaacgttttacatgcttgcaatttcctgaag
atagacgtgtggctgctgctgtttgttctttcactagttttgcttgtatttggtggtctg
aatattgtcgaatacatcatgctaatattccagctacttgggctgctttgaaaactgcta
tgcgtactcgttgggttccaccatattatcaacgcgacttacttcaaaacttgcagcgtt
taagacaaggaaaaaagtctgtagaagaatattatcaggaattacaaactggcatgatta
gatgtggtattgttgaggacaatgaagctatgcttgcacgttttatgggtggactaaata
gagatattcagactattctagaatataaggattataacactatcactcgtttattccatc
ttgcttgcaaagctgaacgtgaagtgcaggatcgacaggctttggcaagaactaactttt
ctgcaggtcgcacttcctcatggacgccacgaaccacgtctacttcaacacgtcctcctg
catccgcaccacctgtttcagccgccaattccaccagagataccaggaaacaggccccgg
caccatcgttcgccaagagtacaccttctgggcccgcacagagttcttcttcatccactg
catctacagggcaaacacatgaggttatctgtcgtcgttgcaagggtggaggtcattatg
cgagagagtgtccatccaagcgtgtgatgattattactgaggatggtggatatgactccg
ctagtgattatgacgaggagactctggctcttattgcaagtgaagaacggggtgtagmtg
atactgcacaagagacacaatacatggctgctgactacgctgacaggtatgaaagcttag
ttgctcaacgtgttttaagtgtgcaggtaacacaggttgaacaaaatcagaggcacaact
tgttccatactaagggagtggtaaaggaacgttctgttcgcgtaatcatcgatggaggga
gttgcaacaacttagctagcatggagatggtggagaagctatctctcaccaccagaccac
atcctcatccttattatatccagtggttcaacaacagtggcaaggttaaggtaacacgta
ctgttcgtgtgcattttagcattgctacatattctgattttgttgattgtgatgtggtac
ccatgcaagcatgctccgttttacttggtagaccatggcaatttgataaaaattctgtac
accatggtagaacaaatcagtatactcttgttcataaggatcaaaatataactttgcttc
ctatgtctcctgaacatattatgaaagatgacattgctagagctagtaaagcaaaacaag
acctacataagagtgaaaatcagattgtagcaaaagaatttgagcaacacaataagccta
ataaatcatcatctagtgttgcctctgaaataaaactgaaaagtggttgtttacttgcca
ctaaatccgatattactgatttggatatcactacatctgtttgctatgctttcgtctgca
aagaggtattattttcatttgaggacatgccatcctctttgcctcctgctgtcattaaca
ttttgcaggagttcgctgacgtctttccacaagacgtgccaccgggattaccacctatta
gagggattgagcatcagattgatttrattcccggtgcatcgctaccgaaccgtgcaccat
accgtaccaatccagaggagacgaaggagattatgcgtcaagtacaagagctactcgaca
aaggttatatacgtgaatctcttagtccttgtgctgtgcctattattctagtgccgaaaa
aggatggtacatcgcgtatgtgtgttgattgtagaggcattaataatattactattcgtt
atcgtcatcctattcctaggytagatgatatgcttgatgaattaagtggctctataattt
tctctaaagttgatttgcgtagtggataccatcaaattcgcatgaaattgggagatgaat
ggaaaacggcatttaaaactaagtttggattatatgagtggttagttatgccttttggtt
tgactaatgcacctagcactttcatgagattaatgaatgaggttttacgtgctttcattg
gacgctttgtggtagtctactttgatgatatattaatttatagtagatctttggaggacc
acttggatcatttgcgtgctgtttttactgctctccgtgatgcacgtttgtttggtaacc
ttgggaagtgcaccttttgcacggaccgagtatcttttcttggctatgttgttactccac
agggaattgaagttgataaagctaaaattgaagctattgagagttggccgcaacccaaaa
cggtcacacaagtgcggagtttccttggactcgctgggttttataggcgttttgtgagag
attttagcaccattgctgcacctctcaatgagcttacaaagaaagatgtgccttattctt
ggggtactgcacaggaagaagccttcacagttttgaaagataagttaactcatgctccct
tactccaacttcctgattttaataagactttcgagcttgaatgtgatgctagtggaattg
gattaggaggtgtgttattacaagatggtaaacctgttgcatacttttctgaaaaactaa
gtgggcctagtctgaattattctacttatgataaggaattatatgctcttgttcggactt
tggaaacatggcaacattatttatggcccaaagaatttgtcatacattctgatcatgaat
ctttgaaacatattaaaagtcaagcaaaactgaaccgtagacatgctaaatgggttgaat
tcattgagactttcccgtacgtcattaaagacaagaagggtaaagataatgttattgctg
atgctttgtctcgtcgttatactatgctttcacaacttgactttaaaatatttggtttgg
aaaccatcaaagatcaatatgtgcatgatgctgatttcaaagatgtgttggagaattgta
gagaagggagaacatggaacaagttcatcattaataatggctttgtgtttcgtgctaaca
agctatgcattccagctagctctattcgtcttttgttgttacaggaggcgcatggaggag
gattgatgggacactttggcgtaaagaagatggaggacgtacttgctacacatttctttt
ggccaaggatgcgacgggatgttgagcgttttgttgctcgctgcacgacatgtcaaaaag
ctaagtcacgactgaatcctcatggtttatatatgcctttgcctgtacctagtgttcctt
gggaggatatatctatggactttgttttaggtttacctcgaacaaagaaggggagggata
gcatatttgttgtcgtggatagattttcaaaaatggcacactttataccatgtcataaaa
gtgatgatgccgctaatgtggctgatttgttctttcgtgaaattattcgcttacatggtg
tgccaaatacgattgtttcagatcgtgatgctaaatttcttagccacttttggcgatgtt
tatgggctaagttggggacaaaattgctttttagtactacatgtcacccccaaactgatg
gacaaactgaagtagtcaatagatctttgtctactatgcttagggctgttttgaagacca
atctaaaactgtgggaagaatgcttgcctcatattgaattcgcttataatcgttcgctgc
attctactacaaagatgtgcccttttgaaattgtgtatggtttcctacctcgtgcaccta
ttgatttgttacctattccatcttcggagaaggttaattttgatgctaaagaacgtgctg
aattgatattgaagatgcatgagttaactaaggaaaacattgagcgcatgaatgctagat
ataaacttgctggagataagggtagaaaacatgttgtctttgcacctggagatcttgttt
ggttgcatttgcgtaaggataggtttccggatttgcgtaagtcaaagctaatgccgcgtg
ctggtggtcctttcaaagtgttagaaaaaataaatgataacgcatatcgacttgagctgc
ctrcagattttggggttagtccmacttttaacattgcagatttgaagccatatttgggtg
aggaagatgagcttccgtcgaggacgacttcagttcaagaaggggaggatgatgaggaca
tcaataccattgctacacccacagcaccagctgctatacatactggaccagttactagag
ctcgtgcacgccaattgaattaccaggtactttcgtttattgggaatacttctaatgttc
atgaacatatgatgctgcctaagttagatacttttgttgttctcatgaatgaaggaccta
gcatggacaagaaggatatccgttggagcgggatgaagcatggcaaacaaggggcacgcg
cgggagagaacaatggagcttcccttggtgatttccgcactttaaagccaccataaggag
agcatgaagactttggacgaaatattcaagaccccactttattaatttcgtccataggct
attataggtgttgcgccaccttatttttgggccaggcccatgtaatttcgaaataccata
atataggctatttttagagtccgtatgtgtggggaaaccgagactagggctgttttcgga
acccttccccaagggttacgaaattgcctctcttttccctcatatatacagcccttaggg
caccgtttagacttgggttttgtttagatttcaagttcgccatagctgcaacttcgcgtt
cttcgtttgtgttctacgaccagacaaagacgtcacagaaccccaccttcatcaataaaa
gctttcctcttagnttngcannntcctnagctgcaatcttgcgtttcttgcttgttcttc
tnttgcnctntaagtagcagaccctcggtggtcaggttgatcgctnctccggtgtgatca
ataacctcccggagttggtttagcgattgctaagggcgcgacgtcctcacacgttcgtag
tcggatcgtcaaagtctactccatctaaacgatatccacgatctcatcgaaagacaggga
caacttcgcctcnatca
>IpoB1_ID87
ggaaatgatgagaccggaatgcaacaaataaatgatccattaaaagtctcgagcggcccg
gtaacaagatctaagtcaaggaagattcaagaggcttttaacacttttgtgcaaacagat
tggagtccaacatctttttgtgaagaagaagatcaatctggaaaaataattctgttcaat
tgtcttcacataaaaacttttgaaaacaattcagacttcagtatcagatcaaatttcccg
gtgtgaaattatttgcaaggtgtattttttttaggtgggaaactactttgcaagaattgt
attttttatttttgggtggaaattacttttgcaaaatgttgtatttttaattttgggtgg
gaaattattttgtattttaattttgggtggggaattattttgtatttttaattttgggtg
ggaattacttttacaaagttgtaatttttttattttgggtgggattagtgacctagaata
tttaataccttattttcccctataaataccccataaacccaatggtttgaaaaacacctt
gtaagaattcaatttgagtgaaatttctctcttttctttgcatgagaagtgcattgaagt
tttaggttgtttgtgagaagcattcaatcttggtaggctagtgagaagctagtttatccc
cttatcttgttctttatattcacacacatatccaaaaacccaaaaagaatactattactc
atattatatagctaattttatttttgtatcttaattctagtgctagattcctaatactct
aattcttagccttgcttaataatctaagggttgagagtattatttgttagtttggtgagg
catttgtagagttgggatctcaaaatccaagagtctacaaggtaagatcctcttttggac
acgaaaggttcttgagtgattccttgagtgtgcacttattgcgggaagcaatccgtgtac
gcatcagtttggtatcagagccaagttcatttttttttccttcttattctatcattccta
tctttaatttcctttttttttctctctcttattccattatttctatctgtaatttcatat
ttactgttgttctatttctttttcccttatatccgttacgttcttgctttattctattat
tgctatcttaaagttcatatttactcttccttgctactttaaatttcatatctactattg
tgtctatttttttttattcatttccgtacttttactctttatattcatagctttgatttg
gtgaccttataaaggttagataccatcaagcttcttttaatctattctactattgtattt
ataatttagttgaagtttactttattggaggtttgttaaaaaacaaaagaaaaaaaaaaa
acaaaacaaaacaaaaaaagagcaaaaaaaaaagaaaaaaaaaacaaacaaaaaaaaagg
tggataaggttggtttgatttttagtttgaattgttaaatttatatctaagcattacttg
aaattaattgtgctttgtttctttttatcacatatacttcttctactttctttgtttcct
acaaaaaaaaaaaaaaaaaaacacctgtgtcagtttcaaacacactctgtgtcagtttct
acatcactctatacatactatttcctacctttcgtgcttactggactcaaactctacaag
tgtttggtttgttgtttgtggtggatacaacccttgtgaattttaagctttgttaaggac
caagaggaaaagaactagtacttgagaaaaaaaaaagtcaaaaaaaaaagagtgaatgaa
ctgtgagtgattaaatatttccttttgattactaccttcttatttttgcatttttttttt
tacttaaaagaatgtcaagtatggctagtactagtgaacaaggtagtattattgcccaaa
tggagaaaatgatgaccatgatgaaagatcttagtgataggctacaaaacatagaaaatc
aaagagtgagagttgaaaatgagggagtacaaaatcatgagggaggaaatcaagaagaga
ggaggggtagagaaataacaagatataatagtttacctcgcatgctccctagaagatttg
tggaagaaagggtagataataatcttagctctttaagaatggaaatgcctacttttaatg
gggatgatgaacccgaagttttcttaaattgggtagatgaagtggaggatatttttgggc
ttcataactttggggaagaaaagaagtttaaaacagccatagcatccctaaaagattttg
ctaaattgtggtggaaacaacttagtcgtaggcgtctagaagaccaagatgaacctatag
agacatggggagagcttaagagggagatgagaaggaagtttgtgcctagtaatttttatc
gtgatatgcgcagaaaattacaagaactcaaacaaggcagcaagtccgttcgtgagttct
acaaggagatggagagattgaaggcacgagcaaatatccaggaggatgacgagaccacca
tagcccgtatccttgaaggattcaaccgtgatattcgaagagagctccgcaaccaagaat
ttgatgacgtggacaaattggttcgagttgcttcgaaggtagaagatgagctgagatccg
aaaggggaagcaaaccatctctgtcttctcaatgggatcaaccaaggagggctaccaata
actcctatcagtcaaggacacaaaaggagtactctcgaccatcccacacccaggaggaga
agaaaaataaccaaagggagaaagagaagtttcaagagggctcaaagcaaaaggttagta
ctgtgacatgttacaggtgtcaaggccgaggacattatgctcgagaatgccccaacacca
aaaaaattctcaccaccggcaaagatgagcgagaatacatgtccgcaaatgaatctgatg
acgaagagttggagcctatcggagaaagacaaaaagatgaccattctgaagaagaagtgc
aagaagatgatgctctacatttcaactgtgttgtccacaaagccttgagcactctagttg
tcctagatcaagaagaacaacgagagaacatcttctatggaaaatgcaagattcccggtg
ctacatgcagtttcatcattgatggggggagttgtaccaatgtgatcagcgaggatgtag
ttaatgcaatgaaaataccaacaatccaacatcctcaaccctataagctacaatggctta
atgatgatggtgaactcaaggtacacaaacaagccctcatttctatttccattggaaaat
atcaagatgatgtgttatgtgatgtcatcccaatgcatgcttgtcacatcttgcttggtc
ggccatggcaatatgaccgagacaccttacaccatggtaagacaaacaagtacaccattc
ataaaggaggtaagaagtatactttgactccactagcaccaaaagaagtgtacaacctac
aggtgcaatcaaaaaaattgagagaagaacttgcccaaaaggcaaaagaggccatgaagg
aaaccactagtggaaaacaaaataccatagctcatgagaaaaagcaaagaaaggaaggga
tgaagaaggacactacgcaatcatctcataatttgctcatgacaaagagagaagtggagc
aagccttaagaaggggagagggagttttcttactttacccgattgatttttgtttaaatg
ttattaaaagtgaaattatcccttctgatgtttctgctttgctttctgaatttgcagatg
tctttcctgaagagttaccaaaggggttacctccaattcgtgggattgagcatcaaattg
atctcatacctggagcaagtttgcctaatagaccggcatatcgcaccaatcctgacgagg
ccaaggagattcaacgacaagttgatgagttgttacaagctggattcatccaagaaagcc
tcagtccatgtgctgtacccgtactacttgtaccaaagaaagatggcacgtggcggatgt
gtgttgattgtcgcgccatcaataacatcacggtaaagtatcgctatcctattcctaggt
tagatgatatgcttgatgaattgcatggggctaaaattttcagtaaaatagatctaagaa
gaggttatcatcaaattagaatgcaaaagggagatgaatggaaaactgccttcaagacta
aaaatggtctctatgaatggttagttatgccgtttggattaacaaatgcccctagcacct
tcatgagattgatgaaccatgttcttaggaattttattggaaaatttgttgttgtgtatt
ttgatgatattctcatttacagcaaagaccctcaaaagcatataatacatcttaaagaag
tctttcttgttttaagaagagaacaattgtatgctaaccttgagaaatgctattttggtg
tggaaagtgttgtttttcttggttttatagtaagttctaaaggcattgaagtggatgaga
ccaagatacaagcaattcgagattggccaacaccaaaaacagcaactaaagtccgtagtt
tccatggtcttgccagtttctatcggagatttgtcaaggacttcagtacaattgcagccc
cgttgaatgaacttgtgaaaaaagatgttaaatttgaatggggccctaaacaagaacaag
cctttcaaaccctcaaggaaaaattgtgttctgctcaggtactttcgttaccaaactttg
ataaaacttttgagattgagtgtgatgcatctgggataggtattggagctgttcttatgc
aagaaggacatcctattgcctactttagtgagaaattaagtggtcctgcacttaattact
ctacatatgataaggagttatatgcacttgtaagaactcttgagacttgggagcattacc
tatggtttaaagagtttgtcatacactccgatcatgaggcactcaaacaccttagggggc
aaggtaagttaagcaagagacatgcgaaatggcttgagtttattgaagcatttccgtatg
ttatcaagtataaacaaggtaaagaaaaccgagtggctgatgctttatctcgaaggtatg
ctctactttcctcattacaagccaaattacttggttttgaatttctcaaagaattgtata
gtaatgatgttgattttgcagaaaaatataaggcatgttctacaactccaattggcaaat
attatctacttgatggatatttgttcaaagaaaatagattgtgtgtgccaaattgttctt
taagagaaatgttcattaaggaagcccatagtggtggattaatgggacacttcggtgtga
ctaaaacttatgaagtcctacatggacacttcttttggcccaagttaagaagggatgtgg
aattgtttgtgattgttgtcaaaaatgatgtatagttcgggtttagtattgtcgttccgc
aagggattggcgctatggcacgtacttgtgtgattatttattttaggagctttttaaccc
attaatgagaatccaagcacaaacataaatagaaaattactaacaacctacaaacataaa
aagtaaagaaaaggatttaagttaggaattattactatcaagatgctatatattcttatg
gattagggagaacaataatcatggatcaagagggcgtacactttaaagaattcaagatcc
ttccgaaacttgaattagagcaagggttgccccactcccgtgacgtatcaaccacaaacc
cttgaagaacaaaaggtacaaaagccccccaattcgtctcctactcccgtagtgagatat
ttggattgtacaaaggtggcttgagtttttacccaactcccgttgtagcaaaactctcca
attacttgccaataaaaatagctagtaattattaacaagatacaaacatacctcattgta
caagcttatgattcaagattatagttcttccccttatgaaattattagcaaggtagcatc
aggataaataataaattcctacctcaaacccaaactaaactaaataaacataaaatgcat
aaattaaaagaggaagaaaataaattgcataaggaaaataaaataacattacataaaaat
aaaaagaagaaaattcgaaagagaagaaaagaaaggaaaaggaaggtttgctctacattc
tacatcttggcaagcttgtttctaatttgggagaagagaggggtatttataggatgagga
agggattaaataaataatatgtgtacagtagatggtcacatgggatgcttagccttgctg
gtttggtcaaaaaggcaaagaatttccgccaccttatggtccatagttcgaatcctccag
ctggcatcatttgcatcttttgtatatacaataggcgtctgtttctgcacaataggcgtc
tgtttctggccaaaaagagacgcctattgtctgttccagaatttctgccactttaagctc
cacttttgatgcaatattccaccttttgagattgtcttcttccttagccacccccaattt
caggaaatatgtttgtcttccaccaccaatgccactttgaattatttctttacccatttt
ataatcaccacaaagataattaggtattagaataataacaatgagattaatactacctaa
aattatgctcaataatatttcctacttcatatttcatcaaattgcaattatttatcccaa
agaggaaaatatgaacataaatgtgatgattagtgacataaaaataagcttaagcatggg
gtaaaaatataatcaaatatgcacttatcagtttgttagcaaatgtgttacttgcaaaca
agctaaatcacgatctctcccacaagggttatacacaccattaattgttcctaaggaacc
ctggactgatttatctatggattttatagtagggttacctagaagtagaaggggccatga
ctcaatctatgttgttgttgatcgatttagtaaaatggctcattttattggttgtcacaa
aactaatgatgcctctcatattgcagatttattcttcaaagaggtagtgcgtttacatgg
gattccacgcaccattgtgtccgatcgagatgccaagtttctaagtcatttttggcgaat
actttggggaaagcttggtacaaaacttttgtactctactgcttgtcatccacagacaga
tggccaaaccgaagttgtgaatagaactctaacacaacttctaagggtagtcattagaaa
aaacctcaagtcttgggaagaaagcttaccatatgtggagtttgcttataaccgagctat
acattccactacaaatatgtcaccatttgaggttgcttatggttttaatccattaacccc
cttagatttgattcccttacatgtgaatgataaggaatgtgtggatgctgctaagaaagc
tcaagggattcgtgaatttcattccaaggttcgagctcaaattgaaaagaaaaatgagca
atacgctcaaaaggccaacaagggacgcaaggcaataatttttaaacccggagattgggt
ttggatccactacagcaaaaacagatttccaaaccaacgcaagtccaagttgatgcctcg
aggagatggacctttccaagtgcttgaaagaatcaatgacaatgcatacaaattagatct
tcgaggtgagcatagtgtttcttctacatttaatgttgctgatttagctccttttgattt
ttcagattcggggacgaatctttttcaagaaggggaggatgatgagaccggaatgcaaca
aataaatgatccattaaaagtctcgagcggcccggtaacaagatctaagtcaaggaagat
tcaagaggcttttaacacttttgtgcaaacagattggagtccaacatctttttgtgaaga
agaagatcaatctggaaaaataattctgttcaattgtcttcacataaaaacttttgaaaa
caattcagacttcagtatcagatcaaatttcccggtgtgaaattatttgcaaggtgtatt
ttttttaggtgggaaactactttgcaagaattgtattttttatttttgggtggaaattac
ttttgcaaaatgttgtatttttaattttgggtgggaaattattttgtattttaattttgg
gtggggaattattttgtatttttaattttgggtgggaattacttttacaaagttgtaatt
ttttttattttgggtgggattagtgacctagaatatttaataccttattttcccctataa
ataccccataaacccaatggtttgaaaaacaccttgtaagaattcaatttgagtgaaatt
tctctcttttctttgcatgagaagtgcattgaagttttaggttgtttgtgagaagcattc
aatcttggtaggctagtgagaagctagtttatccccttatcttgttctttatattcacac
acatatccaaaaacccaaaaagaatactattactcatattatatagctaattttattttt
gtatcttaattctagtgctagattcctaatactctaattcttagccttgcttaataatct
aagggttgagagtattatttgttagtttggtgaggcatttgtagagttgggatctcaaaa
tccaagagtctacaaggtaagatcctcttttggacacgaaaggttcttgagtgattcctt
gagtgtgcacttattgcgggaagcaatccgtgtacgcatcaggaaa
>LjRE2_ID63
gcgtatgatgaggacaaggacaaggacaagggtcatggagcgctaaaaggacttggagga
ccaatgactagggcaagggctaaaagggccaaggaagcacttcaacagatgatagcatta
gctcttgaggaaggaacccatgtgcgagaacttgagcccaaattggtgaatttcctcatg
aactatgaagaggaagtcgtccaagatcagcccaattaattggagctgagttcgaatttt
atttctagtttttttttcaatccaataagtccctaatacaccaaggatgcattagcaatt
aatggacctgaagtggaggcatgtggggcgtgaataagaaggctttaagggaggaatatt
ccaagtttgcatcagctcttgatggctgaagtaaaactccaagaatctctttcaattgaa
gttaatttcctgtttttgtttaatgtaatgagagaaagtttaggggctgttacaagctga
gcttgaccagctcattaggagtttttatttgaattttcagttcagaattggatgttaaaa
ctccataattagtcattaattggagttaagaccatgactcacctttgtaattcaaaacaa
agccaaactcttttaaaagggagggacggccaagcatggagaacatgaatgaataagatt
atttttttctgagttagttcagtttgttgagagtgattctcatatcccttgagtgattca
agaccttgacttatcaaaggtttgccaccacctttgtgtgacgtctgcacttccatatcc
ataaagttccattccaattctgtccatcttttccttgcacgaaattcttctttgtttttc
ccttccaactctgatttctcaagtcctaaaatcatcctagacgatccatcaagcccttgc
atcaacttggggcatatcatttggtaatcagagctccggttctaggattttggtttcttt
tcttatctggaattctggttagcaactctttgtcatttcttgttaccttgattttagttt
ttgtttcttttggctgaaccattgcaaaagttaagccttgttaattgttcagaatcaaaa
acaaattacaaaacgaaaattcaaaaaaaaaaacgaaaattcaaaaaaaaaaatggctga
atggttcttgtttaattagccaaattcaattgttcaaggtaattttgttgctagcattcc
aatttattttcttctttctgtttgttcttgaattcttctttagtctctaaatatttggag
tcctttccatttctgtggtgatttgtcttgtcttcttttgtttcatattctaaagtctat
tctaatctgtgtgactctacacaaatttggtggcataattctttgtgtgtcttaactttg
atttactcaagagattgtgagaatttttgagtggaaaaaggcaagagtgcacatcataga
aaagccaatttgagggaaacacgagagaagtgaggtaaacactaacatttgtttgttcta
cttgaatcttttcatttgtcaaagatgtcaggagaagaggaggagcaaccagcagtgcga
ctctcgaccatcgaaatgcgggctcttacacaacatctggaaaacttaatgaggaggcaa
actgaagagatccacgaaaggctggatcaaatggagaaccggaacaatagtgacagtgaa
ggcgggaggccacgacgaattcatgaaaatcctagacctgctcggattgaaggagtcaaa
ttccaaattcctccttttaagggaaagagtgatccagaggcatacttggagtgggaactc
aaaatagagcatgtctttgcttgcaacaactatgaggaggaccaaaaggtgaaacttgca
gctgctcacttttcagactatgctcttgtttggtggaataagtttgcaaaagagagattg
agaaatgaggagccagcggtggaaacatgggctgaaatgaaacgaatcatgaggaaaaga
tatgtcccttcaagccatgctagggatgtaaaatttaaacttcaaaaacttacccaaggc
agcaagagtgttgaggagtattacaaagaacttgaggtgcttatgttgcaagccaatctt
gaggaggatgaagaggtaaccatgattcgatttattaatggtttatctaatgatgttaga
gatattgtagaacttcaggaatatgtagacatggaagaattgctgcacaaggccactaaa
gttgagcaacaactcaaaaggaaacggcttgcaaggaagagttctaccaattccaattca
tcttggagagacagaatgaagaatgaagggccgagcacccttagcaaaccagccaccaaa
ccacaagcttcagcttcttcaaaacctcttgaacaaccatccaaaaagagcaaagaggtc
aagtgcttcaaatgccaaggtatgggacattatgcttatgaatgtgcctccaaaaagacc
atgattcttaaggatgatggagactacaccagtgagtccgaaggagaacaaagtgaagaa
gaagaggaggcagccatgaatggtaaactgttgatgatccgaagaatgcttggtagccaa
caaaagccaaagaaagaaagccaaagagagaatatctttcacacaagatgttctgtcaat
gggcagatttgcttgatgattgttgatggcgggagctgtactaatgtggctagtgaaaga
atggtggagaagctgaacctggtcacaaaaccacatccttggccatacaaacttcaatgg
ctcagccactatggagaaatacaagtaagtaagcaagttgaagttgacttttccattggc
aaatacagggataaggttctttgtgatgttgttcccatggaggctagtcacatactgctg
ggaagaccatggcaatatgacaccaactctgatcataatggcagcaccaacaagatctca
ttccaacatcatggccagaaaattacgctcaaacctttgagccctagggaggtgcgtgag
gatcaaaagaaaatgagagaaaagattgaacaagagagaaaagaaaagagtgagacactt
gagaggaagcaaaaagaaaagagtgaaacacttgagagagagcaaaaagaaaagagtgaa
atacttgagagaaaagaaatttgtttgatcaaaaagagagaggtgaaaaggatgatagct
tcaaaacagatcctatacttgatgttttgcaaaaatcagattttgaacactaacactttt
gaaaattttgagctgccttctagtgttaaatctcttttgcaggattatgaggatgtgttt
ccaacaagtgttccaagtggtctaccaccactgagaggaattgagcatcaaattgatctc
attccgggagcttctttgcctaataggccagcatatagaagcaacccacaagaaaccact
gaaattcaaagacaagtggaagaactcttgaacaaagggtgggtaagaaatagcatgagt
ccttgtgctgtaccggtgattttggtaccaaagaaagatgggacttggagaatgtgctct
gattgtagagccttgaataacatcaccattaagtatagacaccctattcctagacttgat
gatttgcttgatgaattgcatggagcatgttatttttctaaaattgatttgaaaattggt
tacaatcagataaggataaaagaaggggatgaatggaaaactgctttcaaatctaaatat
ggtttgtatgaatggttggttgtgccttttggtttaactaatgcacttagtacttttatg
agactaatgaaccatgttttgagggaattcattgggaaatttgtggttgtgtactttgat
gatattttggtctatagcactactcttgagctgcatgttgagcacttaagatccgtcttg
agtatgcttagaaaggaacaattgtttgccaatcttgagaaatgcactttttgcactgac
catgttgtgtttcttggttttgttgtgagttcgaaaggagtgcaggttgatgaggaaaag
atcaaagccattcaagagtggcccactcctaaatccgtgggtgatgtaagaagttttcat
ggcttggccagtttctacaggaggtttgtaaaggactttagtaccttggcagcaccccta
aatgaagtggtgaaaaagaatgtgggttttcattggggaaagaatcaagaagaggccttt
gctgccctaaagcataagcttacccatgcacctatacttgctttacctaactttgctaaa
tcttttgaacttgaatgtgatgcttcaaatgtaggtattggtgctgtgttgcttcaagaa
ggccacccaattgcttattttagtgaaaagttaagcggagctgccgttaactattctact
tatgataaggaattgtatgctttggtgagagctttgaagacttggcagcattatcttttg
cccaaggaattcgtgattcatagtgatcatgagtcgctgaaatacttgaaggggcaaggt
aagttgaacaaaaggcatgccaaatgggttgaatttttggaacaatttccctatgtcata
aaacacaaaaaggggaaaagtaacattgtggctgatgctttatccaggagacacgtgttg
ctttccatgttagagactaaattgctaggacttgaacatgtgaaagaaatgtatgaaaaa
gatgataactttgctgaaatttttgtggcttgtgagaaagtttctcaaaatggattttat
aggcacaatagatttttatttaaggaaaacaggttgtgtgtgcctaaatgttccattaga
gaactgcttgttaaagaatcccatgctgggggattaatgggtcattttggagtccaaaag
actctagaaactttacaggaacatttctattggcccaaaatgaaacatgatgtgatcaag
ttttgtgaacattgcattgtttgcaagaaggctaagtctaaggtgatgccacatggtttg
tatactcctttgccaatccctgaatacccttgggttgacttgtctatggactttgtttta
ggcctccctagaacaaagaatggtaaggattcaatttttgtggttgttgataggttttca
aaaatggctcattttattccttgcaggaaagctgatgatgcttgtcacgttgctgatttg
ttctttaaagaagttgtaagacttcatgggatgcctagaagcatagttagtgatagggac
accaagttcctaagtcacttctggaggactttatgggggaagttaggcactaaacttttg
ttctctaccacttgccacccacaaactgttgggcaaactgaggtggttaataggacccta
ggcaccttgcttaggactgtccttaaggccaatttaaaggcttgggaggcgtgtttgcct
catgttgaatttgcttacaatagggctgtccatagcactaccaattgctccccatttgaa
gtagtgtatggatttaaccctttgactcctcttgatttattgcctatgcctaacatttct
gttttcaagcacaaggaaggacagggcaaagctgaatatgtcaagaagatgcatgagcgt
gtgaaggctcaaattgagagaaagaatgagagttatgctaggcaagctaacaagggaaga
aaggaggtggtgttccaacccggagattgggtttgggtgcacatgaggaaggaaaggttt
ccagaacaaaggaaatccaaactccaacctagaggggatggaccttttcaagtacttgag
agagtcaataacaatgcctataaaatagagcttcaaggtgagtataacatcagctcaacc
tttaatgtctctgatttatctctcttcgatgcagatggaggagaatttgatttgaggtca
aatccttttcaagagggagggaatgatgaggacaaggacaaggacaagggtcatggagcg
ctaaaaggacttggaggaccaatgactagggcaagggctaaaagggccaaggaagcactt
caacagatgatagcattagctcttgaggaaggaacccatgtgcgagaacttgagcccaaa
ttggtgaatttcctcatgaactatgaagaggaagtcgtccaagatcagcccaattaattg
gagctgagttcgaattttatttctagtttttttttcaatccaataagtccctaatacacc
aaggatgcattagcaattaatggacctgaagtggaggcatgtggggcgtgaataagaagg
ctttaagggaggaatattccaagtttgcatcagctcttgatggctgaagtaaaactccaa
gaatctctttcaattgaagttaatttcctgtttttgtttaatgtaatgagagaaagttta
ggggctgttacaagctgagcttgaccagctcattaggagtttttatttgaattttcagtt
cagaattggatgttaaaactccataattagtcattaattggagttaagaccatgactcac
ctttgtaattcaaaacaaagccaaactcttttaaaagggagggacggccaagcatggaga
acatgaatgaataagattatttttttctgagttagttcagtttgttgagagtgattctca
tatcccttgagtgattcaagaccttgacttatcaaaggtttgccaccacctttgtgtgac
gtctgcacttccatatccataaagttccattccaattctgtccatcttttccttgcacga
aattcttctttgtttttcccttccaactctgatttctcaagtcctaaaatcatcctagac
gatccatcaagcccttgcatcaacttggggcatatcatgcgg
>LjRE2_ID64
tgaagtgatgaggacaaggacaaggacaagggtcatggagcactaaaaggacttggagga
ccaatgactagggcaagggctaaaagggccaaggaagcacttcaacagatgatagcatta
gctcttgaggaaggaacccatgtgcaagaacttgagcccaaattggtgaatttcctcatg
aactatgaagaggaagtcgtccaagatcagcccaattaattggagctgagttcgaatttt
atttctagtttttttttcaatccaataagtccctaatacaccaaggatgcattagcaatt
aatggacctgaagtggaggcatgtggggcgtgaataagaaggctttaagggaggaatatt
ccaagtttgcatcagctcttgatggctgaagtaaaactccaagaatctccttcaattgaa
gttaatttcctgtttttgtttaatgttatgagagaaagtttaggggctgttacaagctga
gcttgaccagctcattaggagtttttatttgaattttcagctcagaattggatgttaaaa
ctccataattagtcattaattggagttaagaccatgtctcacctttgtaattcaaaaaca
aagccaaactcttttaaaagggagggacggccaagcatggagaacatgaatgaataagat
tattttttctgagttagttcagtttgttgagagtgattctcatatcccttgagtgattca
agaccttgacttatcaaaggtttgccaccacctttgtgagacgtctgcacttccatattc
ataaagtttcattccaattatgttcatattttccttgcacgaaattcttctttgtttttc
tcttccaactctgatttctcaagtcctaaaatcatcctagacgatccatcaagcccttgc
atcaacttggggcatatcatttggtaatcagagctccggttctaggattttggtttcttt
tcttatctggaattctggttagcaactctttgtcatttcttgttaccttgattttagttt
ttgtttcttttggctgaaccattgcaaaagttaagccttgttaattgttcagaatcaaaa
acaaattacaaaacgaaaattcaaaaaaaaaaaacgaaaattcaaaaaaaaaatggctga
atggttcttgtttaattagccaaattcaattgttcaaggtaattttgttgctagcattcc
aatttattttcttctttctgtttgttcttgaattcttctttagtctctaaatattttgag
tcctttccatttctgttgtgatttgtcttgtcttcttttgtttcatattctaaagtctat
tctaatctgtgtgattctacacaaatttggtggcataattctttgtgtgtcttaactttg
atttactcaagagattgtgagaatttttgagtggaaaaaggcaagagtgcacatcataga
aaagccaatttgagggaaacacgagtgaagtgaggaaaacactaacatttgtttgttcta
cttgaatcttatcatttgtcaaagatgtcaggagaagaggaggagcaaccagcagtgcga
ctctcgaccatcgaaatgcgggctcttacacaacatctggaaaacttaatgaggaggcaa
actgaagagatccacgaaaggctggatcaaatggagaaccggaacaatagtgacagtgaa
ggcgggaggccacgacgaattcatgaaaatcctagacctgctcggattgaaggagtcaaa
ttccaaattcctccttttaagggaaagagtgatccagaggcatacttggagtgggaactc
aaaatagagcatgtctttgcttgcaacaactatgaggaggaccaaaaggtgaaacttgca
gctgctcacttttcagactatgctcttgtctggtggaataagtttgcaaaagagagattg
agaaatgaggagccagcggtggaaacatgggctgaaatgaaacgaatcatgaggaaaaga
tatgtcccttcaagccatgctagggatgtaaaatttaaacttcaaaaacttacccaaggc
agcaagagtgttgaggagtattacaaagaacttgaggtgcttatgttgcaagccaatctt
gaggaggatgaagaggtaaccatgattcgatttattaatggtttatctaatgatgttaga
gatattgtagaacttcaggaatatgtagacatggaggaattgctgcacaaggccactaaa
gttgagcaacaactcaaaaggaaagggcttgcaaggaagagttctaccaattccaattca
ccttggagagacagaatgaagaatgaagggccgagcacccttagcaaaccagccaccaaa
ccacaagcttcagcttcttcaaaacctcttgaacaaccatccaaaaagagcaaagaggtc
aagtgcttcaaatgccaaggtatgggacattatgcttatgaatgtgcctccaaaaagacc
atgattcttaaggatgatggagactacaccagtgagtccgaaggagaacaaagtgaagaa
gaagaggaggcagccatgaatggtgaactgttgatgatccggagaatgcttggtagccaa
caaaagccaaagaaagaaagccaaagagagaatatctttcacacaagatgttctgtcaat
gggcagatttgcttgatgattgttgatggcgggagctgtactaatgtggctagtgaaaga
atggtggagaagctgaacctggtcacaaaaccacatccttggccatacaaacttcaatgg
ctcagccactatggagaaatacaagtaagtaagcaagttgaagttgacttttccattggc
aaatacagggataaggttctttgtgatgttgttcccatggaggctagtcacatactgatg
ggaagaccatggcaatatgacaccaactctgatcataatggcagcaccaacaagatctca
ttccaacattatggccagaaaattacgctcaaacctttgagccctagggagaagcgtaag
gatcaaaagaaaatgagagaaaagattgaacaagagagaaaagaaaaaagtgagacactt
gagagaaagcaaaaagaaaagagtgaaacacttgagagagagcaaaaagaaaagagtgaa
atacttgagagaaaagaaatttgtttgatcaaaaagagagaggtgaaaaggatgatagct
tcaaaacagatcctatacttgatgttttgcaaaaatcagattttgaacactaacactttt
gaaaattttgagctgccttctagtgttaaatctcttttgcaggattatgaggatgtgttt
ccaacaagtgttccaagtggtctaccaccactgagaggaattgagcatcaaattgatctc
attccgggagcttctttgcctaataggccagcatatagaagcaacccacaagaaaccact
gaaattcaaagacaagtggaagaactcttgaacaaagggtgggtaagaaatagcatgagt
ccttgtgctgtaccggtgattttggtaccaaagaaagatgggacttggagaatgtgctct
gattgtagagccttgaataacatcaccattaagtataggcaccctattcctagacttgat
gatttgcttgatgaattgcatggagcatgttatttttctaaaattgatttgaaaagtggt
tacaatcaaataaggattaaagaaggggatgaatggaaaactgctttcaaaactaaatat
ggtttgtatgaatggttggttatgccttttggtttaactaatgcacctagtacttttatg
agactaatgaaccatgttttgagggaattcattgggaaatttgtggttgtgtactttgat
gatattttggtctatagcactactcttgagctgcatgttgagcacttaagttttgtcttg
agtatgcttagaaaggaacaattgtttgccaatcttgagaaatgcactttttgcactaac
catgttgtgtttcttggttttgttgtgagttcgaaaggagtgcaggttgatgttgaaaag
atcaaagccattcaagagtggcccactcctaaatccgtgggtgatgtaagaagttttcat
ggcttggccagtttctacaggaggtttgtaaaggactttagtaccttggcagcaccccta
aatgaagtggtgaaaaagaatgtgggttttcattggggaaagaatcaagaagaggccttt
gctgccctaaagcataagcttacccatgcacctatacttgctttacctaactttgctaaa
tcttttgaacttgaatgtgatgcttcaaatgtaggtattggtgctgtgttgcttcaagaa
ggccacccaattgcttattttagtgaaaagttaagcggagctgcccttaactattctact
tatgataaggaattgtatgctttggtgagagctttgaagacttggcagcattatcttttg
cccaaggaattcgtgattcatagtgatcatgagtcgctgaaatacttgaaggggcaaggt
aagttgaacaaaaggcatgccaaatgggttgaatttttggaacaatttccctatgtcaaa
aaacacaaaaaagggaaaagtaacattgtggctgatgctttatccaggagacacgtgttg
ctttccatgttagagactaaattgctaggacttgaacatgtgaaagaaatgtatgaaaaa
gatgataactttgctgaaatttttgtggcttgtgagaaagtttctcaaaatggattttat
aggcacaatgaatttttatttaaggaaaacaggttgtgtgtgcctcaaagttccattaga
gaactgcttgttaaagaatcccatgctgggggattaatgggtcattttggagtccaaaag
actctagaaactttacaggaacatttctattggcccaaaatgaaacatgatgtgatcaag
ttttgtgaacattgcattgtttgcaagaaggctaagtctaaggtgatgccacatggtttg
tatacttctttgccaatccctgaatacccttgggttgacttgtctatggactttgtttta
ggcctccctagaacaaagaatggtaaggattccatttttgtggttgttgataggttttca
aaaatggctcactttattccttgcaggaaagctgatgatgcttgtcacgttgctgatttg
ttctttaaagaagttgtaagacttcatgggatgcctagaagcatagttagtgatagggac
accaagttcctaagtcacttctggaggactttatgggggaagttaggcactaaacttttg
ttctctaccacttgccacccacaaactgatgggcaaactgaggtggttaataggacccta
ggcaccttgcttaggactgtccttaaggccaatttaaaggcttgggaggcgtgtttgcct
catgttgaatttgcttacaatagggctgttcatagcactaccaattgctctccatttgaa
gtagtgtatggatttaaccctttgactcctcttgatttgttgcctatgcctaacatttat
gttttcaagcacaaggaaggacagggcaaagctgaatatgtcaagaagatgcatgagcgt
gtgaaggctcaaattgagagaaagaatgagagttatgctaggcaagctaacaagggaaga
aaggaggtggtgttccaacccggagattgggtttgggtgcacatgaggaaggaaaggttt
ccagaacaaaggaaatccaaactccaacctagaggggatggaccttttcaagtgcttgag
agagtcaataacaatgcctacaaaatagagcttccaggtgagtataacatcagctcaacc
tttaatgtctctgatttatctctcttcgatgcagatggaggagaatttgatttgaggtca
aatccttttcaagagggagggaatgatgaggacaaggacaaggacaaggacaagggtcat
ggagcactaaaaggacttggaggaccaatgactagggcaagggctaaaagggccaaggaa
gcacttcaacagatgatatcattagctcttgaggaaggaacccatgtgcaagaacttgag
cccaaattggtgaatttcctcatgaactatgaagaggaagtcgtccaagatcagcccaat
taattggagctgagttcgaattttatttctagtttttttttcaatccaataagtccctaa
tacaccaaggatgcattagcaattaatggacctgaagtggaggcatgtggggcgtgaata
agaaggctttaagggaggaatattccaagtttgcatcagctcttgatggctgaagtaaaa
ctccaagaatctccttcaattgaagttaatttcctgtttttgtttaatgttatgagagaa
agtttaggggctgttacaagctgagcttgaccagctcattaggagtttttatttgaattt
tcagctcagaattggatgttaaaactccataattagtcattaattggagttaagaccatg
tctcacctttgtaattcaaaaacaaagccaaactcttttaaaagggagggacggccaagc
atggagaacatgaatgaataagattattttttctgagttagttcagtttgttgagagtga
ttctcatatcccttgagtgattcaagaccttgacttatcaaaggtttgccaccacctttg
tgagacgtctgcacttccatattcataaagtttcattccaattctgtccatcttttcctt
gcacgaaattcttctttgtttttctcttccaactctgatttctcaagtcctaaaatcatc
ttagacgatccatcaagcccttgcatcaacttggggcatatcatgaag
>LotJ3_ID88
acggctgatgaggatcggtccagcccagacaaagaccctttgcaggaaataggaggtcca
atgacaaggtccaagaccaaaagaatgaagcaagctttgcaaggactgattttggagctc
aagggaaaagaagatcagaataaattagaagcaactccaaagtgggtcaatttccttgaa
cacaagaatgatgatgacttggacccaacttgaaggcataatttccaagaacccaatctg
catgttcaagatgcactcatggacattaatatttagtaaataagtccattttagttattt
tcttgaattttcgtatttaatataggggtgaattttctgatgacattttgtattccccct
agttggtttttaatgtcttttatgagcctttgactcatctttaggaacagtgggttttta
ctcaagtttccaatgctagtggagctataaatctctagtggagtctattaaatgttagtg
ggagcattattacttattggaaagagtagcatcccacttagcctataaatagggactcaa
tgtatggaacaaagcagtttttgaatctgaatgatattgagttttctcatattgtgagag
cttcccatttgttcttgggttaagaactaaacttgataactttggttctaccggcaggtc
gcggttagggtcaagttccctttttatctttgataactttggttctaccggcaggtcgcg
gttagggtcaagttcctatcttttgtccccggttttcaagacgatcctttgtgttcccaa
atcatatcatttggtatcagagcttaggctcttgaaaaccaggtttcttttctccatttt
gtttttatttttcgtttttttttgttgttctcatcctatataaaaaaaaaaacagcctac
tcatattatcctttcccttgtcttctcatcatcttttttttgaagttttcgtgtgttcct
tcattctttttgtcttttgtgatttgcattctgctggaaaaaaaaaagtgcaaaaaaaaa
agaaaagaaaagaagtgttcaggtccaaaagcacaaaaaaaaaagaaaaaaagaaagaag
tattacaaaaaaaaaaggaaaaaaaaaaaaaagagttgtgacctgaagaatttaagtgtg
tttctttccagcaatcaaaaaaaaaaaaaaaaacctcagccattgttctcgttttctatt
tctcttaaaaaaaaattagtgtgtccttcctaatctctcatttccttaaatcgctgaagt
tatcatcttcatactctagctgttccttgttgtgtagaaccatcctaaagttcttaattt
aagagctcataaggtgaagctgagtggtaaaaggcaagagttgtgagatcattagaggaa
aaaataaaaagcgaaagattgagagaaacacgagtgattgaaatattttgagtgtaaaca
cgtgagattgtgtgagtgagaattttattactaactgtgtttttggcagcacataatcat
gagtggagacgaagaaggagcatttgatctcaagctgtttgtgaaagctgttacagaaca
attcacagccttaaatagaaggtttgatgatttagcatcaaggtctaggtcccctcctag
gcgaaacaatgaagaggaagaagaggaggagtattcagatggaagatctcatgaaagaag
aagaagtgacaataacttgaatagtatcaaaatgaccatccctacatttcaaggaaagaa
tgatcctgaactgtacttggagtgggagagaaaggtggagcatgtgtttgattgccatca
ctattcagaggagaaaaaggtaaaattggcagttgttgaattttctgattatgctagtat
ttggtgggatcaatttgtgataaacaggcgcagaaatggagagagacccattcgctcatg
ggaagaaatgaaggctgtcatgagaagaagatttgtccccagccattaccatagagactt
gcaccgaaaattgcaaagtctgacccaaggttctatgagtgtggaggattattacaagga
gatggagatagctatgatgagagccaatatagaagaagaccgtgaagccactatggcaag
gtttattggaggtttaaagaaggagattgctgatgtggtggaattacaatattatgtgga
gatggaggatttgttgcacaaagcagttcaggtggaaaagcaattgaagtccaaaacctc
ctccaaattctcatcatcctcaagcacttcttggaagtcaaattggaagaataataaagc
catttcccatcctaaagaaaatgtgaaggccaagtctactatggcatcctctaaaggtaa
atctgaaactaattcttcttcacgatcacgtgatataaaatgtttcagatgccaaggaat
tgggcatattgcttctgagtgtccaaacaaaagagcaatgattttgctggataatggaga
catagagagtgtgagctcaagtgatgatgaaatgcctctgttagaagattgtagtgatgt
tgaagtggctgaacccgtgcatggaaatttgcttgttactaggcgtgctcttagcataca
gcctaagggagatgaagatgcggagcaacgtgataaaattttccatactaggtgcctcat
taatgaaaaggtatgtagcatggttattgacagtggaagttgtactaatgttgctagcac
cttgatggtcgagaaactgaacttgccaaccaaaaagcatcctaatccatatagacttca
gtggctcaatgattgtggagacataagggtgactaagcaggttttggtatcattttccat
tggaaaatacaaagatgaggttctttgtgatgttgtgcctatgcatgtgggccacttgct
tcttgggcggccatggcaatctgatagaaatgttgatcataatgggtacaaaaataccta
tacctttaccatgaacaatcgcaccattgtgttgacacctctcaaacctgctgaagcata
tgctgatcaaattagaatcgcaaaagagtgtaagttgagagaagaaaaagtgagcattca
agaaaaagagagaaaaagtaagaaaaatgaaaatgagaaaaagaaagaaaaagaaaaaat
gagtgcagtgaagagaaaaataagagagtaagtgcatttgccaagaaaagagatgttgag
agtgcattgttagcaagggagaacttgcttgtactcatgtacaaagatgtttatttcact
aacaatctcaactcttctttgcctagtgctgttaattcattgttgcaggagtttgctgaa
atttttccagaagatgtaccacaaggattgcctcctttaagaggtattgagcatcaaatt
gactttattcctggttcctcacttccaaacaggccagcttataggacgagtcccgaggaa
gcaaaggaaattcaaaagcaagtggatgagttgttgcaaaagggatttgtgagggagagc
ctcagtccttgttctgttcccgtgatcttagttccgaagaaagatggaacatggcgcatg
tgtgttgattgccgagccataaacaaaatcactgtaaagtatagatatcctatccctaga
ttagatgatatgcttgatgaattgcatggttcttgtgtgttttctaaaattgatttgaaa
agtggataccatcaaattcgcatgaaggaaggtgatgaatggaaaactgcttttaaaacc
aaatatggtttatatgagtggttagtgatgccatttggcttaactaatgcacccagcaca
ttcatgagattaatgaaccatgttttgcgttctttcattgggaaatttgttgtagtctac
tttgatgacattttaatttacagcaaatccctagatgaacatgttgaacatttacatgct
gtgtttggtgttttaaaagagaacaagttgtatgccaaccttcaaaagtgttcttttggc
atggaatctgttgtatttttgggttttgttgtaagttctaaaggagtttctgttgatgaa
gagaaggtcaaggcaattagagaatggcctacacctaagaatgctaatgaggtaagaagt
tttcatggtttagcaagtttttatcgaaggtttgtgaggaactttagttccattgctgca
cctttgaatgaacttgttaaaaagaatgtgactttcaagtgggatgatgtgcatgaatat
gcttttaattctttgaaagataagctgaccaatgcacctttgctttgtttgcctaatttt
gataaagcttttgaaattgaatgtgatgcttctggtgttggaataggtgctgttttgatg
caggattccaaaccgattgcatattttagtgagaagcttagtggagcagcgttgaattat
cccacatatgacaaggagctttatgcattggtaagaactttgcaaaattggcagcattat
ttgtggccaagagagtttgtcatccattctgaccatcaaagcttgaagttcctaagttct
caaggaaagcttcaaaaaagacatgccaagtggttggagttcattgagatgtttccttac
gtgatcaagtacaagaatggtaaggaaaacattgtggctgatgccttgtctagaaggtat
gcattgcttacttcattgcaaacaaaactacttgggtttgagcatatcaaggacttgtat
gccaatgactttgattttggacaggtatgggattcttgttctaagcatgcttttggggac
tattataaacatgaaggtttcttgtttaggaaagataaattgtgtgttcctgtttgttct
ttgcgtgaaatgcttgttagggaaactcatggtggtggattaatgggacattttggggtt
caaaagactttagaaattttgaaagagcattttttttggcctaaaatgaaacatgatgtg
caatctgtttgtgaaaaatgcataacatgttttcctaaatcacagggtgggaaggacagc
atatttgtggttgttgataggtttagcaaaatggcacatttcattgcatgctccaaaaca
aatgatgccacacatattgctgatttgttctttaaagaggttgtgcgtttgcatggatta
ccaagaacaatagtaagtgacagagatgtgaaattcttaagtcacttttggagaacttta
tggagtaagttaggaactaagcttctgttttctacaactgcacatccacaaacggatggg
caaactgaggttgtgaatagaacacttactaccttgctgcgtgcaatcattcaaaagaat
ttaaaacagtgggaaaaatgtttgccacatgttgagtttgcatataatagagctgtgcat
tctactacttcttactctccgtttgaagttgtgtatggctttaaccctttgactccattg
gatatcttacctttacctactaatgaatttgctaattttgatggaaacaaaaaggcagat
tttgttagggagttgcatgccaaggttagagcaaacattgagaaaaggaatgagcagtat
gcaaagcaagctaataaggggcgtattcgcattacttttgaacccggagattgggtttgg
gttcatatgcggaaagaaagatttccaactcaaagaaaatccaaattgcacccaagggga
gatggacctttccaagtattagaaaagatcaatgacaacgcctacaagctggatttgcca
aatgaatatggaactataagttctacttttaatgtggctgatctatctttgtttgatgta
ggtgatgggtttgattcgaggacgaatcctttcgaagagggagggaatgatgaggatcgg
tccagcccagacaaagaccctttgcaggaaataggaggtccaatgacaaggtccaagacc
aaaagaatgaagcaagctttgcaaggactgattttggagctcaagggaaaagaagatcag
aataaattagaagcaactccaaagtgggtcaatttccttgaacacaagaatgatgatgac
ttggacccaacttgaaggcataatttccaagaacccaatctgcatgttcaagatgcactc
atggacattaatatttagtaaataagtccattttagttattttcttgaattttcgtattt
aatataggggtgaattttctgatgacattttgtattccccctagttggtttttaatgtct
tttatgagcctttgactcatctttaggaacagtgggtttttactcaagtttccaatgcta
gtggagctataaatctctagtggagtctattaaatgttagtgggagcattattacttatt
ggaaagagtagcatcccacttagcctataaatagggactcaatgtatggaacaaagcagt
ttttgaatctgaatgatattgagttttctcatattgtgagagcttcccatttgttcttgg
gttaagaactaaacttgataactttggttctaccggcaggtcgcggttagggtcaagttc
cctttttatctttgataactttggttctaccggcaggtcgcagttagggtcaagttccta
tcttttgtccccggttttcaagacgatcctttgtgttcccaaatcatatcatgcgg
>LotJ2_ID65
gtgagtgatgaggacaaggacaaggacaagggtcatggagcactaaaaggacttggagga
ccaatgacaagggctagagctaaaaaggccaaagagactcttcagcaagtagtggcaacc
attcttgaagacaaagtggtagaagagatggaaccaaaaatcatgatgatcattcaggcc
caagaagaagagccagcccacgcataggggctgccatgtgatgttttgttttattttatt
tcaataaaaatgcaaaggaccaattgaataagttggatccaaatgcattatgttgctgaa
ttttattttagtgtgtttaatccacttcaagtggtgtgtgtttgcatgtggcgcatgaag
ggcttaaagggagggatccattcctttcttaaaactctttgaatgtgtttgaatttcaat
aagttctgaatgaaggagttacatcagcaaagtaaaaggattgaagagctttcaaaggca
agaatggagttacaaagacaaggaaattaagtgcataaagagcattgaatgctatgttcc
ctggtcagaataacaatcaagaaagggagttacatgaagcaatcagccactaaaaacacg
ttcagggctgaagcatatcactatcttcctcttttaatttgtaactcctagcctaggatt
cttctagagaaattacacctcatcatttttttgtaactaggctgaatttccttcttcttt
ataaggaccactccttcaatgtaatagacagattatgaatgaattagtattttttttttc
tgagtgattcagatttgtgagagtgattctcatagttcttgagtgattcaagaattaggc
ttatcaagggtttgccaccacctttgtgtgaagtcttcatcttccatttcactaaaactt
cccctcttttctgtccatttcccttctatcacgaaattcttcttcttctttctcacattt
cagagttctcatcatccaagatcaatcctagacgatccatttcagcccttgcatcaactt
ggggcgtatcatttggtaatcagagctccggttctaggattttggtttcttttcttatct
ggaattttggttagcaactctttgtcatttcttgtttccttgattttagtttttgtttct
tttggctgaaccattgcaaaagttaagccttgttaattgttcagaatcaaaaacaaatta
caaaacgaaaattcaaaaaaaaaaacgaaaattcaaaaaaaaaaaaaaaggctgaatggt
tcttgtttaattagccaaattcaattgttcaaggtaattttgttgctagcattccaattt
attttcttctttctgtttgttcttgaattcttctttagtctctaaatattttgagtcctt
tccatttctgtggtgatttgtcttgtcttcttttgtttcatattctaaagtctattctaa
tctgtgtgactctacacaaatttggtggcataattctttgtgtgtcttaactttgattta
ctcaagagattgtgagaatttttgagtggaaaaaggcaagagtgcacatcatagaaaagc
caatttgagggaaacacgagagaagtgaggtaaacactaacatttgtttgttctacttga
atcttttcatttgtcaaagatgtcaggagaagaggaggagcaaccagcagtgcaactttc
gaccatcgaaatgcgggctcttacacaacatctggaaaacttaatgaggaggcaaactga
agagatccacgaaaggctggatcaaatggagaaccggaacaatagtgacagtgaaggcgg
gaggccacgacgaattcgtgaaaatcctagacctgctcggattgagggagtcaaattcca
aattcctccttttaagggaaagagtgatccagaggcatacttggagtgggaactcaaaat
agagcatgtctttgcttgcaacaactatgaggaggaccaaaaggtgaaacttgcagctgc
tcacttttcagactatgctcttgtttggtggaataagtttgcaaaagagagattgagaaa
tgaggagccagcggtggaaacatgggctgaaatgaaacgaatcatgaggaaaagatatgt
cccttcaagccatgctagggatgtaaaatttaaacttcaaaaacttacccaaggcagcaa
gagtgttgaggagtattacaaagaacttgaggtgcttatgttgcaagccaatcttgagga
ggatgaagaggtaaccatgattcgatttattaatggtttatctaatgatgttagagatat
tgtagaacttcaggattatgtagacatggaagaattgctgcacaaggccactaaagttga
gcaacaactcaaaaggaaagggcttgcaaggaagagttctaccaattccaattcatcttg
gagagacagaatgaaagatgaagggccgagcacccttagcaaaccagccaccaaaccaca
agcttcagcttcttcaaaacctcttgaacaaccatccaaaaagagcaaagaggtcaagtg
cttcaaatgccaaggtatgggacattatgcttatgaatgtgcctccaaaaagaccatgat
tcttaaggatgatggagactacaccagtgagtccgaaggagaacaaagtgaagaagaaga
ggaggcagccatgaatggtgaactgttgatgatccggagaatgcttggtagccaacaaaa
gccaaagaaagaaagccaaagagagaatatctttcacacaagatgttctgtcaatgggca
gatttgcttgatgattgtttatggcgggagctgtactaatgtggctagtgaaagaatggt
ggagaagctgaacctggtcacaaaaccacatccttggccatacaaacttcaatggctcag
ccactatggagaaatacaagtaagtaagcaagttgaagttgacttttccattggcaaata
cagggataaggttctttgtgatgttgttcccatggaggctagtcacatactgttgggaag
accatggcaatatgacaccaactctgatcataatggcagcaccaacaagatctcattcca
acatcatggccagaaaattacgctcaaacctttgagccctagggaggtgcgtgaggatca
aaagaaaatgagagaaaagattgaacaagagagaaaagaaaagagtgagacacttgagag
aaagcaaaaagaaaagagtgaaacacttgagagagagcaaaaagaaaagagtgaaatact
tgagagaaaagaaatttgtttgatcaaaaagagagaggtgaaaaggatgatagcttcaaa
acagatcctatacttgatgttttgcaaaaatcagattttgaacactaacacttttgaaaa
ttttgaactgccgtctagtgttaaatctcttttgcaggattatgaggatgtgtttccaac
aagtgttccaagtggtctaccaccactgagaggaattgagcatcaaattgatctcattcc
gggagcttctttgcctaataggccagcatatagaagcaacccacaagaaaccactgaaat
tcaaagacaagtggaagaactcttgaacaaagggtgggtaagaaatagcatgagtccttg
tgctgtaccggtgattttggtaccaaagaaagatgggacttggagaatgtgctctgattg
tagagccttgaataacatcaccattaagtataggcaccctattcctagacttgatgattt
gcttgataaattgcatggagcatgttatttttctaaaattgatttgaaaagtggttacaa
tcagataaggattaaagaaggggatgaatggaaaactgctttcaaaactaaatatggttt
gtatgaatggttggttatgccttttggtttaactaatgcacctagtacttttatgagact
aatgaaccatgttttgagggaattcattgggaaatttgtggttgtgtactttgatgatat
tttggtctatagcactactcttgagctgcatgttgagcacttaagatccgtcttgagtat
gcttagaaaggaacaattgtttgccaatcttgagaaatgcactttttgcactgaccatgt
tgtgtttcttggttttgttgtgagttcgaaaggagtgcaggttgatgaggaaaagatcaa
agccattcaagagtggcccactcctaaatccgtgggtgatgtaagaagttttcatggctt
ggccagtttctacaggaggtttgtaaaggactttagtaccttggcagcacccctaaatga
agtggtgaaaaagaatgtgggttttcattggggaaagaatcaagaagaggcctttgctgc
cctaaagcataagcttacccatgcacctatacttgctttacctaactttgctaaatcttt
tgaacttgaatgtgatgcttcaaatgtaggtattggtgctgtgttgcttcaagaaggcca
cccaattgcttattttagtgaaaagttaagcggagctgcccttaactattctacttatga
taaggaattgtatgctttggtgagagctttgaagacttggcagcattatcttttgcccaa
ggaattcgtgattcatagtgatcatgagtcgctgaaatacttgaaggggcaaggtaagtt
gaacaaaaggcatgccaaatgggttgaatttttggaacaatttccctatgtcataaaaca
caaaaaagggaaaagtaacattgtggctgatgctttatccaagagacacgtgttgctttc
catgttagagactaaattgctaggacttgaacatgtgaaagaaatgtatgaaaaagatga
taactttgctgaaatttttgtggcttgtgagaaagtttctcaaaatggattttataggca
caatggatttttatttaaggaaaacaggttgtgtgtgcctaaaagttccattagagaact
gcttgttaaagaatctcatgctgggggattaatgggtcattttggagtccaaaagactct
agaaactttacaggaacatttctattggcccaaaatgaaacatgatgtgatcaagttttg
tgaacattgcattgtttgcaagaaggctaagtctaaggtgatgccacatggtttgtatac
ttctttgccaatccctgaatacccttgggttgacttgtctatggactttgttttaggcct
ccctagaacaaagaatggtaaggattccatttttgtggttgttgataggttttcaaaaat
ggctcactttattccttgcaggaaagctgatgatgcttgtcacgttgctgatttgttctt
taaagaagttgtaagacttcatgggatgcctagaagcatagttagtgatagggacaccaa
gttcctaagtcacttctggaggactttatgggggaagttaggcaccaaacttttgttctc
taccacttgccacccacaaactgatgggcaaactgaggtggttaataggaccctaggcac
cttgcttaggactgtccttaaggccaatttaaaggcttgggaggcgtgtttgcctcatgt
tgaatttgcttacaatagggctgtccatagcactaccaattgctctccatttgaagtagt
gtatggatttaaccctttgactcctcttgatttgttgcctatgcctaacatttctgtttt
caagcacaaggaaggacagggcaaagctgaatatgtcaagaagatgcatgagcgtgtgaa
ggctcaaattgagagaaagaatgagagttatgctaggcaagctaacaagggaagaaagga
ggtggtgttccaacccggagattgggtttgggtgcacatgaggaaggaaaggtttccaga
acaaaggaaatccaaactccaacctagaggggatggaccttttcaagtgcttgagagaat
caataacaatgcctacaaaatagagcttccaggtgagtataacatcagctcaacctttaa
tgtctctgatttatctctctttgatgcagatggcggagaatttgatttgaggtcaaatcc
ttttcaagagggagggaatgatgaggacaaggacaaggacaagggtcatggagcactaaa
aggacttggaggaccaatgacaagggctagagctaaaaaggccaaagagactcttcagca
agtagtggcaaccattcttgaagacaaagtggtagaagagatggaaccaaaaatcatgat
gatcattcaggcccaagaagaagagccagcccacgcataggggctgccacgtgatgtttt
gttttattttatttcaataaaaatgcaaaggaccaattgaataagttggatccaaatgca
ttatgttgctgaattttattttagtgtgtttaatccacttcaagtggtgtgtgtttgcat
gtggcgcatgaagggcttaaagggagggatccattcctttcttaaaactctttgaatgtg
tttgaatttcaataagttctgaatggaggagttacatcagcaaagtaaaaggattgaaga
gctttcaaaggcaagaatggagttacaaagacaaggaaattaagtgcataaagagcattg
aatgctatgttccctggtcagaataacaatcaagaaagggagttacatgaagcaatcagc
cactaaaaacacgttcagggctgaagcatatcactatcttcctcttttaatttgtaactc
ctagcctaggattcttctagagaaattacacctcatcatttttttgtaactaggctgaat
ttccttcttctttataaggaccactccttcaatgtaatagacagattatgaatgaattag
tattttttttctgagtgattcagatttgtgagagtgattctcatagttcttgagtgattc
aagaattaggcttatcaagggtttgccaccacctttgtgtgaagtctttatcttccattt
cactaaaacttcccctcttttatgtccatttcccttctatcacgaaattcttcttcttct
ttctcacatttcagagttctcatcatccaagatcaatcctagacgatccatttcagccct
tgcatcaacttggggcgtatcagtgag
>MedT2_ID89
ctcaatgatgagggcatggttgtccatgacacaagtgcttcaattcaagggctaggagga
ccaatgacaaggtcgagaaccaagaaagctaaggaggccctaactcaattggtggcaaaa
gtcttggagtccaaacctacactagaaagcatggaggataaaatggtcatgtgcatcaaa
ccattggaggaggggtggggcgcatctcttgctgcccattttatttagttgttcttgtta
tgttataataaaaagtgtaagagaccaattttggtccaaaaacactaagtatggttattt
tgtgtgtttaatccattttgaagaggaaagggacaagacttcaatgagacaatgaaggca
tttcatttcagcatatgaaaccaccatcatcatcaaattcacgtccatcatcatgatcat
caagaccagccaccctcattcattgatttgtcttgtaaccatttcttgtattcatgttaa
tttacttcagccataggaaataatgatagattaatttggctgaaggaatcctaagagcta
tttgcatttttctttgtaattcagcaagtgtccctcctacctatatataggacacgaaaa
ttgaataaaagacaagttaattttcgttaaaaaaaagtgagtaattgctctttaggttct
ggattggaccttgtattgatcatatcaagaatcctttcttgtggtgatcttcattccata
gacttatcattttctaggattagaaagtgtggcgtccctaaactctccattccatttctt
gtttgaaaccacagatcagcctaaacaccaattcaaaaaaccaaattctcatttttcaac
tccaaatcattgtcaaaattaatcccaatacataattttcgtttcttgttggcacaccct
ttcattaacaatatttttagttcatttcttgtgttttgtgcttttaattaaactttcagc
aagcaacttttatcaattcatgattaaaagtcaaatatgaacaattttcacaaaatagtg
ttcatcaagtgatcctaaaggtaaaaacattacttcatcccaaaatgtttctactaacaa
gattgttacgtgtttcaagtgccaaggtaaaggacacatagcttctcaatgtccaacaaa
gagaactatgttaattgaagagaatgaggaccttgaggaggaggattatgtcgtgaatga
tgaaggaggggaagaagaggaggatggtgaaaatggtgaatttctcatgattaggaggat
gttgggaaaccaagctaaggaggaagaatcaaatcaaagggaaagtcttttccatacaag
atgcttagtgcaaggaaaggtatgttctctaattattgatggaggtagttgtactaatgt
tgctagtgcacacatggtgggtaaattagaattagaaacaagacctcaccctaggcctta
caaacttcaatggcttagtgaaagtgtagaaatgcttgttgacaaacaagtagaggtttg
ttttaaaattgggaagtatgaagatgttgttgtgtgtgatgtagtaccaatggaggcttg
tcatttgttgctaggaagaccatggcaatttgatagaggagtgcaacatgatggccgaag
taataagtattcttttatgcactttgggaaaaaaattattcttgcaccattgagtcctaa
tgatgtaagagaagatcaaaagaaaatgaaagaaaaatatgcgcaagaaaaagaaaaaga
aagaaaagaaaaagaaacagaaaaagaaaagaaagaaagtttcatggcaaaaaaagaaga
aataaaaaatgccattgtcaccaagcagcccctatatttgctattttgcaaagaggtggt
tttgtttactaacaattctaacactcaaaaatttccaagttgtgttgaatcgcttttgca
ggagtttgaggctttgttccctaaagagataccaaatgggctgccacctttaagaggtat
tgaacatcacattgacctcattccagaagcatctttaccaaatcgtccagcctaccgaag
caatccccaacaaacacaagaaattcaaagtcaagttgctgaattggtaagtaaaggatg
ggtaagagaaagtttaagtccttgtgctgtccctgttattttagttccaaaaaaatatgg
tagttggagaatgtgcactgattgtagagctgttaacaatattaccattaagtatagaca
tccaatccctaggctagatgacttacttgatgaattgtttggtgcatgtttattttctaa
aattgatttgaaaagtggctatcaccaaataagaattagggagggggatgaatggaaaac
tgcttttaaaacaaaatatggtttgtatgagtggatggttatgccgtttggtttaactaa
tgcgccaagtacttttatgagactcatgaaccatgtcttgagggaatttttgggaaaatt
tgttgttgtgtattttgatgatatcttgatatatagcaaaaatttctaggaacattgtgg
tcatttaagggctgttttagaagttttaagaaaagaacatttgtttgcaaatttggaaaa
atgtgtcttttgcacggatcatgtaatttttttaggttttgttgtaagctccaagggaat
ccatgtggatgaagaaaaggtaagagcaatcaaggattggccaccacccaaaaatgtaag
tgaggtaagaattttccatggtttagcaagtttctataggaggtttgtcaaagattttag
caccattgctgcacctctaaatgagattgttaagaaaaatgtttttaaatggggtgagaa
acaagagcaagcttttgctgcacttaaagaaaaactcaccaaagcaccaattttagcatt
accaaattttttcaaatcttttgaaattgaatgtgatgcttctaatgttggaattggggc
tgttttgatgcaagaaggacatccaattgcttattttagtgaaaagttgaagggtgcttc
ccttaattactccacttatgataaggaattgtatgctttgtttagatcattgcaaacttg
gcaacattacctactgcccaaagaatttgtcattcatagtgaccatgaatctttgaaaca
tttaaaagggcaaggtaagttgaacaagagacatgccaagtgggttgagtttcttgaaca
attcccatatgtgatcaaacacaaaagaggtaaagctaatgtggttgcagatgcactttc
aagaaggtatgccttactctccactcttgaaactaaagtttttggacttgaacaaattaa
gagtttatatgaaagtgatattgatttttcatcaaaatttttagcttgtgaacatgctgc
cattaatggatattttaggcacaatggttatttgtttaaagaaaaaagattatgtgtgcc
aaaatgttccataagaactttgcttttaaaagaggcgcatgaggggggattaatgggaca
ctttggggttgttaaaactttagagttgctgcaagagcatttttattggccacatatgaa
aattgatgtccaaaagttgtgtgaaagatgcatagtgtgtaaaaaggccaaatcaaaagt
tttgcctcatggtctttatacaccgttaccaactcctgaatttccttgggttgacatttc
catggattttgttttgggtttacctagaacaaagaatgggaaagattctatttttgttgt
tgttgataggttttccaagatggcacattttattgcatgcaaaaaggtagatgatgcacg
ccatgtggctgatttgtttttcaaggagattgtgcgcattcatggagttccaaggagcat
agtttcagatcgtgacacaaaatttttaagtcacttttggaggaccttgtggggtaagat
tggaacaaagttactattctcaacaacttgtcaccctcaaacagatggtcaaactgaggt
agtaaatagaactctctctactcttcttagaagtgttcttacaagaaatttgagaatgtg
gaaagaatgtttaccccacgtggaatttgcttacaatcgtgtggttcatagtactacaaa
aatgtcaccatttgaagttgtttatggttttaacccactaactccacttgatttgttacc
tatgcctaacagttcttttttgaagcataaagatggaaaagacaaagctgagtttgtgaa
gaaaatgcatgagcaagtgaagttgcaaattgaaaagaaaaatgaagggtatgctaaaaa
tgcaaacaaaggaaggaagagggtgatttttgaacccggtgattgggtttgggtgcatat
gaggaaagaaaggtttcctaaacaaaggaagtcaaaacttcaaccaaggggtgacggacc
atttcaagtgctagaaaggatcaatgacaatgcatacaagcttgagttacccggtgagta
tgatataagtgctacttttaatgttgctgacttagctccttttgatgtaggtaatagtga
tttcaattcgtggacgaattcctttcaagagggaggggatgatgagggcatggttgtcca
tgacacaagtgcttcaattcaagggctaggaggaccaatgacaaggtcgagaaccaagaa
agctaaggaggccctaactcaattggtggcaaaagtcttggagtccaaacctacactaga
aagcatggaggataaaatggtcatgtgcatcaaaccattggaggaggggtggggcgcatc
tcttgctgcccattttatttagttgttcttgttatgttataataaaaagtgtaagagacc
aattttggtccaaaaacactaagtatggttattttgtgtgtttaatccatttcgaagctt
ccaaagctttgaatggaatgttttgtgtgtttatttcgtgcaaaggagtgctgaagacaa
aagaaaaacaaggcattaacgagcatttaatctgaaggatgaaagaatgcaagaattgaa
gaggaaagggacaagacttcaatgagacaatgaaggcatttcatttcagcatatgaaacc
accatcatcatcaaattcacgtccatcatcatgatcatcaagaccagccaccctcattca
ttgatttgtcttgtaaccatttcttgtattcatgttaatttacttcagccataggaaata
atgatagattaatttggctgaaggaatcctaagagctatttgcatttttctttgtaattc
agcaagtgtccctcctacctatatataggacacgaaaattgaataaaagacaagttaatt
ttcgttaaaaaaaagtgagtaattgctctttaggttctggattggaccttgtattgatca
tatcaagaatcctttcttgtggtgatcttcattccatagacttatcattttctaggatta
gaaagtgtggcgtccctaaactctccattccatttcttgtttgaaaccacagatcagcct
aaacaccaattcaaaaaaccaaattctcatttttcaactccaaatcattgtcaaaattaa
tcccaatacataattttcgtttcttgttggcacaccctttcattaacaatatttttagtt
catttcttgtgttttgtgcttttaattaaactttcagcaagcaacttttatcaattcatg
attaaaagtcaaatatgaacaattttcacaaaatagtgttcatcactcag
>MedT1_ID91
caacgtgatgaggacacagtccaagacataagtgatgcaatacaaagcctaggaggtcct
atgacaagggcacgtgcaagaagagtcaatgatgccttagttcacttcataatcaaatca
atagaaggttcagcccaagttgaagaaggtgtggcccaagtggaagaaaaagaaccaaag
ttcattattatcatccaagaatgtgatagtggcacaataaaagcataagaagagtggaat
ataaagagctacacgaaaatggagcactaagcaatcaaagagcaccactatctcttcttg
tttttttttttacattttccttgtaataaatcagccccactatcattagtggctgaaatc
cttttgttttcttaggagttacttttttgcttattccatcatcataagccattcctatat
aaggggggttgtagctcttgctaaatcaatgaattttgttaacactttgtgtaattgtga
gtatttgctcttaggttctggattggatcaaaactgatcttatcaagaaatccttttctt
gtggtgatcctcatccataggcttatcattctctcttggattagaaagagtatggcgccc
cttcttcttattccatttgttttgttttttttcttattttatttggtctcaatttagtct
ctaaaattgtttgtgtctaattctatcatcttctcatttataactcaaatatccatcttt
caatcagtttatttcctatagaatcacgtgaatctaaaggtccaaagataacaaagctat
ttcatgaaaggaaatgcttaactttctgatgttggtgcatatcaagtggtaatcagagca
aggttccaaaagggacaaacagtggtaaattatttttattcttgtttattgttatttgtt
actccattatcattacaaaaaaaaaaaggtattagaaaaaaaataaataaaaaaaaaatt
gatttgattgttaaagagttgtgattctagaaaattgctatcttttgtgtgttttttttt
tgtcacactctaaaaattctgttgtttccattgtgtttagagtcttatcttatgtccctc
tcttcttgctgtttttttttttttttttgttaagctttttgtgtgttgattatcatttga
aattgatttccttgtgttggttcattttggtttctctaaagaactgaaagagcaaattga
gtggtaaaaggcagagtgttttcatcataaaaaaaaaaaaaaaaaaaaagccaaaagtga
gtgaaacacgagtgtttgagtgtaaacacgtgagtagagtggtgaggtccaatttttttt
attttttttttatttttttaatttaaaaaaaaaaatacttgttactaatttcacaaatat
ttcacaaccatgtctagcccaccttcacctagaacagcagctctaactgttcaaatgaga
gccatgcgtgagaattttgagagattgttaagagaacaaggtgaacaattccaacaaaga
attgatgagttagaaaggaggcctcaaaattctaatgatggtagtggcgatgagggggaa
agaaggcgtagaaggagacaagggggagatcaattgaggggcataaaaattaaaattcca
tcttttgttgggaagagtgacccggaggcatatctagaatgggagactaaaattgagcaa
atttttaattgccacaattattctgatcttgaaaaagtgcatattgcttccattgagttc
aaagaatatgctttagtgtggtgggatcaattgatcaaagatagaaggaggtatggggaa
cgaccaattgatacatgggaagagatgaagagaatcatgaggagaaggtttgttccttct
tattatcatagggatttgcacaacaaattgcaacgtctcactcaaggttctaaaagtgtt
gaagaatatttcaaggagatggaagttctcaaaattagagctaatgtggaggaggacgat
gaagcaaccatgactaggtttctacatggtctaaatcatgacattagtgacatagtggaa
cttcatcactatgttgaaatggatgaattggtacaccaagctatcaaagtggaacaacaa
ctcaaaagaaagacccaaacaaggagaagttccaccactttcaactctcaaaattggaag
gacaagataaagaaggagggtgtttcatcttcatcatctaaggagcccatggttgaaaac
aaaggtaaagctatcacacctcctcaaaatgtttcaactaacaaaaaacttacatgtttc
aagtgtcaaggcaaagggcatattgcatctgaatgtccaacaaagagaactatgcttgtg
gaggaaaatgaagaagttctaggaagggaggaaggtgagaatgttgaagagtatgatgaa
gaagaagaagaagaaataccgagtggagagctactcatggtgaggaggatgttggggaac
ttagtcaaagaaggagacaccactcaaagagaaaaccttttccacacaagatgcttagtt
caaggaaaggtatgctctttgattatcgatggtgggagttgtactaatgttgctagtact
cggttagtgtcaaaacttaatttaaaaaccaaacctcaccctaagccatataaacttcaa
tggcttaatgaaagtgttgaaatggttgttaatagataagctgaggtttgttttaaaatt
gggaagtatgaggatgttgtgttgtgtgatgtagtacctatggaggcttgtcatttgttg
ttaggaaggccttggcaatatgataggaatgttagtcatgaagggtattccaacaaatat
tctcttgtgcatcatggccaaaagattgttcttgtaccattgagtcctagtgaggtgagg
gaagatcaaaagaaaatgagagaaaaaaatgaaaaagaaaaagaaaagaatgaaaaagaa
aagaataaaaaagaaaaagaaaagaatgatgaaaagaaagagagtttggttgcaaaaaaa
ggagaggttagaaatgcaattgtctcacaacagcccctatatttgctattttgcaaagag
gtggcattactaaccaacacccctaacaaacaaaatttgccaatttgtgttgaaactctt
ttgcaggaatttgaagacatgtttccaaaggaggtaccaagtggtttaccacctataagg
ggaattgagcatcatattgatctcaatccaggagcatctttgcctaatagaccagcttac
cgaagcaatccacaacaaactcaagaaatgcaaaggcaggtgactgaattggtaagtaaa
ggatgggtaagagaaagtctaagtccatgtgttgtcccagtaattttagtaccaaaaaaa
gatggtagttggagaatgtgcactgattatagggctgttaataacattaccattaagtat
aggcatcctattcctaggctagatgacttacttgatgaattgtttggtgcatgcttattt
tctaaaattgatttgaaaagtgggtaccatcaaattcggataagggagggggacgagtgg
aaaacagctttcaaaacaaaatatggcttatatgagtggttggttatgccatttgggcta
actaatgcacctagtactttcatgagactaatgaaccatgttttgagagaatttttgggt
aaatttgttgttgtgtattttgatgatatcttaatatatagcaaaaatttagaggaccat
tgcattcacttaagggctgttttacaagtgttaagacaagaaaatttgtatacaaattta
gaaaaatgtgtcttttgcaccgatcatgtgattttcttaggtttcattgtaagctctaaa
ggagtccatgttgatgaaagcaaggtgaaagcaattcaagaatggccaacacccaaaaat
gtaagtgaggtaagaagctttcatggcttagctagtttctataggaggtttgtaaaggat
tttagcaccttggctgcacctcttaatgaaattgtaaaaaaagaagttggttttaaatgg
ggtgagaagcaagagcaatcctttgctgcccttaaagaaaaactcacccaagcacctatt
cttgcattacctaatttttctaagtcttttgaaattgagtgtgatgcttccaatgttaga
attggcgctgttttgatgcaagaaggtcatccaattgcttattttagtgagaaattaaaa
ggggctgccctaaattactcaacttatgataaggaattgtatgccttagtgagggcattg
caaacttggcaacattacctactgccaaaagaatttgtcattcatagtgaccatgaatca
ttgaaacatttaaaagggcaaggtaagttgaacaagagacatgccaaatgggttgaattt
cttgaacaatttccatatgtgattaagcacaagaaaggtaaggctaatgtggttgcagat
gcactttcaagaaggtatgttttactttatactcttgaaacaaaagtttttggtcttgaa
catattaaagatttgtatgaaagtgaccttgaattttcttccaaattttttgcttgtgag
cacactgctgtcaatgggtattttaagcacaatggttatttatttaaagaaaaaagacta
tgtgtgcctaaaagttccattagagaattacttgtaaaagaggcgcgtgaggggggacta
atgggtcatttcagggtctctaaaacactagaattcttacaagaacatttttattggcct
cacatgaaaattgatgttcaaaaattttgtgaaagatgcattgtgtgtaaaaaggccaaa
tcaaaagttatgcctcatggtttgtatactcctttgcctgtacctgaatttccttggatt
gacatttccatggactttgttttggggctacctagaacaaggaatggaaaggattctatt
tttgtggttgtggacaggttttcaaagatggcacactttattccatgtaaaaaggtggat
gatgcttgtcatgttactgatttgctctttaaggaagtggtgcgcctacatggcttacca
aggagcatcgtttcagatcgtgaccccaagttcttaagccatttttggaggactttgtgg
gaaaaggtaggaacaaagttgttattttccactacttgtcatccccaaacagatggacaa
actgaggtagtgaacagaactctttctactcttcttagggttgttcttaaaaagaattta
aaaatgtgggaggaatggttacctcatgtagagtttgcttacaatagggttgtccatagc
actacacagcattcacctttcgagattgtgtatggttttaatcccttaacacctcttgat
ttgttaccattacctaacacatctattttgaagcataaagatgggaaagcaaaagctgaa
tttgtgagaaaattgcatgagcaagtaaaattgcaaattgaaaggaaaaatgaaagctat
gcaaaaagtgctaacaaaaggcgaaagaaagttgtttttgaacccggggattgggtttgg
atacatatgagaaaggaaagattcccatcacaaaggaagtccaaacttcaaccaagagga
gatggaccctttcaagtactttctagaattaatgacaatgcttacaagatagaacttcca
ggtgagtatggagtaagtactacttttagtgttgctgatttgtctccttttgatgtaggc
ctaaattcgaggtcgaattctttccaagaaggagggaatgatgaggacacagtccaagac
ataagtgatgcaatacaaagcctatgaggtcctatgacaagggcacgtgcaagaagagtc
aatgatgccttagttcacttcataatcaaatcaatagaaggttcagcccaagttgaagaa
ggtgtggcccaagtggaagaaaaagaaccaaagttcattattatcatccaagaatgtgat
agtggcacaataaaagcataagaagagtggaatataaagagctacacgaaaatggagcac
taagcaatcaaagagcaccactatctcttcttgtttttttttttttacattttccttgta
ataaatcagccccactatcattagtggctgaaatccttttgttttcttaggagttacttt
tgcttattctatcatcataagccattcctatataaggggggttgtagctcttgctaaatc
aatgaattttgttaacactttgtgtaattgtgagtatttgctcttaggttctggattgga
ccaaaactgatcttatcaagaaatccttttcttgtggtgatcctcatccataggcttatc
attctctcttggattagaaagagtgtggcgccccttcttcttattccatttcttttgttt
tttttcttattttatttggtctcaatttagtctctaaaattgtttgtgtctaattctatc
atcttctcatttataactcaaatatccatctttcaatcagtttatttcctatagaatcac
gtgaatctaaaggtccaaagataacaaagctatttcatgaaaggaaatgcttaactttct
gctgttggtgcatatcacaacg
>MedT3_ID94
tctgatgatgcagatcaagaaattcatagaacctattaattgcaccacccctagtattca
taggctcaaggtcacttacatcatcccttacctcattgaagccaccatggttgaaacaca
accacctagccacttatgttgacattttatttcttgcattcacattaattttcagcattc
tacagttgcatctaaggcctctaggattactataaataaggccatttccttcatgtatca
tcacaatttgaaatatataaaacttgagtttctcatttgagagttagagagtggattctc
tcttggtttctgagccatattggcatcagagcaaggttccaaatccggagttgagtttga
gtgaaagaatcaacggaaagtttgagttttctaagggtgttcttgaagaaaaagagctgc
caccatcgaaactctactttgcggccatttttcgcaaaattaacgccgccattgcgttcg
gaaggccgaaaaaccttggactggaggtttttgtcaccaacggagcctccacgagccgcc
aaacgactcgccggaccaccacccgccgccactaaccatcgccggatggctagaggttga
agacgaccagtcagcagccacatcagctgccacgtgtcacttccaaccaataacttaccg
ccacgtgtcaacctgacacatcaccactgacctgtccagtcatcgacaagtcagccccca
catccctgccacgtgtcactcagtgccacgtcatcacccagtcacccaacattttcagaa
attgcaaatttgccccaaaacttttccgaaatttcagatttgcccaaaactttctgaaat
tagaaaattgcccctaaactttcaaaaattgcggaaaatacccctgtactttttgaaatt
gcaaattttcccctattctttctggaattacaattttacccttgttcaaaaattgtgaat
tttcaggaaatccttcctttttagtgctatcataatagacaattcctattatgctctatg
gttgcagtttaatcggatcttccacatcagaaaagaattattctattttatagtacttat
actcatttcaccctttaaaagaaaaaaataaaaaaatatgcctccaagaaaaaacgacca
aacacttagggatattcaaatggaagaaatgagaagacaaatccaacagttacaagaaac
tgtaaatgcacaacaagcacaattggaagcccaacacatgcaatcagacgttgatgaatc
aagtagcgaatcatcatcattaagaagtcgtcgtccacaaagacaatcattcagagacaa
cgacatcaaggtagatattcctgattttgaaggaaagctacatccagatgagttcgttga
ttggctccaaactgttgaacgagtcttcgagtataaagagatacttgaggaaaagaaagt
caagatcattgctgtaaaattaaagaagcatgcttccatttggtgggaaaatctaaaaac
gaagcgagcccgtgaaggaaaaagcaagatcaagacttgggagaaaatgtgtcgagaact
aagcaaaaagttcttgccttctcactattatcaagatagttttattcaactacaaaacct
tcgttagaaaaacttgtctgtagaagaatacactagagaatttgagaagttaatgatgaa
gtgcgacattcatgaaagggaggagcagacaatagctcgttaccttggtggattaaacac
tgacgttgctcatccagttcagctccaacaatactggtcattagacgatgttgttcgttt
ggccatgcgagtggagaaacatttacccaagaagcattcttataggaatttttcctccac
tgagaattcttcttatccccgcaaaacagacaacgatcagcccagtacttctacaaaacc
ttctcctaaaaccactacagaaaataaacccaaagctaccaagtgtttcaaatgtcaagg
ttttggacatatagcttcaaattgtccaacacgaagaaccatcaccatcatcaaaggaga
agcttatgaagatgttgatgaggaaacaaaccgagatgaaccagaaaaagaagaagtgtt
agagccaatttatgatgaagagctcattgttgctgatcatggcgagtctctggtgatcag
acgaagcctacacgcgatgtcagctcaagaagagcattggttgagcaaaaacatttttca
tactcgttgcaccactgctggaaaagtttgtgatgttataatagacagtggtagttgtga
aaatgtggtgtcgaactacatggtagagaatttagagatgccagcacaaagtcatcctca
tccttacaaactacaatggctcaacaaaggtagtgaagtgaaggttacgaagtgttgcct
tgtgagtttttccattggtcagaagtatcaagatcaagtttggtgtgatgtcgtcccaat
ggatgcatgtcatcttctccttggaagaccctggcaatatgatcgtcgtgcacatcatga
ttgttatgccaacgcctactcctttgtcaaagatggagtaaaaatcaagttaactccatt
accaccgagtggacttgataaaaacaaaaatgagtccaagccattagtgtctttaatcac
taagactcagttcaaagaagctgtggacgaagtccaaaccatgagttttattctaatgtt
cgaagaaaatgcagaaactgtccttccagtagaaattgaacaaatgctcagtgaattccc
agatgtagtaccagaagacgttccacaaggattgccgtcgatgtgagacattcaacatgc
tattgactttattcctggagctgtcattcctaatagaccagcttatagaatgagtccaca
agagcatgctgaaatcacacgtcaagttgaagaattgctaaaaaaaggactaatacagga
aagtgttagcccttgtgttgttcctgcaattttagtacccaaaaaggatggaagctggag
aatgtgtgttgatagtcgagctgtcaacaagattaccatcaagtgtcgatttccgatacc
tagacttgatgatttattagatcagttgcatggtgccaacatcttttcaaagattgatct
tcgaagtggataccatcaaattaggcttagaccaagagatgaatggaagactgcattcaa
aacaagagatggcttatatgaatggacagtgatgccctttgggttatctaatgctccaag
tacctttatgcgtctaatgaatcaagtacttcgaccattcattggcaaatttgtagttgt
atactttgacgatatcttgatctacagcaaacacaaagaggaacacttagagcagcttcg
acaagtgctacaaactcttcgcgaacaaaaactctatgcaaatttgaagaaatgttcttt
cctaaccaatgaggttacttttctgggttacataatcactgctgaaggtattcgagttga
ccccagcaaggttgaggccatcaatagttggcctattcccaagtcaattcatgacgtaag
aaattttcatggattagcttcattttatagaaggttcatcaagaactttagctctgttgc
tgccccgcttacagattgcataaagggagataagttccaatggaccgagcaagcacaaaa
gagtttcgaccatctaaaacaacttttgactgaaacaccagtgctagcccttcccaactt
tgaccaggtgttcgaagtaagttgtgacgcttccaattcaggaattggtgcggttctatg
tcaagaaggtcatcctatagccttctttagtgaaaagctcaacaatggtaaacttagata
ctcaacatatgataaagaattttatgccattgtccgagccttgcaacattggagtcatta
cttgttgaataaagaatttattctttattctgatcatgaagccctcaagcatttgaattc
tcaacaaaagatcaatcgcaggcatgccgcttggagtgagtttttacaagcttatccgtt
cttactaaaacataaggcaggagttcaaaatgttgttgcagatgctcttagcaggcgtca
taccctacttgccactatgcaaataaaagtcattggatttgagacagtcaaagagttata
caaagatgatccagattttcaaaagttttagaatgccactgattcacaatcctctcagga
ctactacagacatgagggatttttgtttaaaggaaaaaccttatgtattcctcagtgctc
tctacgtgaagccattatttgggaagcccatgatggaggattagcaggtcattttggacg
agataaaactgttgctttagtgaaagaaaatttctattggccaagacttgaaagagatgt
ctacaaacatattcaaagatgtcgagtctgccatttggccaaggccaaaagccaaaacac
tggtttttacatgccactccctgttccagaagcaccttgggaagatgttagcatggactt
tgtccttggattgcctcggacacaacgccaaaaagattctgtgatggtagttgtggacag
attttcaaagatggctcatttcatcccatgccagaagactaatgatgccgttcaagttgc
tgacttatacttcaaggaaattgttgctcttcatggaattccaaaaaccatcacttctga
tagggatgttaaattcttaagtcatttttggagaaccttatggaagaagatgggtactaa
acttcagtttagtagtgctagtcacccccaaacagatggacaaactgaagctgttaacag
gattttgggaaacctacttcgaagctttgtcagtaaaaatctaaaacagtgggatctcat
attagcacaagttgaatttgcatacaataattcaactaatcaagcaaccggaaaaatgtc
cttttgaagtagcatacggaactcgaccacacagtccgttagacttaactccatcaacag
ataaacatcagtttagtgcagatgcagaaagcagagcaaaagagatcaagaaactgcatg
aacaggtttgacaacggataatcaagcaaaatttaagatacaaaactaatcgtgacaagc
acagaaagcaacaaatctttaacgttggagatttggtatgggtacattttcgcaaagaac
gatttcctaaacaaccaaatgccaagttgtcaccaagagctgatggtcccttcaagatag
tacagaaaatcaatgacaatgcttacaaggtagaattgccaggaacctatggtgtctcag
caaccttcaatgttgccgaccttacaccatatctggatgatgaactagatataaactcga
ggacgagttctactcaacccggggagaatgatgcagatcaagaaattcatagaacctatt
aattgcaccacccctagtattcataggctcaaggtcacttacatcatcccttacctcatt
gaagccaccatggttgaaacacaaccacctagccacttatgttgacattttatttcttgc
attcacattaattttcagcattctgcagttgtatctaaagcctctaggattactataaat
aaggccatttccttcatgtatcatcacaatttgaaatatataaaacttgagtttctcatt
tgagagttagagagtggattctctcttggtttctgagccatctga
>MedT3_ID95
caatgtgatacagagtaaaactttaatatggcatagactttgcagccaccaccctatatg
ctagctttccaattccaccaccctactattgacaataaggccaacaagccaccatatttg
acatttactagattgtgtttccattgatgtattaattatcagcactatttcagctaccat
atggcctctaggattgctataaataaggccacttccttcatgtattaccacaatttgaaa
tatataaaacttgagtttctcatttgagagttagagagtggattctctcttggtttctga
gccatattggcatcatagcaaggttccaaatccggagttgagtttgagtgaaagaatcaa
cggaaagtttgagttttctaagggtgttcttgaagaaaaagagctgccaccttcgaaact
atactttgcggccatttttttgcaaaactaaagccgccattgcgttcggaaggccgaaaa
accttggactggaggtttttgtcaccaacggagcctccacgagccgccaaacgactcgcc
ggaccaccacccgccaccactaaccaccaccggaagtctagaggatgaagacaaccagtc
aacagccacatcagctgccacgtgtcacttccaaccaataacttatcgccacgtgtcaac
ctgccacatcaccactgacctgtccagtcatcgacaagtcagcctccacatccctgccac
gtgtcactcagtgccacatcatcacccagtcacctaaaattttcagaaataacaaatctg
ccccataactttttcgaaatttcagatttgccccaaaacattatgaaattagaaaattgc
ccctcaactttcaaaaattgcggaattaccctatactttttgaaattgcaaattttcccc
tattctttctggatttacaatttttcccttgttcgaaaattgtgaattttcaggaaatcc
ttcctttttagtgctattataatagacaattcctattatgctctgtggttgcagtttaat
ctgatcttccacatcagaaaagaattattctattttatagtacttatactcatttcaccc
ttttaaaaaaaaataaaaaatatgcctccaagaaaaaacgaccaaacacttagggatatt
caaatggaagaaatgagaagacaaatccaacagttagatgaaactataaatgcacaacaa
gcataattggaagcccaacacatgcaatcagacgttgatgaatcaagtagcgaatcatca
tcattaagaagtcgtcgtccacaaagacaatcattcagagacaacgacatcaaggtagat
attcgtgattttgaaggaaagctacatccagatgagttcgttgattggctccaaactgtt
gaacgagtcttcgagtataaagagatacttgaagaaaagaaagtcaagatcattgctatc
aaattaaagaagcatgcttccatttggtgggaaaatctaaaaacgaagcgagcccgtgaa
ggaaaaagcaagatcaagacttgggagaaaatgcgtcgagaactaagcaaaaagttcttg
ccttctcactattatcaagatagttttattcaactacagaaccttcgtcagaaaaacttg
tctgtagaagaatacactagagaatttgagaagttaatgatgaagtgcgacattcatgaa
agggaggagcagacaatagctcgttaccttggtggattaaacactgacgttgctcatcca
attcagctccaacaatactggtcattagacgatgttgttcgtttggccatgtgagtggag
aaacatttacccaagaagcattcttataggaattttacctccactgagaattcttcttat
ccctacaaaacagaaaacgatcagcctagtacgtacttctacaaaaccttctcctaaacc
cactacagattataaacccaaagctaccaagtgtttaaaatgtcaaggttttggacatat
agcttcaaattgtccaacacgaagaacgatcaccatcatcaaaggagaagcttatgaaga
tgttgatgaggaaacaaaccgagatgaaccagaaaaagaagaagtgttagagccaattta
tgatgaagagctcattgttgctgatcatggcgaatctctagtgataagacgaagcctaca
cacgatgtcagctcaagaagagcattggttgaggaaaaacattttccatactcgttgcac
cactgctggaaaagtttgtgatgttataatagatagtggtagttttgaaaatgtggtgtc
gaactacatggtagagaagttacagatgccaacagaaagtcatcctcatccttacaaact
acaatggctcaacaaaggtagtgaagtgaaggttacgaagcgttgccttatgagtttttc
cattggtcagaagtatcaagatcaagtttggtgtgatatcgtcccaatggatgcatgtca
tcttctccttggaagaccctggaaatacgatcgtcgtgcccatcatgattatgccaacac
ctactcctttgtcaaagatggagtaaaaatcaagttaactccattaccaccgagtggact
tgataaaaacaaaaatgagtccaagccattagtgtctttaatcactaagactcagttcaa
agaagttgtggacgaagtccaaaccatgagctttattctaatgttcgaagaaaatgcaga
aactgtccttctagtagaaatttaacaaatgctcagtgaattcccagatgtagtaccaga
agacgttccacaaggattgccgccgatgcgagacattcaacatgctattgactttattcc
tggagctgtcattcctaatagaccagcttatagaatgagtccacaagagcatgctgaaat
cacacgtcaagttgaagaattgctgaaaaaaggactaatacaggaaagtgttagcccttg
tgctgttcctacaattttagtacccaagaagaatggaagctggagaatgtgtgttgatag
taaagctgtcaacaagattaccatcaagtatcgattcccgatacctagacttgatgattt
attggatcagttgcatggtgccaccatcttttcaaagattgatcttcgaagcggatacca
tcaaatcaggcttaggccaggagatgaatggaagactgcattcaaaacaagagatggctt
atatgaatggacagtgatgccctttgggttatctaatgctccaagtaccttcatgcgtct
aattaatcaagtacttcgaccattcattggcaaatttgtagttgtatacattgacgatat
cttgatctacagcaaacacaaagaagaacacttaaagcagcttcgacaagtgctacaaac
tcttcgcgaacaaaaactctatgcaaatttgaagaaatgttctttcctaaccaatgaggt
tacttttctgggttacataatcactgctgaaggtattcgagttgaccccagcaaggttgt
ggccatcaatagttggcctattccaaagtcaattcatgatgtgagaagtttccatagatt
agattcattttatagaaggttcatcaagaactttagctctgttgctgccccacttacaaa
ttgcataaagggagataagttccaatggaccgagcaagcacaaaagagttttgaccacct
aaaacaacttttgactgaaacaccagtgctaacccttcccaactttgaccaggtgttcga
agtaagttgtgacgcttccaattcaggaattggtgcggttctatgtcaagaaggtcatcc
tatagccttctttagtgaaaagctcaacaatggtaaacttagatactcaacatatgataa
agaattttatgccattgtccgagccttgcaacattggagtcattacttgttgaataaaga
atttattctttattctgatcatgaggccctcaagcatttgaattctcaacaaaagatcaa
tcgcaggcatgccgcttggagtgagtttttacaagcttatccgttcttactaaaacataa
ggcaggagttcaaaatgttgttgcagatgtcattccctacttgccactatgcaaatgaaa
gtcattggatttgagacagtcaaagagttatacaaagatgatccagattttcaaaagttt
tggaatgccattgattcacaatcctctcaggactactacagacatgagggatttttgttc
aaagttttgagaccttatgtattcctcagtgctctctacgtgaagccattatttgggaag
cccatgatggaggattatcaggtcattttggacgagataaaactgttgctttagtgaaag
aaaatttctattggccaagacttgaaagagatgtctacaaacatattcaaagatgtcgag
tctgccatttggccaaggccaaaagccaaaacactggtttttacatgccactccctgttc
cagaagcaccttgggaagatgttagcatggactttgtccttggattgcctcggacacaac
gccagaaagattctgtgatggtagttgtggacagattttcaaagatggctcatttcatcc
cataccagaagactaatgatgccgttcaagttgctgacttatacttcaaggaaattgttc
gtcttcatggaattccaaaaaccatcacttatgatagggatgttaaattcttaagtcatt
tttggagaaccttatggaagaagatgggtactaaacttcagtttagtagtgctagtcacc
cccaaacagatggacaaactgaagctgttaacaggattttgggaaacctacttcggagct
ttgtcggtaaaaattttaaacagtgggatctcatattggcacaagttgaatttgcataca
ataattcaactaatcaagcaaccggaaaatgtccttttgaagtagcatacggaacttgac
cacatagtccgttagacttgactccatcatcagataaacatcagtttagtgcagatgcag
aaagtagagcaaaagagatcaagaaactgcatgaacaggttcgacaacggataatcaagc
aaaattcaagatacaaaactaatcgtgacaagcacagaaagcaacaaatctttaaagttg
gagatttggtatggatacatttgcgcaaagaacgatttcccaaacaaccaaatgccaagt
tgtcaccaagagctgatggtcccttcaaaatagttcaaaaaatcaacgacaatgcttaca
aggtagaattgccaggaacctatggtgtctcagcaaccttcaatgttgccgatctttcac
catatctggatgatgaaccagatatgaactcgagggcgagttctgttcaacctggggagg
atgatacagagtaagactttaatatggcatagactttgcagccaccaccctatatgctag
ctttccaattccaccaccctactattgacaataaggccaacaagccaccatgtttgacat
ttactagattgtgtttccattgatgtattaattatcagcactatttcagctaccatatgg
cctctaggatagctataaataaggccacttccttcatgtattaccacaatttgaaatata
taaaacttgagtttctcatttgagagttagagagtggattctctattggtttctgagcca
caatg
>MedT2_ID90
ctcaatgatgagggcatggttgtccatgacacaagtgcttcaattcaagggctaggagga
ccaatgacaaggtcgagaaccaagaaagctaaggaggccctaactcaattggtggcaaaa
gtcttggagtccaaacctacactagaaagcatggaggataaaatggtcatgtgcatcaaa
ccattggaggaggggtggggcgcatctcttgctgcccattttatttagttgttcttgtta
tgttataataaaaagtgtaagagaccaattttggtccaaaaacactaagtatggttattt
tgtgtgtttaatccattttgaagaggaaagggacaagacttcaatgagacaatgaaggca
tttcatttcagcatatgaaaccaccatcatcatcaaattcacgtccatcatcatgatcat
caagaccagccaccctcattcattgatttgtcttgtaaccatttcttgtattcatgttaa
tttacttcagccataggaaataatgatagattaatttggctgaaggaatcctaagagcta
tttgcatttttctttgtaattcagcaagtgtccctcctacctatatataggacacgaaaa
ttgaataaaagacaagttaattttcgttaaaaaaaagtgagtaattgctctttaggttct
ggattggaccttgtattgatcatatcaagaatcctttcttgtggtgatcttcattccata
gacttatcattttctaggattagaaagtgtggcgtccctaaactctccattccatttctt
gtttgaaaccacagatcagcctaaacaccaattcaaaaaaccaaattctcatttttcaac
tccaaatcattgtcaaaattaatcccaatacataattttcgtttcttgttggcacaccct
ttcattaacaatatttttagttcatttcttgtgttttgtgcttttaattaaactttcagc
aagcaacttttatcaattcatgattaaaagtcaaatatgaacaattttcacaaaatagtg
ttcatcaagtgatcctaaaggtaaaaacattacttcatcccaaaatgtttctactaacaa
gattgttacgtgtttcaagtgccaaggtaaaggacacatagcttctcaatgtccaacaaa
gagaactatgttaattgaagagaatgaggaccttgaggaggaggattatgtcgtgaatga
tgaaggaggggaagaagaggaggatggtgaaaatggtgaatttctcatgattaggaggat
gttgggaaaccaagctaaggaggaagaatcaaatcaaagggaaagtcttttccatacaag
atgcttagtgcaaggaaaggtatgttctctaattattgatggaggtagttgtactaatgt
tgctagtgcacacatggtgggtaaattagaattagaaacaagacctcaccctaggcctta
caaacttcaatggcttagtgaaagtgtagaaatgcttgttgacaaacaagtagaggtttg
ttttaaaattgggaagtatgaagatgttgttgtgtgtgatgtagtaccaatggaggcttg
tcatttgttgctaggaagaccatggcaatttgatagaggagtgcaacatgatggccgaag
taataagtattcttttatgcactttgggaaaaaaattattcttgcaccattgagtcctaa
tgatgtaagagaagatcaaaagaaaatgaaagaaaaatatgcgcaagaaaaagaaaaaga
aagaaaagaaaaagaaacagaaaaagaaaagaaagaaagtttcatggcaaaaaaagaaga
aataaaaaatgccattgtcaccaagcagcccctatatttgctattttgcaaagaggtggt
tttgtttactaacaattctaacactcaaaaatttccaagttgtgttgaatcgcttttgca
ggagtttgaggctttgttccctaaagagataccaaatgggctgccacctttaagaggtat
tgaacatcacattgacctcattccagaagcatctttaccaaatcgtccagcctaccgaag
caatccccaacaaacacaagaaattcaaagtcaagttgctgaattggtaagtaaaggatg
ggtaagagaaagtttaagtccttgtgctgtccctgttattttagttccaaaaaaatatgg
tagttggagaatgtgcactgattgtagagctgttaacaatattaccattaagtatagaca
tccaatccctaggctagatgacttacttgatgaattgtttggtgcatgtttattttctaa
aattgatttgaaaagtggctatcaccaaataagaattagggagggggatgaatggaaaac
tgcttttaaaacaaaatatggtttgtatgagtggatggttatgccgtttggtttaactaa
tgcgccaagtacttttatgagactcatgaaccatgtcttgagggaatttttgggaaaatt
tgttgttgtgtattttgatgatatcttgatatatagcaaaaatttctaggaacattgtgg
tcatttaagggctgttttagaagttttaagaaaagaacatttgtttgcaaatttggaaaa
atgtgtcttttgcacggatcatgtaatttttttaggttttgttgtaagctccaagggaat
ccatgtggatgaagaaaaggtaagagcaatcaaggattggccaccacccaaaaatgtaag
tgaggtaagaattttccatggtttagcaagtttctataggaggtttgtcaaagattttag
caccattgctgcacctcttaatgagattgttaagaaaaatgtttttaaatggggtgagaa
acaagagcaagcttttgctgcacttaaagaaaaactcaccaaagcaccaattttagcatt
accaaattttttcaaatcttttgaaattgaatgtgatgcttctaatgttggaattggggc
tgttttgatgcaagaaggacatccaattgcttattttagtgaaaagttgaagggtgcttc
ccttaattactccacttatgataaggaattgtatgctttgtttagatcattgcaaacttg
gcaacattacctactgcccaaagaatttgtcattcatagtgaccatgaatctttgaaaca
tttaaaagggcaaggtaagttgaacaagagacatgccaagtgggttgagtttcttgaaca
attcccatatgtgatcaaacacaaaagaggtaaagctaatgtggttgcagatgcactttc
aagaaggtatgccttactctccactcttgaaactaaagtttttggacttgaacaaattaa
gagtttatatgaaagtgatattgatttttcatcaaaatttttagcttgtgaacatgctgc
cattaatggatattttaggcacaatggttatttgtttaaagaaaaaagattatgtgtgcc
aaaatgttccataagaactttgcttttaaaagaggcgcatgaggggggattaatgggaca
ctttggggttgttaaaactttagagttgctgcaagagcatttttattggccacatatgaa
aattgatgtccaaaagttgtgtgaaagatgcatagtgtgtaaaaaggccaaatcaaaagt
tttgcctcatggtctttatacaccgttaccaactcctgaatttccttgggttgacatttc
catggattttgttttgggtttacctagaacaaagaatgggaaagattctatttttgttgt
tgttgataggttttccaagatggcacattttattgcatgcaaaaaggtagatgatgcacg
ccatgtggctgatttgtttttcaaggagattgtgcgcattcatggagttccaaggagcat
agtttcagatcgtgacacaaaatttttaagtcacttttggaggaccttgtggggtaagat
tggaacaaagttactattctcaacaacttgtcaccctcaaacagatggtcaaactgaggt
agtaaatagaactctctctactcttcttagaagtgttcttacaagaaatttgagaatgtg
gaaagaatgtttaccccacgtggaatttgcttacaatcgtgtggttcatagtactacaaa
aatgtcaccatttgaagttgtttatggttttaacccactaactccacttgatttgttacc
tatgcctaacagttcttttttgaagcataaagatggaaaagacaaagctgagtttgtgaa
gaaaatgcatgagcaagtgaagttgcaaattgaaaagaaaaatgaagggtatgctaaaaa
tgcaaacaaaggaaggaagagggtgatttttgaacccggtgattgggtttgggtgcatat
gaggaaagaaaggtttcctaaacaaaggaagtcaaaacttcaaccaaggggtgacggacc
atttcaagtgctagaaaggatcaatgacaatgcatacaagcttgagttacccggtgagta
tgatataagtgctacttttaatgttgctgacttagctccttttgatgtaggtaatagtga
tttcaattcgtggacgaattcctttcaagagggaggggatgatgagggcatggttgtcca
tgacacaagtgcttcaattcaagggctaggaggaccaatgacaaggtcgagaaccaagaa
agctaaggaggccctaactcaattggtggcaaaagtcttggagtccaaacctacactaga
aagcatggaggataaaatggtcatgtgcatcaaaccattggaggaggggtggggcgcatc
tcttgctgcccattttatttagttgttcttgttatgttataataaaaagtgtaagagacc
aattttggtccaaaaacactaagtatggttattttgtgtgtttaatccatttcgaagctt
ccaaagctttgaatggaatgttttgtgtgtttatttcgtgcaaaggagtgctgaagacaa
aagaaaaacaaggcattaacgagcatttaatctgaaggatgaaagaatgcaagaattgaa
gaggaaagggacaagacttcaatgagacaatgaaggcatttcatttcagcatatgaaacc
accatcatcatcaaattcacgtccatcatcatgatcatcaagaccagccaccctcattca
ttgatttgtcttgtaaccatttcttgtattcatgttaatttacttcagccataggaaata
atgatagattaatttggctgaaggaatcctaagagctatttgcatttttctttgtaattc
agcaagtgtccctcctacctatatataggacacgaaaattgaataaaagacaagttaatt
ttcgttaaaaaaaagtgagtaattgctctttaggttctggattggaccttgtattgatca
tatcaagaatcctttcttgtggtgatcttcattccatagacttatcattttctaggatta
gaaagtgtggcgtccctaaactctccattccatttcttgtttgaaaccacagatcagcct
aaacaccaattcaaaaaaccaaattctcatttttcaactccaaatcattgtcaaaattaa
tcccaatacataattttcgtttcttgttggcacaccctttcattaacaatatttttagtt
catttcttgtgttttgtgcttttaattaaactttcagcaagcaacttttatcaattcatg
attaaaagtcaaatatgaacaattttcacaaaatagtgttcatcactcag
>MedT3_ID96
actaatgatgcagatcaagaaattcatagaatctattaattgcaccacccctagtattca
taagctcaaggtcacttacatcatcccttacctcattgaagccaccatggttgaaacaca
accacctagccacttatgttgacattttatttcttgcattcacattaattttcaacattc
tacagttgcatctaaggcctctaggattactataaataaggccatttccttcatgtatca
tcacaattttgaaatatataaaacttgagtttctcatttgagagttagagagtggattct
ctcttggtttctgagccatattggcatcagagcaaggttccaaatccggagttgagtttg
agtgaaagaatcaacggaaagtttgatttttctaaggctgttcttgaagaaaaagagctg
ccaccttcgaaactctactttgcggccattttttcgcaaaactaacgccgccattgcgtt
cggaaggccgaaaaaccttggactggaggtttttgtcaccaacggagcctccacgagccg
gcaaacgactcgccggagttctcgtcggaccaccacccgccgccactaaccaccaccgga
agtctagaggttgaagacgaccagtcagcagccacatcacctgcccacgtgtcacttcca
accaataacttaccgccacgtgtcaacccgacacatcaccactgacctgtccaatcatcg
acaagtcagcctccacacccctgccacgtgtcacctagtgccacgtcatcacccagtcat
ccaaaattttcagaaattacaaattttccccaaaactttctgaaattagaaaattgcccc
tcaactttcaaaaattgcagaattatccctgtactttttgaaattgcaaatttgccccta
ttctttctggaattacaattttacccttgttcaaaaattgtgaattttcaggaaatcctt
cctttttagtgctattacaatagacaattcctattatgctctgtggttgcagtttaatct
gatcttccacatcagaaaagaattattctattttatagtacttatactcatttcaccctt
taaaaaaaaaaatgcctccaagaaaaaacgaccaaacacttagggatattcaaatggaag
aaatgagaagacaaatccaacagttacaagaaactgtaaatgcacaacaagcacaattgg
aagcccaacacatgcaatcagacgttgatgaatcaagtagcgaatcatcatcattaagaa
gtcgtcgtccacaaagacaatcatttagagacaacgacatcaaggtagatattcctgatt
ttgaaggaaagctacatccagatgagttcgttgattggctccaaactgttgaacgagtct
tcgagtataaagagatacttgaggaaaagaaagtcaagatcattgctgtaaaattaaaga
agcatgcttccatttggtgggaaaatctaaaaacgaagcgagcccgtgaaggaaaaagca
agatcaagacttgggagaaaatgcgtcgagaactaagcaaaaagttcttgccttcttact
attatcaagatagttttattcaactacagaaccttcgtcagaaaaacttgtctgtagaag
aatacactagagattttgagaagttaatgatgaagtgcgacattcatgaaagggaggagc
agacaatagctcgttaccttggtggattaaacactgacgttgctcatccagttcagctcc
aacaatattggtcattagacgatgttgttcgtttggccatgcgagtggagaaacatttac
ccaagaagcattcttataggaatttttcctccactgagaattcttcttatccccgcaaaa
cagacaacgatcagcctagtacttctacaaaaccttctcctaaacccactacagaaaata
aacccaaagctaccaagtgtttcaaatgtcaaggttttggacatatagcttcaaattgtc
caacacgaagaaccatcaccatcatcaaaggagaagcttatgaagatgttgatgaggaaa
caaaccgagatgaaccagaaaaagaagaagttttagagccaatttatgatgaagagctca
ttgttgctgatcatggcgagtctctggtgatcagacgaagcctacacacgatgtcagctc
aagaagagcattggttgaggaaaaatattttccatactcgttgcaccactgctggaaaag
tttgtgatgttataatagatagtggtagttgtgaaaatgtggtgtcgaactacatggtag
agaagttagagatgccaacacaaagtcatcctcatccttacaaactacaatggctcaaca
aaggtagtgaagtgaaggttacgaagcgttgccttgtgagtttttccattggtcagaagt
atcaagatcaagtttggtgtgatgtcgtcccaatggatgcatgtcatcttctccttggaa
gaccatggcaatacgatcgtcgtgcccatcatgattgttatgccaacacctactcctttg
tcaaagatagagtaaaaatcaagttaactccattaccaccgagtggacttgataaaaaca
aaaatgagtccaagccattagtgtctttaatcactaagactcagttcaaagaagctgtgg
acgaagcccaaaccatgagctttattctaatgttcgaagaaaatgcagaagctgtccttc
cagtagaaattgaacaaatgctcagtgaattcccagatgtagtaccagaagacgttccac
aaggattgccgccgatgcgagacattcaacatgctattgactttattcctggagttgtca
ttcctaatagaccagcttatagaatgagtccacaagagcatgctgaaatcacacgtcaag
ttgaagaattgctgaagaaaggactaatacaggaaagtgttagcccttgtgctgttcctg
caattttagtacccaaaaaggatggaagctggagaatgtgtgttgatagtcgagctgtca
acaagattaccatcaagtatcgatttttgatacctagacttgatgatttattagatcagt
tgcatggtgccaccatcttttcaaagattgatcttcgaagtggataccatcaaatccgga
ttaggccaggagatgaatggaagactgcattcaaaacaagagatggcttatatgaatgga
cagtgatgccctttgggttatctaatgctccaagtaccttcatgcgtctaatgaatcaaa
tacttcgaccattcattgacaaatttatagttgtatactttgacgatatcttgatctaca
gcaaacacaaagaggaacacttagagcagcttcgacaagtgctacaaactctccgcgaac
aaaaactctatgcaaatttgaagaaatgttctttcttaaccaatgaggttacttttctgg
gttacataatcactgctgaaggtattcgagttgaccccagcaaggttgaggctatcaata
gttggcctattccaaagtcaattcatgatgtgagaagtttccatggattagcttcatttt
atagaaggttcatcaagaactttagctctgttgctgccccacttacagattgcataaaag
gggataagttccaatggaccgagcaagcataaaagagttttgaccacctcaaacaacttt
tgaccgaaacaccagtgctagcccttcccaactttgaccaggtgttcgaagtaagttgtg
acgcttccaattcaggaattggtgcggttctatgtcaagaaggtcatcctatagccttct
ttagtgaaaagctcaacaatggtaaacttagatactcaacatatgataaagaattttatg
ccattgtccgagccttgcaacattggagtcattacttgttgaataaagaatttattcttt
attctgatcatgaagccctcaagcatttgaattctcaacaaaagatcaatcgcagacatg
ccgcctggagtgagtttttacaagcttatccgtttttactaaaacataaggcaggagttc
aaaatgttgttgcagatgctcttagcaggcgtcataccctacttgccactatgcaaatga
aggtcattggatttgagacagtcaaagagttatacaaagatgatccagattttcaaaagt
tttggaatgccactgattcacaatcctctcaggactactacagacatgagggatttttgt
tcaaaggaaaaaccttatgtattcctctgtgctctctacgtgaagccattatttgggaag
cccatgatggaggattagcaggtcattttggacgagataaaactgttgctttagtgaaag
aaaatttctattggccaagacttgaaagagatgtctacaaacatattcaaagatgtcgag
tctgccatttggccaaggccaaaagccaaaacactggtttttacatgccactccctgttc
cagaagcaccttgggaagatgttagcatggactttgtacttggattgcctcagacacaac
gccagaaagattctgtgatggtagttgtggacagattttcaaagatggctcatttcatcc
catgccagaagactaatgatgccgttcaagttgctgacttatacttcaaggaaattgttc
gtcttcatggaattccaaaaaccatcacttctgatagggatgttaaattcttaagtcatt
tttggagaaccttatggaagaagatgggtaccaaactttagtttagtagtgctagtcacc
cccaaacagatggacaaactgaagctgttaacaggattttgggaaacctacttcggagct
ttgtcggtaaaaatctaaaacagtgggatctcatattagcacaagttgaatttgcataca
ataattcaactaatcaagccactggaaaatgtccttttgaagtagcatacggaactcgac
cacacagtccgttagacttgactccatcatcagataaacatcagtttagtgcagatgcag
aaagcagagcaaaagagatcaagaaactgcatgaacaggttcgacaacggataattaagc
aaaattcaagatacaaaactaatcgtgacaagcacagaagacaacaaatctttaaagttg
gagatttggtatggatacatttgcgcaaagaacgatttcctaaacaaccaaatgccaagt
tgtcaccaagagctgatggtcccttcaaaatagttcaaaaaatcaacgacaatgcttaca
aggtagaattgccaggaacctatggtgtctcagcaaccttcaatgttgccgacctttcac
catatctggatgatgaactagatataaactcgaggacgagttctactcaaccgggggaga
atgatgcagatcaagaaattcatagaacctattaattgcaccacccctagtattcatagg
ctcaaggtcacttacatcatcccttacctcattgaagccaccatggttgaaacacaacca
cctagccacttatgttgacattttatttcttgcattcacattaattttcaacattctaca
gttgcatctaaggcctctaggattactataaataaggccatttccttcatgtatcatcac
aattttgaaatatataaaacttgagtttctcatttgagagttagagagtggattctctct
tggtttctgagccaactaa
>MedT1_ID92
caacgtgatgaggacacagtccaagacataagtgatgcaatacaaagcctaggaggtcct
atgacaagggcacgtgcaagaagagtcaatgatgccttagttcacttcataatcaaatca
atagaaggttcagcccaagttgaagaaggtgtggcccaagtggaagaaaaagaaccaaag
ttcattattatcatccaagaatgtgatagtggcacaataaaagcataagaagagtggaat
ataaagagctacacgaaaatggagcactaagcaatcaaagagcaccactatctcttcttg
tttttttttttacattttccttgtaataaatcagccccactatcattagtggctgaaatc
cttttgttttcttaggagttacttttttgcttattccatcatcataagccattcctatat
aaggggggttgtagctcttgctaaatcaatgaattttgttaacactttgtgtaattgtga
gtatttgctcttaggttctggattggatcaaaactgatcttatcaagaaatccttttctt
gtggtgatcctcatccataggcttatcattctctcttggattagaaagagtatggcgccc
cttcttcttattccatttgttttgttttttttcttattttatttggtctcaatttagtct
ctaaaattgtttgtgtctaattctatcatcttctcatttataactcaaatatccatcttt
caatcagtttatttcctatagaatcacgtgaatctaaaggtccaaagataacaaagctat
ttcatgaaaggaaatgcttaactttctgatgttggtgcatatcaagtggtaatcagagca
aggttccaaaagggacaaacagtggtaaattatttttattcttgtttattgttatttgtt
actccattatcattacaaaaaaaaaaaggtattagaaaaaaaataaataaaaaaaaaatt
gatttgattgttaaagagttgtgattctagaaaattgctatcttttgtgtgttttttttt
tgtcacactctaaaaattctgttgtttccattgtgtttagagtcttatcttatgtccctc
tcttcttgctgtttttttttttttttttgttaagctttttgtgtgttgattatcatttga
aattgatttccttgtgttggttcattttggtttctctaaagaactgaaagagcaaattga
gtggtaaaaggcagagtgttttcatcataaaaaaaaaaaaaaaaaaaaagccaaaagtga
gtgaaacacgagtgtttgagtgtaaacacgtgagtagagtggtgaggtccaatttttttt
attttttttttatttttttaatttaaaaaaaaaaatacttgttactaatttcacaaatat
ttcacaaccatgtctagcccaccttcacctagaacagcagctctaactgttcaaatgaga
gccatgcgtgagaattttgagagattgttaagagaacaaggtgaacaattccaacaaaga
attgatgagttagaaaggaggcctcaaaattctaatgatggtagtggcgatgagggggaa
agaaggcgtagaaggagacaagggggagatcaattgaggggcataaaaattaaaattcca
tcttttgttgggaagagtgacccggaggcatatctagaatgggagactaaaattgagcaa
atttttaattgccacaattattctgatcttgaaaaagtgcatattgcttccattgagttc
aaagaatatgctttagtgtggtgggatcaattgatcaaagatagaaggaggtatggggaa
cgaccaattgatacatgggaagagatgaagagaatcatgaggagaaggtttgttccttct
tattatcatagggatttgcacaacaaattgcaacgtctcactcaaggttctaaaagtgtt
gaagaatatttcaaggagatggaagttctcaaaattagagctaatgtggaggaggacgat
gaagcaaccatgactaggtttctacatggtctaaatcatgacattagtgacatagtggaa
cttcatcactatgttgaaatggatgaattggtacaccaagctatcaaagtggaacaacaa
ctcaaaagaaagacccaaacaaggagaagttccaccactttcaactctcaaaattggaag
gacaagataaagaaggagggtgtttcatcttcatcatctaaggagcccatggttgaaaac
aaaggtaaagctatcacacctcctcaaaatgtttcaactaacaaaaaacttacatgtttc
aagtgtcaaggcaaagggcatattgcatctgaatgtccaacaaagagaactatgcttgtg
gaggaaaatgaagaagttctaggaagggaggaaggtgagaatgttgaagagtatgatgaa
gaagaagaagaagaaataccgagtggagagctactcatggtgaggaggatgttggggaac
ttagtcaaagaaggagacaccactcaaagagaaaaccttttccacacaagatgcttagtt
caaggaaaggtatgctctttgattatcgatggtgggagttgtactaatgttgctagtact
cggttagtgtcaaaacttaatttaaaaaccaaacctcaccctaagccatataaacttcaa
tggcttaatgaaagtgttgaaatggttgttaatagataagctgaggtttgttttaaaatt
gggaagtatgaggatgttgtgttgtgtgatgtagtacctatggaggcttgtcatttgttg
ttaggaaggccttggcaatatgataggaatgttagtcatgaagggtattccaacaaatat
tctcttgtgcatcatggccaaaagattgttcttgtaccattgagtcctagtgaggtgagg
gaagatcaaaagaaaatgagagaaaaaaatgaaaaagaaaaagaaaagaatgaaaaagaa
aagaataaaaaagaaaaagaaaagaatgatgaaaagaaagagagtttggttgcaaaaaaa
ggagaggttagaaatgcaattgtctcacaacagcccctatatttgctattttgcaaagag
gtggcattactaaccaacacccctaacaaacaaaatttgccaatttgtgttgaaactctt
ttgcaggaatttgaagacatgtttccaaaggaggtaccaagtggtttaccacctataagg
ggaattgagcatcatattgatctcaatccaggagcatctttgcctaatagaccagcttac
cgaagcaatccacaacaaactcaagaaatgcaaaggcaggtgactgaattggtaagtaaa
ggatgggtaagagaaagtctaagtccatgtgttgtcccagtaattttagtaccaaaaaaa
gatggtagttggagaatgtgcactgattatagggctgttaataacattaccattaagtat
aggcatcctattcctaggctagatgacttacttgatgaattgtttggtgcatgcttattt
tctaaaattgatttgaaaagtgggtaccatcaaattcggataagggagggggacgagtgg
aaaacagctttcaaaacaaaatatggcttatatgagtggttggttatgccatttgggcta
actaatgcacctagtactttcatgagactaatgaaccatgttttgagagaatttttgggt
aaatttgttgttgtgtattttgatgatatcttaatatatagcaaaaatttagaggaccat
tgcattcacttaagggctgttttacaagtgttaagacaagaaaatttgtatacaaattta
gaaaaatgtgtcttttgcaccgatcatgtgattttcttaggtttcattgtaagctctaaa
ggagtccatgttgatgaaagcaaggtgaaagcaattcaagaatggccaacacccaaaaat
gtaagtgaggtaagaagctttcatggcttagctagtttctataggaggtttgtaaaggat
tttagcaccttggctgcacctcttaatgaaattgtaaaaaaagaagttggttttaaatgg
ggtgagaagcaagagcaatcctttgctgcccttaaagaaaaactcacccaagcacctatt
cttgcattacctaatttttctaagtcttttgaaattgagtgtgatgcttccaatgttaga
attggcgctgttttgatgcaagaaggtcatccaattgcttattttagtgagaaattaaaa
ggggctgccctaaattactcaacttatgataaggaattgtatgccttagtgagggcattg
caaacttggcaacattacctactgccaaaagaatttgtcattcatagtgaccatgaatca
ttgaaacatttaaaagggcaaggtaagttgaacaagagacatgccaaatgggttgaattt
cttgaacaatttccatatgtgattaagcacaagaaaggtaaggctaatgtggttgcagat
gcactttcaagaaggtatgttttactttatactcttgaaacaaaagtttttggtcttgaa
catattaaagatttgtatgaaagtgaccttgaattttcttccaaattttttgcttgtgag
cacactgctgtcaatgggtattttaagcacaatggttatttatttaaagaaaaaagacta
tgtgtgcctaaaagttccattagagaattacttgtaaaagaggcgcgtgaggggggacta
atgggtcatttcagggtctctaaaacactagaattcttacaagaacatttttattggcct
cacatgaaaattgatgttcaaaaattttgtgaaagatgcattgtgtgtaaaaaggccaaa
tcaaaagttatgcctcatggtttgtatactcctttgcctgtacctgaatttccttggatt
gacatttccatggactttgttttggggctacctagaacaaggaatggaaaggattctatt
tttgtggttgtggacaggttttcaaagatggcacactttattccatgtaaaaaggtggat
gatgcttgtcatgttactgatttgctctttaaggaagtggtgcgcctacatggcttacca
aggagcatcgtttcagatcgtgaccccaagttcttaagccatttttggaggactttgtgg
gaaaaggtaggaacaaagttgttattttccactacttgtcatccccaaacagatggacaa
actgaggtagtgaacagaactctttctactcttcttagggttgttcttaaaaagaattta
aaaatgtgggaggaatggttacctcatgtagagtttgcttacaatagggttgtccatagc
actacacagcattcacctttcgagattgtgtatggttttaatcccttaacacctcttgat
ttgttaccattacctaacacatctattttgaagcataaagatgggaaagcaaaagctgaa
tttgtgagaaaattgcatgagcaagtaaaattgcaaattgaaaggaaaaatgaaagctat
gcaaaaagtgctaacaaaaggcgaaagaaagttgtttttgaacccggggattgggtttgg
atacatatgagaaaggaaagattcccatcacaaaggaagtccaaacttcaaccaagagga
gatggaccctttcaagtactttctagaattaatgacaatgcttacaagatagaacttcca
ggtgagtatggagtaagtactacttttagtgttgctgatttgtctccttttgatgtaggc
ctaaattcgaggtcgaattctttccaagaaggagggaatgatgaggacacagtccaagac
ataagtgatgcaatacaaagcctatgaggtcctatgacaagggcacgtgcaagaagagtc
aatgatgccttagttcacttcataatcaaatcaatagaaggttcagcccaagttgaagaa
ggtgtggcccaagtggaagaaaaagaaccaaagttcattattatcatccaagaatgtgat
agtggcacaataaaagcataagaagagtggaatataaagagctacacgaaaatggagcac
taagcaatcaaagagcaccactatctcttcttgtttttttttttttacattttccttgta
ataaatcagccccactatcattagtggctgaaatccttttgttttcttaggagttacttt
tgcttattctatcatcataagccattcctatataaggggggttgtagctcttgctaaatc
aatgaattttgttaacactttgtgtaattgtgagtatttgctcttaggttctggattgga
ccaaaactgatcttatcaagaaatccttttcttgtggtgatcctcatccataggcttatc
attctctcttggattagaaagagtgtggcgccccttcttcttattccatttcttttgttt
tttttcttattttatttggtctcaatttagtctctaaaattgtttgtgtctaattctatc
atcttctcatttataactcaaatatccatctttcaatcagtttatttcctatagaatcac
gtgaatctaaaggtccaaagataacaaagctatttcatgaaaggaaatgcttaactttct
gctgttggtgcatatcacaacg
>MedT1_ID93
ataactgatgaggacacagtccaagacataagtgatgcaatacaaagcctaggaggtcct
atgacaagggcacgtgcaagaagagtcaatgatgccttagttcacttcataatcaaatca
atagaaggttcagcccaagttgaagaaggtgtggcccaagtggatgaaaaagaaccaaag
ttcattattatcatccaagaatgtgatagtggcacaataaaagcataagaagagtggaat
ataaagagctacacgaaaatggagcactaagcaatcaaagagcaccactatctcttcttg
ttttttttttttaaaattttccttgtaataaatcagccccactatcattagtggctgaaa
tccttttgttttcttaggagttacttttgcttattccatcatcataagccattcctatat
aaggggggttgtagctcttgctaaatcaatgaattttgttaacactttgtgtaattgtga
gtatttgctcttaggttctggattggaccaaaactgatcttatcaagaaatccttttctt
gtggtgatcctcatccataggcttatcattctctcttggattagaaagagtgtggcgccc
cttcttcttattccatttcttttgttttttcttattttatttggtctcaatttagtctct
aaaagtgtttgtgtctaattctaacatcttctcatttataactcaaatatccatctttca
atcagtttatttcctattgaatcatgtgaatctaaaggtccaaagataacaaagctattt
catggaaggaaatgcttaactttctgctgttggtgcatatcaagtggtaatcagagcaag
gttccaaaagggacaaacagtggtaaattatttttattcttgttgattgttatttgttac
tccattatcattacaaaaaaaaaaaaaaaaaaaaggtattagaaaaaaaaaaaaagaagg
gatctgattgttaaagagttgtgattctagaaaattgctatcttttgtgtgttttttttt
ttttttgtcacactctaaaaattctgttgtttccattgggtttagagtcttatcttgcgt
ccctctcttcttgctatttttttttttgttaagctttttgtgtgttgattatcatttgaa
attgatttccttgtgttggttcattttggtttctctaaagaactgaaagagcaaattgag
tggtaaaaggcagagtgttttcatcataaaaaaaaaaaaaaaagccaaaagtgagtgaaa
catgagtgtttgagtgtaaacgcgtgagtagagtggtgaggtccaattttttttattttt
atttttatttttttaaaaaaaaaatacttgttattaatttcacaaatatttcacaaccat
gtctagcccaccttcacctagaacagcagctctaactgttcaaatgagagccatgcgtga
gaattttgagagattgttaagagaacaaggtgaacaattccaacaaagaattgatgagtt
agaaaggaggcctcaaaattctaatgatggtagtggcgatgagggggaaagaaggcgtag
aaggagacaagggggagatcaattgaggggcataaaaattaaaattccatcttttgttgg
gaagagtgacccggaggcatatctagaatgggagactaaaattgggcaaatttttaattg
ccacaattattctgatcttgaaaaaagtgcagattgcttccattgagttcaaagaatatg
ctttagtgtggtgggatcaattgatcaaagatagaaggaggtatggggaacgaccaattg
atacttgggaagagatgaagagaatcatgaggagaaggtttgttccttcttattatcata
gggatctgcacaacaaattgcaacgtctcactcaaggttctaaaagtgttgaagaatatt
tcaaggagatggaagttctcaaaattagagctaatgtggaggaggacgatgaagcaacca
tggctaggtttctacatggtctaaatcatgacattagtgacatagtggaacttcgtcact
atgttgaaatggatgaattggtacaccaagctatcaaagtggaacaacaactcaaaagaa
agagccaaacaaggagaagttccaccactttcaactctcaaaattggaaggataagataa
agaaggagggtgtttcatcttcatcatctaaggagcccatggttgaaaacaaaggtaaag
ctatcacacctcctcaaaatgtttcaactaacaaaaaacttacatgtttcaagtgtcaag
gcaaagggcatagtgcatctgaatgtccaacaaagagaactatgcttgtggaggaaaatg
aagttataggaagggaggaaggtgagaatgttgaagagtatgatgaagaagaagaagaag
aaattccgagtggagagttactcatggtgaggaggatgttggggaacttagtcaaagaag
gagacaccactcaaagagaaaaccttttccacacaagatgcttagttcaaggaaaggtat
gctctttgattatcgatggtgggagttgtactaatgttgctagtactcggttagtgtcaa
aacttaatttaaaaaccaaacctcaccctaagccatataaacttcaatggcttaatgaaa
gtgttgaaatggttgttaatagacaagctgaggtttgttttaaaattgggaagtatgagg
atgttgtgttgtgtgatgtagtacctatggaggcttgtcatttgttgttaggaaggcctt
ggcaatatgataggaatgttagtcatgaagggtattccaacaaatattctcttgtgcatc
atggccaaaagattgttcttgtaccattgagtcctagtgaggtgagggaagatcaaaaga
aaatgagagaaaaaaatgaaaaagaaaagaatgaaaaagaaaaagaaaagaatgaaaaag
aaaagaataaaaaagaaaaagaaaagaatgatgaaaagaaagagagtttggttgcaaaaa
aaggagaggttagaaatgcaattgtctcacaacagcccctatatttgctattttgcaaag
aggtggcattactaaccaacacccctaacaaacaaaatttgccaatttgtgttgaaactc
ttttgcaggaatttgaagacatgtttccgaaggaggtaccaagtggtttaccacctataa
ggggaattgagcatcatattgatctcaatccaggagcatctttgcctaatagaccagctt
accgaagcaatccacaacaaactcaagaaatacaaaggcaggtgactgaattggtaagta
aaggatgggtaagagaaagtctaagtccatgtgctgtcccggtaattttagtaccaaaaa
aagatggtagttggagaatgtgcactgattgtagggttgttaataacattaccattaagt
ataggcatcctattcctaggctagatgacttacttgatgaattgtttggtgcatgcttat
tttctaaaattgatttgaaaagtgggtaccatcaaattcggataagggagggggacgagt
ggaaaacagctttcaaaacaaaatatggcttatatgagtggttggttatgccatttgggc
taactaatgcacctagtactttcatgagactaatgaaccatattttgagagaatttttgg
gtaaatttgttgttgtgtattttgatgatatcttaatatatagcaaaaatttagaggacc
attgcattcacttaagggctgttttacaagtgttaagacaagaaaatttgtatgcaaatt
tagaaaaatgtgtcttttgcaccgatcatgtgattttcttaggtttcattgtaagctcta
agggagtccatgttgatgaaagcaaggtgaaagcaattcaagaatggccaacacccaaaa
atgtaagtgaggtaagaagctttcatggcttagctagtttctataggaggtttgtaaagg
attttagcaccttggctgcacctcttaatgaaattgtaaaaaaagaagttggttttaaat
ggggtgagaagcaagagcaatcctttgctgcccttaaagaaaaactcacccaagcaccta
ttcttgcattacctaatttttctaagtcttttgaaattgagtgtgatgcttccaatgttg
gaattggcgctgttttgatgcaagaaggccatccaattgcttattttagtgagaaattaa
aaggggctgccctaaattactcaacttatgataaggaattgtatgccttagtgagggcat
tgcaaacttggcaacattacctactgccaaaagaatttgtcattcatagtgaccatgaat
cattgaaacaattaaaagggcaaggtaagttgaacaagagacatgccaaatgggttgaat
ttcttgaacaatttccatatgtgattaagcacaagaaaggtaaggctaatgtggttgtag
atgcactttcaagaaggtatgttttactttctactcttgaaacaaaagtttttggtcttg
aacatattaaagatttgtatgaaagtgaccttgaattttcttcaaatttttttgcttgtg
agcacactgctgtcaatgggtattttaagcacaatggttatttatttaaagaaaaaagac
tatgtgtgcctaaaagttccattagagaattacttgtaaaagaggcgcatgaggggggac
taatggatcatttcggggtctctaaaacactagaattcttacaagaacatttttattggc
ctcacatgaaaattgatgttcaaaaattttgtgacagatgcattgtgtgtaaaaaggcca
aatcaaaagttatgcctcatggtttgtatactcctttgcctgtacctgaatttccttgga
ttgacatttccatggactttgttttggggctacctagaacaaggaatggaaaagattcta
tttttgtggttgtggacaggttttcaaagatggcacactttattccatgtaaaaaggtgg
atgatgcttgtcatgttgctgatttgctctttaaggaagtggtacgcctacatggcttac
caaggagcatcgtttcagatcgtgaccccaagttcttaagccatttttggaggactttgt
ggggaaaggtaggaacaaagttgttattttccactacttgtcatccccaaacagatggac
aaactgaggtagtgaacagaactctttctactcttcttagggttgttcttaaagagaatt
taaaaatgtgggaggaatggttacctcatgtagagtttgcttacaatagggttgtccata
gcactacacagcattcaccttttgagattgtgtatggttttaatcccttaacacctcttg
atttgttaccattacctaacacatctattttgaagcataaagatgggaaagcaaaagctg
aatttgtgagaaaattgcatgagcaagtaaaattgcaaatttaaaggaaaaatgaaagct
atgcaaaaagtgctaacaaaaggcgaaagaaagttgtttttgaacccggggattgggttt
ggatacatatgagaaaggaaagattcccatcacaaaggaagtccaaacttcaaccaagag
gagatggaccctttcaagtactttctagaatcaatgacaatgcttacaaaatagaacttc
caggtgagtatggagtaagtactacttttaatgttgctgatttgtctccttttgatgtag
gtctaaattcgaggtcgaattctttccaagaaggagggaatgatgaggacatagtccaag
acataagtgatgcaatacaaagcctaggaggtcctatgacaagggcacgtgcaagaagag
tcaatgatgccttagttcacttcataatcaaatcaatagaaggttcagcccaagttgaag
aaggtgtggcccaagtggaagaaaaagaaccaaagttcattattatcatccaagaatgtg
atagtggcacaataaaagcataagaagagtggaatataaagagctacacgaaaatggagc
actaagcaatcaaagagcaccactatctcttcttgttttttttttttttacattttcctt
gtaataaatcagccccactatcattagtggctgaaatccttttgttttcttaggagttac
ttttgcttattccatcatcataagccattcctatataaggggggttgtagctcttgctaa
atcaatgaattttgttaacactttgtgtaattgtgagtatttgctcttaggttctggatt
ggaccaaaactgatcttatcaagaaatccttttcttgtggtgatcctcatccataggctt
atcattctctcttggattagaaagagtgtggcgccccttcttcttattccatttcttttg
ttttttcttattttatttgatctcaatttagtctctaaaagtgtttgtgtctaattctaa
catcttctcatttataactcaaatatccatctttcaatcagtttatttcctattgaatca
cgtgaatctaaaggtccaaagataacaaagctatttcatggaaggaaatgcttaactttc
tgctgttggtgcatatcaataac

>MedT4_ID246
CAGAGTGATGAAGAATAAAATAGAAGACTCTAGGATACCAGAGAATAATGTGGAAGTCTCTCAGAAGACT
ACAGAATAATATAGAACTCTCTAGAATACTAGGGAATAATAAGGAAGCTACTAGATACTACTAAATATAG
AACTCTCTAGCTCATACCCCAATTTTTAACAACCTACATTCATACACCCTCTTGTCACTTTTTTATTTTT
ATATTTATTAGTCTTTTAGTTTTATTTTTCCTTTTATTTACCATCTTTTAATTTTATTTTACTTTACATA
ATTTAGTTTAATTTTTTTTTTTTATTTTGTACTAGATCTATTTTATTTTTATTTTATTTCTTTTTAATTA
ATTAGTGTCAAAAAAAACAAAGTGTCAATAGGTCCAAAAATAAAATGTCCAAGGTCTAAAAAAAAATTTC
AAGTCAAGTGTCAACTTTAACATTCTTTTTTCAAAATTCACCATAATTGTCCATCATTTCCATTAAACCA
ATTTTCCTTTTTTCATCAACCTCCTCACCTATAAATAGAGCCCTCATTCCACACAATTTCACACACCAAA
AGTTCTCTTGAGTTGTCAAAGAACTTTTCTCTCTTCTCCCTATTTAGCTTGTGTTAACGAGCTATTTTTT
TCTTCTTCCTCTTTTTTCTGTCCCTTCGGAATTTTTGTCCCTTCGGTTGTCCATTTCTTTTATTTTCTCA
TTTCTTTTTAGCATTTTTGCATTTTATTTTATTTCTATTTAGTTCCAGCAATTAGAATGTATTTAGGTCC
AATGTAAATATAAATGAGAAAAGTGTGTGGGTGTGTGTGTCCTTTTATTTCTTTACCGCCATATATATAT
ATATATCCAAAAAATGCAAAAAAAAATTAGATTAGGGATTTTGTGGTGATCCAACGTCACTACAAAAATC
CACGCGCTTTTATTTTTATTGCTCCGTTAGTTTAATTTTCATTTAATATTCCAAAAAACAACAAAAACAT
GCAAATAATCAAAATCACAAAAATATTTTTATAATAAACCTTGATCAAAATCAAGTGACCGCATTTTTAT
TTTATTTTCTTAATCAAACTTCAATCAATTTAACTTTACTTCAAGTCTCTTTTTTTCAATATTAAAAAAC
ACAAACAAATTCTCATTTGCCACTTGGCTTTTCAATTTAAAACCTTTTTCAAAACAAATAAAAAACACCA
AATTAATCAAACGTCAATTTCTACCCCGAACTACAAGGTTTTGATCCCTTACGGGTATGTAGGCAAAGGA
CCATATCCTTCCAAATCATAAAAAATGTAGATAATTAGGTCTTTATTTTTCCACTTTAAGTCCTTCTTTT
CAAAAATAATAAGCAAGTTATAGCACATTAATTAAATAAAATCAAGAGGTTCCCGTAGAGTACTACGGAC
ATAAAGGGTGCTAATACCTTCCCTTTATGTAACTAACCCCCGAACCCTAAATCTTTTCAAATAGGGGTAG
TTTGAACTTTTTCACCCTTTTTCTTAAAAAATTAAATGTTCAGTCGTGAAATAATATGTGAGTCAAAAGC
TAATCAAATAGCCTTGATCTCCAAAAAATGACGCGACAGGCCCAATACAAATAATCACTAATAATAATTA
AAATAAACTATTTCCAACACTCCCCCTCAAGCTGGTGAATGAATATCAATCATTCCCAGCTTGGAAACAA
ATTTTTCAAAGTTATTGTTGTTCAGCCTCTTTGTTAGAAGATCTGCAAGGTTGTCTTGGGAAGAGACATA
TGGAGTGCAAATTAGACCACTGTCTAACTTTTCTTTGATAAAGTGTTTGTTAACTTCAAGATGTTTGGTT
CTGTCATGCTGCACTGGATTATGGGCTATGTTAATAGCATATTTATTATCACAATAGAGCCTCATTGGTT
CATCAAAATCTTTATCCTCAAGTCTTTCAAGATGCTTCTAAGCCATAGTAATTCACATATCCCCTGTGCC
ATTGCCCTGAACTCTGCTTCAGCACTAGATCTGGATACCACACTTTGTTTTTTACTTTTCCAAGTCACAA
GGTTCCTACCCAGGAAAGTGCAATATCTTGTAGTCGATCTCCTATCCACAATTGACTTTGCATAGTCCGC
ATCAGTGTATGCTTCAACTCCCACACTTCCATTCCTTTCGAACAAAATTCCTCTACCTGGGGTTCCTTTC
AAATATTGCACAATTCGAAGTGCGGCATGTAAATGAATCTCCTTTGATTGGTGCATGAATTGGCTAACTA
AGCTTACATCAAAAGCAACATCAGGTCTAGTATGTGAGAGGTATATAAGCTTGCCAACTAACCTTTGATA
CATTTCTTTATTAACTGCAACATCTTCTTCTGCATTCCCCAACTTCACATTTGGATTAATTGGTCTACTT
GCAGGCTTGCATGCTGTCTTGCCAGTCTCCTACAGAAGATCTGTAATGTATTTCTGTTGAGATATGAAAA
TTCCTTTCTTAGAATGAGCCACTTCAATTCCCAAAAAATACTTCAATTTTCCCAAGGTCTTGATCTCGAA
CTCTTTGGCTAAGTGTTGGCCTAACAGTTTTTGCTCATCTTCATCATCACCTGTCGCTATAATGTCATCC
ACATATACCAGCAACACTGTTACTCCCTCTGTTTCGGAGTGTTTGACAAATAAAGTATGGTCTCCTTGAT
TTTCTTTGAAGCCCAAACCTACCATAACTTTAGTGAATCTACCAAACCATGCACGTGGTGACTGCTTTAG
CCCATATAAAGCTTTTTTCAACTTGCACGCGGTGTTGGTAGTAGTATGTTCACCGTATCCAGGGGGCACA
TTCATGTAGATCTCTTCTTCAAGTTCTCCATGAAGGAAGGCATTTTTCACATCAAATTGGTGCAAGTTCC
AGTTGTAGTTAGCTGCTAAAAATAATATCACCCTGACAGTATTCATTTTTGCAATAGGGGCAAATGTCTC
TGAGTAATCTACTCCATAAGTCTGAGTGAATCCTTTGGCTACCAATCTTGCCTTGTATCTCTCAATAGAA
CCATCAGCCTTGTATTTTACAGTGTATACCCATTTGCACCCTACAGGTTTCTTTCCATCTGGTAAAGGAA
CCAATTCCCAAGTATTGTTCTTATTAAGTGCCTCCATTTCCATGTTCATGGCTTGTTTCCATTTCCTGTC
AGACAATGCCTCAGATAAAGAGGTGGGTATAATGGTAGTGTTTAGGTTGGTGAGGAAGGCTTTATAGGTA
GCTGATAACTGTTCAAAGCGTAGGTAATTAGATAGAGGATAAAGTGGCTTATTGGTACAAGTTCTAGGAT
CTTTTCTAAGGGCAACTGGAAGATGTAAGTCTTTAGAATCTATTGGTGGTACTTCTCTAAATTTTCGTTT
CTTACGCTCTATTGGGCTGGATTCTGGCTCCTCGGGAGTGGATGAGTTAGATTCTAGTTCATGTGCATGA
GAAAATTCAGAAATTGAGTCACAAGAATTTGAAGGGTCAAGCAAAGTTACCTCATGTAATGTCGGATCAG
ACTCTTGGATATGAGTAGATTCAGGAATGGTCTTTCTTCGTGTATAAATCCTTATATTTTTCCCATATCT
TACATCGGCTTCAACATTAACATGATTTTCAAAATCAACTTCCGTCTCAACATTGTCACTTCCAGTTTCA
ACCTCAACTTCTGGTCCTAGATTAAGGTCATGAAGTAAAAGAGACTTATCTTCCTTACATGAATACTACC
CCTGAAGATGAGTTTGAACAAAGTAACTTTCTTGTTCATGGAAGGTGACATCTCGAGAGACAAAGAATTT
GTGAGGAGGATGATAACATTTGTAACCCTTTTGGGTGGAAAAATACCCTATAAAGACACATTTTAAAGCT
CTAGGATCAAGTTTCCCTCTACCATCACTATGGATATGGACAAACGACGTACACCCAAATATTCTAGGGG
TGAGATTATTAGAGGTAGACAAATCAGGATAGAATGAGGATAAAACTTCCATAGGAGTTTTGGTGTCAAG
AACACTGGAAGGTAACCGGTTTATAAGATAAGACGCGGTTAAAACTGCCTCTCCCCAATATTTCTTGGGA
ATTTTATTTTGGAATAACATAGCACGAGTTTGATCCAACAAATGACCATTTTTCCTCTCAGCAATCCCAT
TTTGTTGGGGTGTTTTAACACAGGAGGACTTATGAATTATGCCTTCTTTTTGACAGAATGAATTTAAACT
GTGATTAAAATAATCTTTGGCATTATCGGATCTAATCCGTTTAATGCTCACATCAAACTGATTTTTAATC
ATGGAGAAAATAAACCCAAGTAACCCAGGTGCAATCATCAATAAAAGTTACAAACCAACGAGCACCCGAT
ATATTTGGAACATTAGAAGGACCCCACACATTTGTATGAACTAAATAAAATGGAAAAGTACTCATTTTAT
TACTGACTGAAAAAGTTACACGCTTGTGTTTAGCAAGTTCACACAGCTCACACTGAAAACTCTCAACATC
TAATGTTTTAAAAAATAAAGGAAATAGCTGCTTAATGACTCTAAACGACGGATCACCCACGCGATAGTGG
TACAAGAGAACCTTCTCCCTGTTGGTCTTTATTGATTCTAAAAAAAAAGTTGTTGCCAAGTAACTTTGGG
CTTGAGTCTTGGTTATCCAAATAGTAAAGACCATTCCATTCTCTAGCAATTTCAATCGTCCTCCCCGACT
CTTTGTCCTGAAAAACACAAGAGTTATTAAGCAGGTTAGTGGACAATTTTGGAATAAGAAGGATATTGTT
TAGGGTCATGAATGGATTAAGTTGGACATTCCCTTGACCTGCTACAGTTATAAGGGTTCCATTGGCTATG
GATATTTTTTTGTTACTAGGACAAGGTGAATAGGTAGAAAAGTGTGTAGGTAAAGGTGTCATGTGGTGAG
TGGCTCTAGAATCTAATATCCAGTATTGTTTAAAGGGTGTATCTGAAGCATTAAGTTCAAAAGAAAATGG
AAATTTACCAAAAAGGGATGGAAATGTACCTGAATATGCCAGAGAGCTAGTACCTATTGGTTTCTCCAAC
CTACTGAGGAAAGATCTCATTTGTTCTATCTCATCTTGGCTGAGTGGCTTGACATTTTTTGGACTAGCTT
CATTAGCGCCTGCAGCCATGTGTGCTTGTCCTCCCTTCTTAGGTAAGTCTCCCTTTTTATCCCATTCTTT
ACCAGGTGGCTTTCCGTTTCCCCACTCTCTACCAGGTGGCTTTTCATTCAATCTCCAACATTTTTCACGA
GTGTGGCGATATTTCTTGCAAAAAGTACAAAACAATTCTTCACCTTTCTTCTCCACATAGGTTCATTCCC
CTTTCTTCTGGTCAGCCGTCACGCTCGAACTCTTCTCAGCTAGCATTGCTGAGCTTTCCACAATGGGAGG
GACTACCAACATTAGCCCCCTTATACTTTCTTCACTCCTCACTGTAGCCACTGCCTCATTAATGCTAGGT
ACCGTCTTTTGACCAAGAATTTGCACTCTAACTTGGTCATATTCAGGGTTGAGTCCCACCAGAAAGTCAT
AGACTCTATCCTGCTCAATATACTCCTTGAGTGTTGATGTATCTTCTGAACACTTGGCTTTTATAACTCT
GTACTGATCCAGCTCCATCCATAAGGTTTTGAGGTGATTTGCATACTGCGTAACATTTTTGTTTCCCTAT
TTAGCACCCATTGTTTTCACCTTCACATCATATATTTGGGCAGCATCTTTGGCTTTAGAATAAGACTCTT
CTAATGATTTCCAAATGTTCTTTGTAGTACCGAGAAACATGAAATTGTCACTAATTTCTCCAGTCATTGA
ACTCCATAACCAAGACATGATGGATGAGTCTTCCTCATCCCACTTCTTGAACGTAGGACTTTTCTCATCA
GGAGGATCATCAGTTAAATGTCCTGCCTTTCCTTTACCTTTTAAAGTGGTTTTCATAAGTTGAGACCACT
TCAAATAATTCTTCTCATGTAATCTGTAAGATGAGGGTATGGTTGGTAATTCTTGAGATTTGGAATCTGT
TGTTTCAGTTTTGTTATTGATCACCACCTCTTCATCCGAGCCGGCCATTGATGACGGATAATTCAGACAA
ATGAGAAGGAAACCAAAAACGGAAAGAGGATGTTCTGATTTACAACCTGCCAAAAAACGGCAGAAAATGG
CGAACTGTAGGGTGGCGCGTGGTGTTCACGTGCGAAAAGATTGACCGGAGTGTGGTGGCGCGTGAGACGT
CAGATGGCGGCGAAAATTTGGGTTTTGGCTGGTTTTGGACCGGCGATTAGGATGGTGGTGGCGGTGTTGT
TTCAACCACGTTGCCATGTGGTTGCGTGAATAGTGACAGATTGAGTGTTTACGGCTGGGTGTGAATTGAG
ACACAGTGAAGGGAAAATTCTGCAATTAAGGCAGTAAAAAGGCCACAATTAAGGTGGCTAGGGTTTTAGA
CCGCAATTAAGGCGGCTAGGGTTTTCATGCGGAAGCGAAACCCTCAAGAACGAGAGCTCTTGGTACCATG
TGAAAACTGAATGTATTTTAAAGTTCTAAATAATTTACAACCACTAATGTGTTTATATAGGCTAATGTAA
CTTGATGGGCAAGACTAATAAACAAATGGGCCCAATACAAATAATCACTAATAATAATTAAAATAAACTA
TTTCCAACAACTTTGTTTCTAGATATTGCTAATTTGTAATGGAGAGCCTTCCTAGAGTAGTATAAATAAG
GCTCACCACCTAGTGTTTTGGCATCATCAAGCATAGAAACATTCAAATAATATAATATTTTCTTTGAGAA
TATTATAGAGTTTCTCTATTTTCTCTACCTTTCCTTTTGTCCCTGAGCCAGATTTGGCATCAGAGCCTAG
TTATGATACCTCGGAGTTGAGTTCGTGCGAAAAAATCAACGTAAAGTGAGTTTTCAAGTGAGCAAGGAGT
TGCCTTTGTAAAACTTCACTTTGCGGCCATTTTGTTCGCAAAACTAACACCGCCATTTTGTTTGGGAAGT
GAAGAAAACCCTTGGTTAACAAGTCTTCACCACCAACAAAATCACCACTCACCATCAAAATCTTCACCAC
CAACAAAACCACCACCCACCACCACAATCATCACCAAATAGTTTGTTGAACTAATATCGTCAAAATGCCA
CCTCGAAAACAGAATGCAAGAGGTTTGCAAGAGATGGAGATGGAAGAAATGAGGCGATAAATTCAGGAAC
TACAAGAGACTGTCAATGCCCAACAAGCCATATTGGAAGCACAATGAAGAAGAGTTGATGATGATGGCTC
CAGCAGTGACTCTTCATCTTTTAGAAGCAGTCGCTCACACCGACGTAAAACTCCGATGAATGATATCAAA
GTAGACATTCCATATTTTGAAGGGAAGCTAGAATCTGATGAATTTGTGGATTGGCTACAAACTGTTGAAC
GTGTATTTGAGTACAAGGAGATTCCAGAGGAGCAAAAGGTAAAGATCGTTGTTGTCAAGCTGAAGAAACA
GGCTTCAATTTGGTGGGAAAATGTTAAAAGGAGACGAGAGCATGAAGGGAAAAGCAAGATCAAGACATGG
GAGAAGATGCGTCGAGAACTAACCCGTAAGTTTTTACCTCCTCATTATTATCAGGACAATTTTATTCAAT
TACAAAATCTTCGTAAAAAATCTTTGTCCGTAGAAAAATATACTAGAGAATTTGAGAAGTTGATGATGAA
ATGTGATATCCAAGAAAAGGAAGAGCAAACGATTGCTCGATACCTAGGGGGGCTAAACACTGACATTGCA
CACCCAGTCCAACTTCAATGATATTGGAGCTTGGATGAGGTTATTCGTCTAGCCATCCGGGTTAAGAAAC
AACTACCTAAAAAATCATCATACCAACCTTTTTCCTCTACCATAAATTATTCCCATCGCAACAAACCACC
AACCCAAGAACCTAGCTCCTCAAGCAAACCGCCACAAAAGACCACCAAAGAGAACATTTCTAAGACACCT
AAATGCTTTAAATGTCAAGGGATTTGACATATTGATTTTGATTGTCCAAATCGCAAAACCATCACCATCA
TCAAAGGGGAGATACATGAAGCTTCTGAAGAAGAAGATATTCATGAAGCACTAGAACAAGAAGAGATGGG
CGAGCCAATATATGACGAAGAGTCTGTTCTTGCTGATTGCAGTGAATCACTAGTAGTTAGAAGAAGCTTA
CACACCACAATAGTCAAAGAAGAACCATGGCTAAGACACAATATCTTCCACACTCGCTGCACCTCGCAAG
GCAAAGTTTGTGATGTCATCATTGATAGTGGAAGCTATGAGAATGTTGTATCCAACTATATGGTGTAAAA
ATTGAAGTTGCCGAAGGAGCACCCACATCCATACAAGTTGCAATAGCTCAATAAAGGTAACGAGGTTAGA
GTCTCTATGCGCTGCCTTGTATCGTTTTCCATTCGGCAAAAGTACAAAGACAATGTATGGTGTGATGTCA
TCCCCATGGATGCTTGTCACCTGCTTCTTGAGAGACCTTGGGAATATGATCGTCATGCCATATACGACGG
TCATGCAAACACTTACACCTTTGTGAAAGATGGTGCTAAGATTAAGTTGGTGCCCCTACCACCCAAGCAT
TTGATGAAGGCAAAAAGGATTCCAAGCCAATAATATCTCTAGTCTCAAAAGAACCATTCAAGGTGACAAC
AAAGGATATCCAAGACATGAGCTTTGTCCTAGTGGTCGAGTCCAATGAAGAATGCACCATTCCAAAGGAG
GATGAGCATCTACTCGTTGAATTCTCAGATGTTGTACCATCATAAATTCCATTAGGACTTCCTCCGATGT
GAGACATACAACATGCAATTGACTTCATCCCTGGAGTTTCCATTCCTAACAGATCGGCTTACAGGACGAG
TCCAACAAAGCATGTCGAAGTCCAACGCCAAGTTGAAGAGTTGCTCAAGAAAGGGTTGATTCGGGAAAGT
GTTAGTCCTTGTGTTGTGCCTGCACTTCTAGTACCGAAGAAGGATGGTAGTTGGAGAATGTGCATGGACA
GAAGGATGGTAGTTGGAGAATGTGCATGGACAGTAGAGCTGTCAACAAGATCACCATTAAGTATCGATTT
CCAATCCCCAGACTCGATGATATGTTGGATCAATTACATGGTGCCAATATCTTCTCTAAGGTTGATCTCC
GAAGCGGTTACCATCAAATCAGAATTCGTCCAGGAGATGAATGGAAGACTGCTTTCAAGACAAGAGACAA
CCTTTCTAAGTGGACAGTTTTCCTTTTGGGTTATCAAATGCTCCGAGTACATTTATGCGACTAATGAATT
AGGTACTTCAGCCCTTTATTAGTAAATTTGTTGTTGTGTACTTCGATGATATTTTGATCTATAGCAAAAG
CAAAGAAGAACATTTATGGCATATTCGACAAGTGCTCCAAACTCTTTGTGAGCAAAAACTTTATGCCAAC
CTCAAGAAATGCTCATTCTTGACCAATGAAGTAAATTTTCTTGGTTACATCATCACTGCTAGAGGAATAA
AAGTTGACCCAAGCAAGATTGAAGCTATCAACAGCTGGCCAACTCCAAAGTCTGTCCATGACATAAGGAG
TTTTCACGGCTTAGCTTCTTTCTACAAAAGGTTCATTAAAAACTTTATCTCAGTTTCCACCCCACTTACA
GAATGCATCAAAGGAGATAAATTTAGGTGGTCTGAAGAAGCTGATAAGAGCTTTAAGGAACTTAAGAAGC
GTTTGACTGAGGCACCCGTGCTAGCCCTTCCTAACTTTGACCAAGTATTCGAAGTTAGTTGCGATGATCC
GAACACTGAAATTGGAGCTGTTCTGAGCCACAAGGGACATCATATAGCCTTTTTCAGTGAGAAACTCAAC
AATGGGAAGCTCAGGTACTCTACATATGACAAGCAGTTTTATGCAGTTGTTCGTGCTCTTCAGCATTGGA
GCCACTACTTGTTGAATAAGGAGTTTGTTCTTTACTCTGATCATGAAGCCCTCAAGCACTTGAACTCTCA
ACAAAAGATCAGTCGCAGACAAGCTGCTTGGAGTGAGTTTCTGCAATCTTATCCTTTTCTACTCAAGCAC
AAGGCAGGAGTCCAGAATGTTGTAGCAGATGCCCTCAGCCGACGTCATAGTCTACTTGCTACTCTTCAAA
CGAAAGTTATCGGATTTAAGATTATCAAGGATTTGTATCCAGATGATCCTGACTTTGGTAAAGTTTGGAG
TTCTATTAATCCGCAGTCAACACAAGGTTATTACAAACATGACGGATTCTTGTTCAAAGGAAAAAGTATA
TGGATTCCACAATGCTCTCTAAGAGAAGCAATTATTTGGGAGACTCACAATGGAGGACTAGCAAGACATT
TTGGGCGAGATAAAACAGTAGCCTTAGTCAAGGATAATTTATATTGGCCTAAGTTGGAAAGAGATGTCAA
TAGACACATCCATAGGTGCAAAATTTGTCACATGGCTAAATCCAAAAGTCAGAACACAGGGTTATATACG
CCACTTCCAGTCCTTAAGGCACCTTGGCAAGATGTTAGTATGGATTTTGTCCTTAGACTACCTCGAACTC
AGCGACAAAAGGATTCCATAATGGTAGTCGTCGACAGGTTTTCTAAAATGGCTCATTTCATACCATGTCA
GAAGACTAATGACGTTGTCCAAGCTGCAGACTTGTACTTCAAGGAAATTGTTCGTCTTCATGGCAGCCCA
AAAACCATCACTTCCGATCGAGATGTTAAATTCATAAGCCACTTTTGGAGAACATTGTGGAAGAAGATGG
GTACTAAACTCCAATTTAGCAGTGCTAGTCACCCTCAGACAAATGGGAAAACATAAGCAATTAATAGACT
TCTAGGGAACTTACTTAGAAGTTTTTTGGGAAAGAATTTGAGGTAATGGGATCTTATCCTTGCACAGTGA
TAGAATTTTTAGCAAGTGTACTAAAAATGTATCGAAGTAATAAAATAAGTTCGTATCCACGAGGACTGTG
TTAATCTCAATTTAGCAATAAAGTAAATATTTAGGATGTATAAATTATTTTGTTTAGATTTGATTTGATT
GCATAAAATTAAATAACATAAAATAAAGATTCAGTTAGAAAATATAGATTTGGTTAGAAAATATGAAGAG
AGATGAGATCAGGTCTTTCGAATCATCTATGTTTTCCTAATTGGTATACTGCACCTATTCTTGTGAATGA
TTCCCTAGTTCTACGATAGTTAACAAAATAGTCCTAATCAATCAATTGAGTTAGGACCCTCTCCTAGGGT
TACATCCCTTAATTCCTTAGGTGGTCTAATATCTGTCGAAGGTTTAAGCACGTTAACCTAATATCACTAA
TAAAGGATTATCCATTCCTAGACTAACCATGTTTATTAGAACAATTCAATTAGGTCTAAGTCGAACGTTA
TGGTCAGTAGTCATTCGTTCTCACTAAATCATGTTTATATTTGATCAGGATATGAAAATCATTAAGAACA
ATTGAATTGAATAAAAACTAGATTGTCATTCACAATAAATTGAGTTTCACAACAACATGAGTCAATTAGG
GTTACAAAGAATCATCTCAGACCTAACCTCTAATGGATTTAGCTACTCATAATGGTGTTTACAAATAACA
TAATCATTAGAGGAATCAATACATACATGAACTGGTAAAAGGTTGAAGAAATCGCCCTTCTAGCCGTTTT
GTAGTGTTAAAATCGCATTTTGCTCTCTCCAAATTGTAACCCTTGTTTTCAGAATAGTCTTTATCTTAAA
TAGGCAAGAACTGCTCCTAAAATCGTGGCACGATTTAAGTAAATCGTGACACGTTTTCTGCCTTGTGTAA
CAAACAACCGAAATTAGGGTTTCCATAATCGTGTCACGTTTTTGCCATCGTAACACGTTTTCACCAATGT
CGAATGCATATTTCTTGAAAGCTCCAAATCATGTCACGTTTTTCAGAAATTGTGACACGATGCCTTTTTT
CAGCTTCTTCAGTTTTATCTTGCTTTTCTTGCTGCTTAATCTTGCTTGTGAACTCAAAAATATTATAAAA
AGACTCTAAAAATAGCGAATGACTGACTGTCATCACACAGATTGAGTTTGCCTATAATAACTCCACCAAT
CAAGCTACCGGGAAGTGTCCATTTGAGGTGGTTTATGGCTTGCGTCCTCTTAGCCCATTGGATTTAACTC
CATCACCTAGCACTCAGCAGTACAGTACAGACGCGGAACAAAGGGCCAATGAAATCAAGAAGATGCATGA
ACAAGTTCGTGGAAGAATTGAAAAACAGAATTCAAGGTATAAGACTCAGCGAGACAAGCATCGCAAGTTG
CACACATTTAATGAAGGAGACTTAGTTTGTATCCACTTGCGTAAGGAACGATTTCCTGACAAAGCAAATG
CCAAGTTATCTCCAAGAGCTGATGGTCCTTTTAGAGTTACGCAGAAAATCAATGATAATGCCTACAAATA
GAGCTACCAGGTGACTATGGAGTCTCTGCTACCTTCAATGTTGCTGATCTTTCACCATACTTTGGCGATG
AAGAAGACTTTCGACTCGAGGACGAGTCTTCTCCAACCCGGGGAGAATGATGAAGAATAAAATAGAAGAC
TCTAGGATACTAGAGAATAATGTGGAAATCTCTAGAAGACTAAAGAATAATATAGAAGTCTCTAGAATAC
TAGGGAATAATAAGGAAGCTACTAGATACTACTAAATAAGCACTAGGGAAGTCTTAACTTTTCTAGATCC
TTCTAGGCTTATGTACTAGAGTATCCATATCTCTAGACTTTTCTTTGTTTCTAGATATTTCTAGTTTGTA
ATGGAGAGTCTTCCTAGAGTAGTATAAATAAGGTTCACCACTTAGTGTTTTGGCATCATCAAGCATAGAA
ACATTCAAATAATATAATATTTTCTTTGAGAATATTAGAGAGTTTCTCTATTTTCTCTACCTTTCCTTTT
GTCCCTGAGCCACAAAG

>MusA1_ID67
tacgatgacacgggagtgtctaatttactacaatctgattatatgagtcttgattatgat
ctagtatctttttcagtcaataatgatgcctcataatttttatctcagcacactcaaata
tgacagctcatcagcatattctctgcacaaggttaaagctgtttcaaggtgcttttcttc
aagacaaaggaatgcattaaaggagttggttggcagctgtgaacatttcttcattaccaa
tgagggcattaaaatagttggttagtagctgtaaactcttaatttcgaaattccctatgc
atgaagggttgtttcatgcactagtatttattttggtgtttaggacttagagaggacttt
agaaactgatgatatctgggcagaagctcttagagaaccccttaaactctgtatctcttg
gatgcgtccttgagtggtgagtcttttattttccagttctgtatcctcgtttaatttccg
ttgggtggtgaactttctgtatcccattgcgattttaaacttggtggtgagctacttttc
gtttttatctaagctgtttcgttagtgcttctggtatcagttcttccttgtctactgtga
cattttctatctgaacaaatttcccatcggtgttatttggaaatccattctgcattttta
ccctccccggtatcagtttggtatcagagctaaaggctagagatcatggcaaggcggaat
ggaaaaggtgtagttggtgaaggtagcgaccatggagatgacgctgagtcgttgaggctg
cagctacaaaaattgctgcgtagcctacaagaaaaaaatgaaataatcgacgaacttcaa
agtagacacaaccagcatgaaaatgacactcgagagtttacttctgatgatgaaacacct
catcttccaagggagtcaagaagatgtcggagaagaaatgaagtccaagacgagtggcag
aataagtataatcccagatttgatattccagaatttgaagggaaaataaatgttgatgac
tttatcgattggcttaatacagtagaaagaatcttcgattttcatgaaccaccagaacaa
aagaaggtcaaacttgtggcactcaaactcaggcggaatgcatctttttggtgggaaaat
ctgaagaaacaaagagaacgtgagaggaagagtaagatcgttacatgggagaaaatgaaa
agggagctaaagagaaaatatttacctgataattatagacaagagatctttctcaaaata
catgatttcaagcaaaaagatcttagtgtggaggagtacactgcagaatttgataatttg
atgttaaaaggtgagcttgtggaaccggaagagcaaacaattgcaagatacttaggaggt
ctgaagtatgagattgctaaagttgttcagctacagccatattggtctttaaatgatgtg
agcaagctggcattaaaagttgaaaagcaactgaagtttgaaaagagttttcggtatggc
tcaaaagaaggctacacaaaaggaggaagttccaagcctactgtccaaagcaaggtgata
tcgaaggtgcaagaaaaaggtgaagaatctgctggcagcaaaaaaacacctaattcttct
acccaaagtggccgaaaatgcttcaaatgtcatggttttgggcatatcgcatcagattgt
ccaaatagaaggattgtaactttggttgaagatcatagcggtggcgaagaagataaaact
gatgacgaaccaaaatatgatgatgatgaggaagagattacttatgctgatcatggtttg
tctattgtattgcaacgtagtttacaagtgtcatatgtggccgacgatgaaagttgggtg
agaaaaaatgtgtttcacagtaaatgcacttctcttggtaaagtatgtttggtgattatc
gatagcggcagctttgaaaatgtggtatctttagagatggtgcagaagctaaagttggat
accatccctcatccacatccataccagttatgttggctgcaaaaaggaaatgacatcaat
gtaactaaaagatgtttagtttcattttctattggcaagtattataaagatgaagtatgg
tgtgatgttgctcctatggatgcttgtcacttgctgttgggaagaccttggcattatgat
agaagggtgttgtatgatggctacaaacatacttattcttttaaggtgaatgaaaagaag
attattttagctccattacaaccatctgaaatcactgcaccaaagaagaaagttaacgct
tttatgtcgtatggtgaatgcaaaggtgaattagacaagggtggtcatgttatggcttta
ctagtagtagaagaaaatgaacaacataaggagacacccataatcatgaaacaaatgttg
gaagagtttgaagatgttataccggaagagattccacatggccttccaccattgagagat
attcagcatcacattgatcttatgccgggggctgttctacctaataaggcagcatacaga
atgagtcccaaggagcatgaagaacttcagaggcaagttgatgaattggttaaaaaaggg
ttaatccgggagagcatgagtccttgtgcggttcctgccttgttagtgcctaagaaggac
ggttcttggagaatgtgcgtggacagtcgcaccatcaacaaaatcacagtggactatcgc
tttcctattccaaggttagatgatttacttgatcaattgtgtggtgcttatattttctct
aaaattgatttgaggagtggctatcaccaaataagaatgaggcccggagatgagtggaaa
acagcgtttaaaactagagaaggcttatatgaatggttggttatgccatttggactatct
aatgctcctagcacattcatgagatttatgaatcacatacttaagccatgcattggagta
tttgttgtagtttattttgacgatatattggtgtacagcaagagtgaagaggagcatatg
agtcatctgaaagagatctttcttattttgaggcaacaaaaactttatgctaatctaaag
aaatgtgatttctttacttctagtgtggtgtttttggggtatgttgtttcaaaagatgga
atcatgatggatcaaagtaaggttgaagctattctcaattggccaacacctgcttcatta
catgatgtgaggagtttccatggcttaacatctttttatagaagattcatcaagagtttc
agctctattgtcgctccaatcactgaatgtttgaaatgtgataaattcaaatggactagt
gaggctaacgatgcttttgagcttttgaaaagaaaggttactgaagctcctatcttagtt
ctaccaaattttgacaatgtgtttgaagttgagtgtgatgcatctaatgtgggaattggt
gctgttttgactcaagacggaaagcccattgcattttttagtgaaaagctgaatgatacg
agaaagaaatactctacttatgataaggagttttatgcgatttatcgagctttgtctcat
tggagtcaatatcttcttgccaagccatttgttctgtattctgatcatgaggcattaaag
ttcattaatcaccagcacaagctaaacaagaggcatgcagcttgggtggagtttttacaa
tcttacaactttacaatcaagcacaaatctggtgttcaaaatgtagttgctgacgcattg
agcagaaagcattctttattatctgcaatggaagtaaaagtggttggattcgaaacattc
aaagatctatatgagaatgatgtggatttcggctcaatatggcagaattgcaaatcaggt
tcctttcaacaattttcgatctttgatggttttctttttcgagttaatgctttatgtgtt
ccatcttgttctttgagacaagtaattctggctgaagctcatggtggtgttttgggtggg
catttcggtagagataaaactttagctcttattcaatcaaacttctattggcctaagatg
tttagagatgtggaaagacatgtaaagcaatgtcgagtgtgtcatttggcaaaaacaaga
agtcaaaattctggattgtatactccattgcctgtgccaaatgctccatgggaagaagtg
agtcttgatttcgttttgggattgccaagaactcaaagaaacaaggattctatcatggtt
gttgttgacagattttcaaaaatgtctcactttgttccttgcaataagttgaatgatgca
tctcatattgctgatttgtattttaaggaaattgttaaattgcatggtattccaagaact
atggtgtctgatcgagattcaaaatttgttagtcatttttggagaactctttggaggaag
ctgggtacttctttgaatttcagcacctcgcatcatccacaaaccgatgggcaaactgag
gtaacgaacagaagcctgggaaatttacttagaagctatgttggtaagaatattaagcag
tgggatgttattcttccacaaattgagtttgcctataatcattctattcatcatagtatc
ggtaagagtccttttgaggttgtttatggtgctaatcctgctagtcctttggacttaatc
cctcattctacaacaaagcaatttagtggagatgctgatgaaagagctaagcagataaaa
aagctgcatgagggtgtgaaagcaaccattgagaagcaaaatgagaggtacatgcatgct
gccaacaaacacagaaaacatgtggagtttaatgtaggtgatttggtctggattcatcta
aggaaggagaggtttccaccgggcaaatttggaaaattgaaaccaaaggctgatggtcca
ttcaaggtgcttaagagaattggcagaaatgcttatgagatagagctacctgaagattac
ggagtatccccaacatttaatgtggctgatttgagtcctttttatagtcatgttgatgaa
tcaaacgaagacttgaggacaagtctcattcaaccgggggagattgacacgggagtgtct
aatttactacaatctgattatatgagtcttgattatgatctagtatctttttcagtcaat
aatgatgcctcataatttttatctcagcacactcaaatatgacagctcatcagcatattc
tctgcacaaggttaaagctgtttcaaggtgcttttcttcaagacaaaggaatgcattaaa
ggagttggttggcagctgtgaacatttcttcattaccaatgagggcattaaaatagttgg
ttagtagctgtaaactcttaatttcgaaattccctatgcatgaagggttgtttcatgcac
tagtatttattttggtgtttaggacttagagaggactttagaaactgatgatatctgggc
agaagctcttagagaaccccttaaactctgtatctcttggatgcgtccttgagtggtgag
tcttttattttccagttctgtatcctcgtttaatttccgttgggtggtgaactttctgta
tcccattgcgattttaaacttggtggtgagctacttttcgtttttatctaagctgtttcg
ttagtgcttctggtatcagttcttccttgtctactgtgacattttctatctgaacaaatt
tcccatcggtgttatttggaaatccattctgcatttttaccctccccggtatcatacga
>MusA1_ID69
gtcagtgacacgggagtgtctaatttactacaatctgattatatgagccttgattatgat
ctagtatctttttcagtcaataatgatgcctcataatttttatctcagcacactcaaata
tgacagctcatcagcatattctctgcacaaggttaaagctgtttcaaggtgcttttcttc
aagacaaaggaatgcattaaaggagttggttggcagctgtgaacatttcttcattaccaa
tgagtgcattaaaatagttggttagtagctgtaaactcttaatttcgaaattccctatgc
atgaagggttgtttcatgcactagtatttattttggtgtttaggacttagagaggacttt
tagaaactgatgatatctgggcagaagctcttagagaaccccttaaactctgtatctctt
ggatgcgtccttgagtggtgagtcttctattttccagttctgtatcctcgtttaatttcc
gttgggtggtgaactttctgtatcccattgcgattttaaacttggtggtgagctactttt
cgtttttatctaagctgcttcgttagtgcttctggtatcagttcttccttgtctactgtg
acattttctatctgaacaaatttcccatcggtgttatttggaaatccattctgcattttt
accctccccggtatcagtttggtatcagagctaaaggctagagatcatggcaaggcggaa
tggaaaaggtgtagttggtgaaggtagcgaccatggagatgacgctgagtcgttgaggct
gcagctacaaaaattgctgcgtagcctacaagaaaaaaatgaaataatcgacgaacttca
aagtagacacaactagcatgaaaatgacgctcgagagtttacttctgatgatgaaacacc
tcatcttccaagggagtcaagaagatgtcggagaagaaatgaagtccaagacgagtggca
gaataaatataatcccagatttgatattccagaatttgaatggaaaataaatgttgatga
ctttgtcgattggcttaatacagtagaaagaatcttcgattttcatgaaccaccagaaca
aaagaaggtcaaacttgtggcactcaaactcaggcggaatgcatctttttggtgggaaaa
tctgaagaaacaaagagaacgtgaggggaagagtaagatcgttacatgggagaaaatgaa
aagggagctaaagagaaaatatttacctgataattatagacaagagatctttctcaaaat
acatgatttcaagcaaaaagatcttagtgtggaggaatacactgcagaatttgataattt
gatgttaaaaggagagcttgtggaaccagaagagcaaacaattgcaagatacttaggagg
tctgaattatgagattgctaaagttgttcagctacagccatattggtcgttgaatgatgt
gagcaagctggcattaaaagttgaaaagcaacagaagtttgaaaagagttttcggtatgg
ctcaaaagaaggctacacaaaaggaggaagttccaagcctattgtccaaagcaaggtgat
atcaaaggtgcaagaaaagggtgaagaatctgctagcaacaaaaaaacacctaattcttc
taccccaagtggccgaaaatgcttcaaatgtcatggatttgggcatattgcttcggattg
tccaaataggaggattgtaactttggttgaagatcatagtgatggaggcgaagatgaagc
tgacgacgaaccaaaatacgatgatgatgaggaagagattacttatgctgatcatggttt
gtctattgtattgcaacgtagtttacaagtgtcatatgtggccgacgatgaaagttgggt
gagaaaaaatgtgtttcacactaaatgcacttctcttggcaaggtgtgcttggtgatcat
cgacagtggcagttttgagaacgtggtttctttggagatggtgcagaagctgaagttgga
aacgatccctcatccacatccataccaattatgttggttgcaaaaaggaaatgacatcaa
ggtaactaaaagatgtttagtttcattttctattggcaagtattataaagatgaagtatg
gtgtgatgttgctcctatggatgcttgtcacttactgttgggaagaccttggcattatga
tagaagggtgttgtatgacggctacaaacatacttattcttttaaggtgaatgaaaaaaa
gattattttagctccattacaaccatccgaaatcactgcaccaaagaagaaagttaacgc
ttttatgtcgtatggtgaatgcaaaggtgaattagacaagggtggtcatgttatggcttt
actagtagtagaataaaatgaacaacataaggagacacccataatcatgaaacaaatgtt
ggaagagtttgaagatgttataccggaagagattccacatggccttccaccattgagaga
tatccagcatcacattgatcttatgccgggggctgttctacctaataaggcagcatacag
aatgagtcccaaggagcatgaagaacttcagaggcaagttgatgaattggttaaaaaagg
gttaatccgggagagcatgagtcattgtgcggttcctgccttgttagtgcctaagaagga
cggttcttggagaatgtgcgtggacagtcgcaccatcaacacaatcacagtggactatcg
ctttcctattccaaggttagatgatttacttgatcaattgtgtggtgcttatattttctc
taaaattgatttgaggagtggctatcaccaaataagaatgaggcccggagatgagtggaa
aacagcgtttaaaactagagaaggcttatatgaatggttggttatgccatttggactatc
taatgctcctagcacattcatgagatttatgaatcatatacttaagccatgcattggagt
atttgttgtagtttattttgacgatatattggtgtacagcaagagtgaagaggagcatat
gagtcatctgaaagagatctttcttattttgaggcaacaaaaactttatgctaatctaaa
gaaatgtgatttctttacttctagtgtggtgtttttggggtatgttgtttcaaaagatgg
aatcatgatggatcaaagtaaggttgaagctattctcaattggccaacacctgcttcatt
acatgatgtgaggagtttccatggcttaacatctttttatagaagattcatcaagagttt
cagctctattgtcgctccaatcactgaatgtttgaaatgtgataaattcaaatggactag
tgaggctaacgatgcttttgagcttttgaaaagaaaggttactgaagctcctatcttagt
tctaccaaattttgacaatgtgtttgaagttgagtgtgatgcatctaatgtgggaattgg
tgctgttttgactcaagacggaaagcccattgcattttttagtgaaaagctgaatgatac
gagaaagaaatgaaactttacacataatcaatttacttttacttaccaaaaaaaaatacg
agaaagaaatactctacttatgataaggagttttatgcgatttatcgagctttgtctcat
tggagtcaatatcttcttgccaagccatttgttctatattctgatcatgaggcattaaag
ttcattaatcaccagcacaagctaaacaagaggcatgcagcttgggtggagtttttacaa
tcttacaactttacaatcaagcacaaatctggtgttcaaaatgtagttgctgacgcattg
agcagaaagcattctttattatctgcaatggaagtaaaagtggttggattcgaaacattc
aaagatctatatgagaatgatgtggatttcggttcaatatggcagaattgcaaatcaggt
tcctttcaacaattttcgatctttaatggttttctttttcgagttaatgctttatgtgtt
ccatcttgttctttgagacaagtaattctggctgaagctcatggtggtgttttgggtggg
catttcggtagagataaaactttagctcttattcaatcaaacttctattggcctaagatg
tttagagatttggaaagacatgtaaagcaatgtcgagtgtgtcatttggcaaaaacaaga
agtcaaaattctggattgaatactccattgcctgtgccaaatgctccatgggaagaagtg
agtcttgatttcgttttgggattgccaagaactcaaaggaacaaggattctatcatggtt
gttgttgacagattttcaaaaatgtctcactttgttccttgcaataagtcgaatgatgca
tctcatattgctgatttgtattttaaggaaattgttaaattgcatggtattccaagaact
atggtgtctgatcgagattcaaaatttgttagtcatttttggagaactctttgtaggaag
ctgggtacttctttgaatttcagcacctcgcatcatccacaaaccgatgggcaaactgag
gtaacgaacagaagcctgggaaatttacttagaagctatgttggtaagaatattaagcag
tgggatgttattcttccacaaattgagtttgcctataatcattctattcatcatagtatc
ggtaagagtcattttgaggttgtttatggtgctaatcctgctagtcctttggacttaatc
cctcattctacaataaagcaatttagtggagatgctgatgaaagagctaagcagataaag
aagctgcatgagggtgtgaaagcaaccattgagaagcaaaatgagaggtacatgcatgct
gccaacaaacacagaaaacatgtggagtttaatgtaggtgatttggtctggattcatcta
aggaaggagaggtttccaccgggcaaatttggaaaattgaaaccaaaggctgatggtcca
ttcaaggtgcttaagagaattggcagaaattcttatgagatagagctaccttaaaattac
ggagtatccccaacatttaatatggctgatttgagtcctttttataatcatgttgatgaa
tcaaacgaagacttgaggacaagtttcattcaaccgggggagattgacacgggagtgtct
aatttactacaatctgattatatgagccttgattatgatctagtatctttttcagtcaat
aatgatgcctcataatttttatctcagcacactcaaatatgacagctcatcagcatattc
tctgcacaaggttaaagctgtttcaaggtgcttttcttcaagacaaaggaatgcattaaa
ggagttggttggcagctgtgaacatttcttcattaccaatgagtgcattaaaatagttgg
ttagtagctgtaaactcttaatttcgaaattccctatgcatgaagggttgtttcatgcac
tagtatttattttggtgtttaggacttagagaggacttttagaaactgatgatatctggg
cagaagctcttagagaaccccttaaactctgtatctcttggatgcgtccttgagtggtga
gtcttctattttccagttctgtatcctcgtttaatttccgttgggtggtgaactttctgt
atcccattgcgattttaaacttggtggtgagctacttttcgtttttatctaagctgcttc
gttagtgcttctggtatcagttcttccttgtctactgtgacattttctatctgaacaaat
ttcccatcggtgttatttggaaatccattctgcatttttaccctccccggtatcagtcag
>MusA1_ID68
tgggctgacacgggagtgtctaatttactacaatctgattatatgagccttgattatgat
ctagtatctttttcagtcaataatgatgcctcataatttttatctcagcacactcaaata
tgacagctcatcagcatattctctgcacaaggttaaagctgttttaaggtgcttttcttc
aagacaaaggaatgcattaaaggagttggttggcagctgtgaacatttcttcattaccaa
tgagtgcattaaaatagttggttagtagctataaactcttaatttcgaaatttcctatgc
atgaagggttgtttcatgcactagtatttatttaggtgtttaggacttagagaggacttt
agaaactgatgatatctgggcagaagctcttagagaaccccttaaactctgtatctcttg
gatgcgtccttgagtggtgagtcttttattttctagttctgtatcctcgtttaatttccg
ttgggtggtgaactttctgtatcccattgcgaatttaaacttggtggtgagctacttttc
attttttatctaagctgcttcgttagtgcttctggtatcagttcttccttgtctactgtg
acattttctatctgaacaaattttccatcggtgttatttggaaatccattctgcattttt
accctccccggtatcagtttggtatcagagctaaaggctagagatcatggcaaggcggaa
tggaaaaggggtagttggtgaaggtagtgaccatggagatgacgctgagtcgttgaggct
gcagctacaaaaattgctgcgtagcctacaagaaaaaaatgaaataatcgacgaacttca
aagtagacataaccaacatgaaaatgaagctcgagagtttacttctgatgatgatacaca
tattccaagggagtcaagaagatgtcggagaagaaatgaagtccaagacgagtggcagaa
taagtataatcccagatttgatattccagaatttgaagggaaaataaatgttgatgactt
tatcgattggcttaatacagtagaaagaatcttcgattttcatgaaccaccagaacaaaa
gaaggtcaaacttgtggcactcaaactcaggcggaatgcatctttttggtgggaaaatct
gaagaaacaaagagaacgtgaggggaagagtaagatcgttacatgggagaaaatgaaaag
ggagctaaagagaaaatatttacctaataattatagacaagatatctttctcaaaataca
tgatttcaagcaaaaagatcttagtgtgtaggaatacactgcagaatttgataatttgat
gttaaaaggagagcttgtggaaccggaagagcaaacaattgcaagatacttaggaggtct
gaagtatgagattgctaaagttgttcagctacagccatattggtcgttgaatgatgtgag
caagctggcattaaaagttgaaaagtaacagaagtttgaaaagagttttcggtatggctc
aaaagaaggctacacaaaaggaggaagttccaagcctattgtccaaagcaaggtgatatc
aaaggtgcaagaaaagggtgaagaatctgctagcaacaaaaaaacacctaattcttctac
ccaaagtggccgaaaatgcttcaaatgtcatggttttgggcatatcgcatcagattgtcc
aaataggaggattgtaactttggttgaagatcatattgatggaggcgaagatgaagctga
cgacgaaccaaaatacgatgatgatgaggaagagattacttatgctgatcatggtttgtc
tattgtattgcaacgtagtttacaagtgtcatatgtggccgacgatgaaagttgggtgag
aaaaaatgtgtttcacactaaatgcacttctcttggcaaagtatgcttggtaatcattga
cagcggcagctttgagaacgtggtatctttggaaatggtacagaagctaaagttggacac
tatccctcatccgcatccataccagttatgttggctgcaaaaaggaaatgacatcaatgt
aactaaaagatgtttagtttcattttctattggcaagtattataaagatgaagtatggtg
tgatgttgctcctatggatgcttgtcatttgctgttgggaagaccttggcattatgatag
aagggtgttgtatgacggctacaaacatacttattcttttaaggtgaatgaaaagaagat
tattttagctccattacaaccatccgaaatcagcgcaccaaaaaagaaagttagcgcttt
tatgtcctatggtgaatgcaaagatgaattagacaagggtggtcatgttatggctctact
agtagtagaagaaaatgaacaacacaaggagacaccagaaatcatgaaacaaatcttgga
agagtttgaagatgttatactagaagagattccacatggccttccacccttgagagatat
ccagcatcacattgatcttattccgggggctgttctacctaataaggcagcatatagaat
gagtcccagggagcatgaagaacttcaaaggcaagttgatgaattggttaaaaaagggtt
aatccgggagagcatgagtccttgtgcggttcctgctttgttagtgcctaagaaggatgg
ttcttggagaatgtgcgtggacagtcgcaccatcaacaaaataacagtggactatcgctt
tcctattccaaggttagatgatttacttgatcaattgtgtggtgcttatattttctctaa
aattgatttgaggagtggctatcaccaaataagaatgaggcccggagatgagtggaaaac
agcgtttaaaactagagaaggcttatatgaatggttggttatgccatttggactatctaa
tgctcctagcacattcatgagatttatgaatcacatacttaagccatgtattggagtatt
tgttgtagtttattttgacgatatattggtgtacagcaagagtgaagaggagcatatgag
tcatctgaaagagatctttcttattttgaggcaacaaaaactttatgctaatctaaagaa
atgtgatttctttacttctagtgtggtgtttttggggtatgttgtttcaaaagatggaat
catgatggatcaaagtaaggttgaagctattctcaattggccaacacctgcttcattaca
tgatgtgaggagtttccatagcttaacatctttttatagaagattcatcaagagtttcag
ctctattgtcgctccaatcactgaatgtttgaaatgtgataaattcaaatggactagtga
ggctaacgatgcttttgagcttttgaaaagaaaggttactgaagctcctatcttagttct
accaaattttgacaatgtgtttgaagttgagtgtgatgcatctaatgtgggaattggtgc
tgttttgactcaagacggaaagcccattgtattttttagtgaaaagctgaatgatacgag
aaagaaatactctacttatgataaggagttttatgcgatttatcgagctttgtctcattg
gagtcaatatcttcttgccaagccatttgttctgtattctgatcatgaggcattaaagtt
cattaatcaccagcacaagctaaacaagaggcatgcagcttgggtggagtttttacaatc
ttacaactttacaatcaagcacaaatctggtgttcaaaatgtagttgctgacgcattgag
cagaaagcattctttattatctgcaatggaagtaaaagtggttggattcgaaacattcaa
agatctatatgagaatgatgtggatttcggctcaatatggcagaattgcaaatcaggttc
ctttcaacaattttcgatctttgatggttttctttttcgagttaatgctttatgtgttcc
atcttgttctttgagacaagtaattctggctgaagctcatggtggtgttttgggtgggca
tttcggtagagataaaactttagctcttattcaatcaaacttctattggcctaagatgtt
tagagatgtggaaagacatgtaaagcaatgtcgagtgtgtcatttggcaaaaacaagaag
tcaaaattctggattgtatactccattgcctgtgccaaatgctccatgggaagaagtgag
tcttgatttcgttttgggattgccaagaactcaaagaaacaaggattctatcatggttgt
tgttgacagattttcaaaaatgtctcactttgttccttgcaataagttgaatgatgcatc
tcatattgctgatttgtattttaaggaaattgttaaattgcatggtattccaagaactat
ggtgtctgattgagattcaaaatttgttagtcatttttggagaactctttggagaactct
ttggaggaagctgggtacttctttgaatttcagcacctcgcatcatccacaaaccgatgg
gcaaactgaggtaacgaacagaagcctgggaaatttacttagaagctatgttggtaagaa
tattaagcagtgggatgttattcttccacaaattgagtttgcctataatcattctattca
tcatagtatcggtaagagtccttttgaggttgtttatggtgctaatcctgctagtccttt
ggacttaatccctcattctacaacaaagcaatttagtggagatgctgatgaaagagctaa
gcagataaagaagctgcatgagggtgtgaaagcaaccatggagaagcaaaatgagaggta
catgcatgctgccaacaaacacagaaaacatatggagtttaatgtaggtgatttggtctg
gattcatctaaggaaggagaggtttccaccgggcaaatttggaaaattgaaaccaaaggc
tgatggtccattcaaggtgcttaagagaattggcagaaatgcttatgagatagagctacc
tgaagattacggagtatccccaacatttaatgtggctgatttgagtcctttttataatca
tgttgatgaatcaaacgaagacttgaggacaagtctcattcaaccgggggagattgacac
gggagtgtctaatttactacaatctgattatatgagccttgattatgatctagtatcttt
ttcagtcaataatgatgcctcataatttttatctcagcacactcaaatatgacagctcat
cagcatattctctgcacaaggttaaagctgtttcaaggtgcttttcttcaagacaaagga
atgcattaaaggagttggttggcagctgtgaacatttcttcattaccaatgagtgcatta
aaatagttggttagtagctgtaaactcttaatttcgaaattccctatgcatgaagggttg
tttcatgcactagtatttattttggtgtttaggacttagagaggactttagaaactgatg
atatctgggcagaagctcttagagaaccccttaaactctgtatctcttggatgcgtcctt
gagtggtgagtcttttattttctagttttgtatcctcgtttaatttccgttgggtggtga
actttctgtatcccattgcgaatttaaacttggtggtgagctacttttcgttttttatct
aagctgcttcgttagtgcttctggtatcagttcttccttgtctactgtgacattttctat
ctgaacaaattttccatcggtgttatttggaaatccattctgcatttttatcctccccgg
tatcagttcg
>MusB1_ID98
ggtattgatatggatgagcaagttgatcataattctgccaaagaccctttaactattcgt
ggaggaccaatgataagagctaaatctaaaatgatgaaagaagccttaacttgtttattg
gaaggtatttggaaggagcaagctggtaaaacttggttaaggttctatgaatacaagaag
agcctaaaatagtcaacatgattcaaataagtccaaatcgtgaagagaaagtccaacctt
gagagaaggatgaatttttagcctattttgaagaataaaggtcattcagccatattggac
catattaagaattatgggcttattcataaataatcattcaaatcaattcaaggcagattt
atgagtaatttgcattcatgcattatgaatatgaatgtcatttaatgtatttaatggatt
cattccctttgtacttgaccttcgtactatataaacaaggccgattccctttgtaaggaa
tagaattcaaaagtgtattcaaacttcaacatcggtgagtgttttgtttttaagttcttg
catgaactttggaacttatcaagcttttctgcttgtggcattcaaaacccaaaaatattt
gtttttactttcaacttatcaagcttcttagtttgtgacgttttaagcagggtttgccat
accgaagtgtaccgcctgtaccgggcggaacgtatcggtccgacaggttaccagtacgcg
gatcgccaggtaccgctacagtgctacagtgatatactatagcactgctacagtatgaaa
aaaaaatataaaattattcagtacaccagggtgtaccgctcgatacgccctgatgtaccg
ctcggtacaccggtaccgtatcgtaccgagcctaggtcgaaaaaccggtacggtacgata
cggtgaaccttagttttaagggaatcaaagtgctgttctaattacttcatcaaattctca
ttgataaagtgattagaatagtttcctgaacttcaatcttgaacgatccatcttgtttca
attcgttggaggggttcaatttgcattccatatgtatcatagctctttagctatcagggt
gtatggttgctaagttgaagatttccatcatttggtatcagagctcggctcaactttgag
gtttacatatccatctatttgctatcttttaaatttcccatttttcttcttctttcttct
tcttcttcttcttcttcttcttcttcttctgcgcaatatctataattattactcttcctt
catctttgttgttgtgcttcttgtgttattactatttttttttaaatttcgcactttata
gtatataaaaaagataaaaaagtcaaaaaaaaaagaaaggagagaaaatcaatggtaaaa
aaaaaagaaaggagaaaaaaaatcaaaggttaaaaagaaagaagagagaaaatcaaaggt
aaaaaaaaaaagaaaggagaaaaaaaaaatcaaaggttaaaaaaaagagagggaaaatcg
aaggtaaaaaaaaaaagagatcagaatttaaaaaaaaaattacggattcaaggaattttt
gcaaattacagagttttatctttgttcatttgaattcttgtttcggtttgggaatctttc
ttcattcccaaaatatatatatatatatatatatttctttgttcaattgatatttgaatt
ctagtccttgcttatgattaaagtgtattacacacaccgttaaattggcctaccttttgt
ttgcctttaaacctacccaatttcactatttttgaattgtcataatctgaattgtttgtt
taggtaccttagttaatctaagaactcaaataacaaaacaagagaggtaaaaggcaagag
tggtgagatcagtatcgagaaaagttaaaaattgtgtgaaacacgagtggagtgactcaa
atctagagtaaaacacgtgagggagtgttggtgaggttgttctaactttgtttttcaggt
tgtatacatgtctaaagataaagaagcgagttcttcatcaaataatcttttagttcaagc
aatgcagtaacaatttgaacgtatgttcaagtgatgggagatgtaagagatcatctagaa
aggcatgatgatgcaattaataaattgcaaggtgaaccatggcgtgggagacaaccaacc
tttgtcaatgatgaatatgatggtggtgatgacgtggatgatgaccaagttactctaatt
ggtcaagatataaatcctaggagacaaattaggaaaggacgttttgatggtgtggacaga
aatataggcagcatcaaaattcatttcaagggaagaataatccaaatgcctatttggagt
gggaataaaaagtggagatgatatttgaatgtcacaactactccgaagagaaaaaagtaa
aattagccgctgttgaattttttgattatgttattgtttggtgggatcaattgtgtaaag
acaggcgtagaaatggtgaaaggcccgtggagacttggttggagatgaaacaaatcatga
gttggagatttgtccctagctattactatagggatttgcatcaacgactgcaaaccttga
cgcaaggttccatgagtgttgatgaatatcacaaggagatggagatagccatgataaggg
ctaatgtggaggaagaccgtgagaccactatggctcgattcctgagtggattaaacaaga
atattgctgatcctgtagagttgcaacattatgtggagattgaggacatggtgaatgtgg
ccatgaagattgaaaggcaactcaaaagaaaagacacaaggtatgattcaaaaccttatt
cgggttcttcttcttcttggaaatcgaattggagtaaaaaggatgataaatccattgtta
agcctaaaattgatgaaactaaaggcagaaatgaattaggcagcaaaggtaaaggtgaga
atctacctaatcaaactagaggtattaagtgttttaagtgccttgggcatggacatgtgg
cacgtgaatgtcctaataagagagttataatcatgagggatggaattgtggaatctgaaa
gtgagaaagaggatgatgatgatgacattccagaggatgctagtgatgtctacattccag
agtatgctaaaggtgaaaatctagttgttcaacgcacacttagtgtgcaaaataaaaata
aggaacatggtgaacaacatgaaaatctgtttcatactcattgtttgattgctaacaagt
tgtgtaatgtgattgttgatagtggaagtttcataaatgtggcaagcacattgcttgtgg
agaaactgaaattacctactatcaagcatccaaaaccttacaagttacaatggttgaatg
atagtggtgtagtaaaggtaaatcggcaattgttagtttcttttttaattggtagatata
aagatgaagtttggtgtgatgtggtacctatgtatactggtcatatgttgttggggagac
cttcgcaatatgatctaagggtaacacttgattggttcaagaaccattatactttgatga
ttgatggacagaaatattagcttggacctttgcctccaaagacaatttttgaagaccaaa
tgcgcataaaactacaatatgaggagctcgagtcttcattaaccaaaactttggggagag
aacaagaaagagagaaaaaagaaaatggtgagttgagtggtaaaaatgagagtattagga
aacacaaggggagagaaaacaaggaaagcttgaataaaagaaaaataagtgtttatgcca
aaatgagtgatgtgatgaaagacttaaccatgaggcagcccttacttgtacttatgtaca
aggatgttttgattgcttctaacaaaattgacaagagtttgcctagtgctattgttaatc
ttttactggaaaacgaagatctctttcccgaagaagttcctaatggtttgccaccaatta
gaggaattgagcatcaaattgatttcattccaggtgcaagcataccaaataagccagcat
atagatgcaaccccgaagagactaaggaaatccaaaagcaagtaagtgagcttatggaaa
aagggtatgtgcgagaaagcatgagtccatgtgcagatcctgttcttttggtgcctaaga
aggatggatcttggagaatgtgtgttgattgtcgagctatcaacaaaatcacggtaaagt
ataggcattcgattcctaggctagatgatattttggatgaattgcatggttcttgtgtgt
tttcaaaaattgatttaaaatatggatatcatcaaataaaaatgcatgagggtgatgaat
gaaaaatcgcttttaaaactaaacatggtttatattaatggttggttatgccttttggcc
taactaacgcacctagtactttcatgagattgatgaatcatattttgcgtgcttatattg
gaaagtttgtagtggtttattttgatgatatacttgtatatagcaaaagtttagatgagc
atgtaacatatttaaaaactgtttttgatgtgcttagaaaagaaaagttatatgctaata
taaagaaatgcactttttgcactaatgaaattacttttcttggatatgttgttaatgata
aaggaatacatattgatcaagaaaaagtgaatataattaaggattggctaaaacctacta
gtgtcaatgatgttagaacttttcatggtcttgctagcttttaagaagatttattaagga
tttttctacaattgctgtaccattaacttaatgcataaaaaaaaatgtgggatttagata
gggtgaaaaacaagatgatacttttaacttgcttaaagacaaactcagtttagcaccttt
gcttgctttaccgaactttgctaaaacttttgagattaagtgtgatgcaagtggaatagg
aattggaggagtcttaatgcaagaagacagatctattgcgttctttagtgagaagctaag
tagagcaagtcttaactacctaacatatgataaggagttttatgctttggtaagtgttag
agacatggcagcactatctttggtacaaggaattcattatacataccgatcatgagtcct
tgaaatatctcaaaggacaaggaaagctaaaccgtaggcatgcaaaatgggtggagttta
ttgaatcctttccatacatcatcaagtataaataaggtaaggaaaatgtggttgccaatg
ctctttctagaaggtatgctttaatttctcaacttgatgcaaaattattgggtttttgac
ttttgagtacattaaaaatttatacaattctgatcatgattttgctaatgtttacagggc
atgtgagaaaaggggttttgacaagttcttcaagcatgatggttttctttttaaagaaaa
taaattgtgtgttcctcaatgtttaatgagagaattacttgtgagagaggcacatggtga
aggtttaatggggcattttcgggttagaaaaactttagatgtgttaagtgatcatttctt
ttggccacacatgaaaagagatgttgagagattgtgtgagaaatgcattacttgtaaaca
agctaaatctaaagtaatgcctcatggattgtatactcctcttcctataactagtgagcc
ttgggttgatatatccatggactttgtcttgggtttacttaggtcaaaaggagggagaga
ttctatttttgttgttgttgacaagtttagcaagatggaacatttcattccttgccacaa
aacagatgatgcaacacatgttgtggggttgttcttcaaataaattgtaagattacatga
cattccaaagacaattgtgagtgatagagatgtgaaattccttagccacttttggaaaac
actttggagcaagttgggtacaagactattgtattcaaccacttgtcatccccaaacaga
tgaacaaacggtggtaaatcgaactttatcaacacttttgagggtcataattcaaaagaa
tttgaaaaattgggaggaatgtttgccacatgtggagtttgcttataacagaagtgtgca
ttctacaacaaaccattccccatttgaagttgtgtacgggttcaatccattacctcctat
ggatttgctgcctctacctttggaaaaagccaatttggatggtaagcaaaaagctgattt
tgtcaaagcattgcatgaaagagtccgaacacaaattgaaaataaaactctccaatatga
gaaacaacacaacaaaggccgaaagcaagtagtatttgaacctggtgattaggtttggat
acacttgaggaaggaaagatttcctaaccaaaggaagtataaattaatgccaagaggaga
tggtccctttcgagtctttcaaaaaaatcaatgacaatgcatacaagctggaactaccag
gtgagtatggcaatattagtgcaaccttcaatgtttctgatttatcttttgtttgatgca
ggtgatgaaggcattgattcgaggatgaaacctttcgaggaaagagggaatgatataaat
gagcaagttgatcataattctgccaaagaccctttaatttttcgtggaggaccaatgaca
agagctaaagctaaaatgatgaaagaagccttaacttgtttattggaaggtatttggaag
gagtaagctggtcaaaacttggttaaggttctatggatacaagaagagcctaaaatagtc
aacatgattcaaataagtccaaatcgtgaagagaaaatccaaccttgagagaaggatgaa
tttttagcctattttgaagaataaaggtcattcagccatattgaaccatattacgaatta
tggacttattcatgaatagtcattcaaatcaattcaaggcagattcatgagtaatctgca
ttcatgcattaggaatatgaatgtcatttaatgtatttaatggattcattccctttgtac
ttggccttcgtactatataaacaaggctgactccctttgtaaggaatagaattcaaaaat
gtattcaaccttcaacaccggtgagtgttttgtttttaagttcttgcatgaactttgaaa
cttatcaagcttttctgcttgtggcgttcaaaacccaaaaatttttgtttttcctttcaa
cttatcaagcttcttagtttgtggggttttaagagaatcaaagtgctattctaattactt
catcaaattctcattgatagagtgattagaatagtttcctgaacttcaatcttgaacgat
ccgtcttgtttcaattcgttggaggggttcaatttgcattccatatgtatcatagctctt
tagctatcgaggtgtatggttgctaagttgaagatttccatcaggtat
>VitV1_ID145
gaagttgatggggraaagccttttaaagtttattcaaggaagaaagggaagacctaagta
aactttaagtaggattaatattaattagaattgaatagggattggtatttgttggagtct
aagtaggattagctagttgagttataatataattagaatttgagtcatgataggttatta
aagtcctagtagaataggttattagagtcctagtagactaggttattagagtcctagtag
aataggttattagagtcctagtagactttggatttcttagagaagcctataaataggcta
atcaatgtaaatcaaaggaatgaattttttgatgaataatattatactttctttcattgc
aaggttgcaaccctcaatggtgagactccattgattttcttctaggtgagactcctagaa
ggccttagtgagactctaaggttttccatcttttcttcattgtttcttctttctctctat
ttcttatcttataattttctctaccataaagtttattccttkttcctctccttacaccct
aaaaataaaaccctagcccacctacccttgagtgtagrcaaccatcctagggttgtccta
catcaatttttggtatcagagccaaaattcttggcttgaaggcatatgcaattaaggagc
ggagcaacttatgcaagcatgagttccaaaaaaacttctagcaatcaagatgccgataca
atacgcttggaggaaatttcagccacacaacaatcccatcaagatgctataatacaacta
aatagcaaacttgatgagatcatgaagttattagaaaagagycaagaaaaacgaccaatt
gaagaggagatcgcaagtcatcaatttagacaatcgccaaatcgatcacgcgaagaacaa
gacaattttatgatggggaatcaaagaagggccaaactttttgagctagatgatgatgtg
acaaaaaaggtacgtcttgaagttgctgaattttatggaaaactaaatccaacagctttt
cttgattggattatgtcaatggaagattactttgattggtatgcaatgcccgaaaataga
aaagttcgttttgtgaaggcaaagttgaaaggagcagcacgtctatggtggcataatatc
gagaatcaagctcatagaactggccaaccgcctattgacacatgggacgagatgaagttg
aagatgaaggagcactttctcccaactgattatgaacaacttatgtatacaaaattgttt
tcccttaaacaaggtaccaagtccgttgaagaatatacagaagaattccatgaattattg
agcattcgaaatcaagtgcgggaaagtgatgctcaacttgcagcccgctacaaagctgga
cttcgaatggagattcaacttgagatgatagctgcacacacttataccgtagatgacgtt
tatcaactagccctcaaaatagaagaaggcctcaaattccgggtttccaggcgtccaagt
tcacaaattgggagcactttctccaacaggacagcaagcaaacctttaagcacgtcaaac
ttcagaactcctaatcatgtgaatggtgggggcaacactcaacaaacttcgaatgtggct
tataagaatggtaataagggtaaaaattcaatgagtaatggagatagaaaagtagaygtg
actcctttatgctttaagtgtggtgggcatggtcattatgctgttgtatgcccaaccaaa
agtttacacttttgtgttgaagaaccagaatctgaattggaaagttacccaaaggaagaa
gagacctacaatgaagatgaagttagtgaagaatgtgactactatgatggtatgacggaa
ggayatagtcttgtagtacgacctttattaaccgttccaaaagtaaaaggagaagaagat
tggcgacgtactagcattttccaaacacgtatttcttgccaagggagattatgcaccatg
atcattgatggaggtagcagtttgaacatagcttcacaagaacttgttgagaagctaaac
cttaaaacagagagacatccaaatccattcmgagtagcatgggttaatgacacctctatc
ccggtaagttttcgttgtttagtaacattcctttttggtaaggactttgaagagtctgta
tggtgtgaggtcttacccattaaagtaagtcatattttacttggaagaccttggctcttt
gatagaaaagttcaacatgacggctatgaaaatacatatgctctcatacacaacggacgt
aagaagatccttcgtccaatgaaagaagtccctccaattaagaagtcggatgagaatgca
caaccaaaaaaaggtacttactatgtgtcaatttgaaaatgagagcaaggaaactaaagt
tatttttgctttaatggctcggaaagtggaagaatttaaagaactctaagataaggaata
ttcccagcaaacgcacgtaaaatcctaaaaatgatgacttttctgacttrtggcctgcag
agttacctaatgaactccctcctatgcgtgacatacaacatgccattgatttgattcccg
gtgcatcattaccaaatttaccagcctacagaatgaatccaacagagcatgctgaattga
aaaggcaagttgatgaattacttactaaaggctttattcgtgaaagcctaagtccttgtg
gagttcctgccctactaacaccaaagaaggatggatcatggcggatgtgtgtggatagtc
gtgcaatcaacaaaatcacaatcaagtatcgatttccaattccaagacttgatgacatgc
tagatatgatggttggatcagtaatcttctcaaagattgatctaagaagtggatatcatc
aaatacgtattagaccaggggatgaatggaagacatctttcaaaactaaggatggattgt
atgagtggttagtcatgccgtttggactaaccaatgctccaagtaccttcatgcggatta
tgacgcaggtattaaaaccttttattggacggtttgttgttgtctattttgatgatattc
ttatctatagtcgatcttgtgaagatcatgaggaacacttgaagcaagtaatgcgcactc
tgtagggctgaaaagttttacattaatttgaaaaaatgtactttcatgagccctagtgtt
gtatttcttggctttgttgtgtcttctaagggtgttgaaacagatccggagaagatcaaa
gctattgttgattggccagtaccaacaaatatccatgaggtgcgaagcttccatggaatg
gctacattctatcgacgatttattcgaaatttcagctctattatggccccaattactgaa
tgcatgaaacctggtttatttatttggaccaaggcggccaacaaggcatttgaagaaatc
aaatccaagatggtgaaccctcctatcctacgcctaccagactttgagaaagtatttgag
gtggcctgtgatgcttcccatgtgggaattggagcagtccttagccaagagggacatcct
gtggctttctttagtgagaagctcaatggggcaaagaaaaaatactccacatatgatctt
gaattctatgcagtggtgcaagcaattaggcattggcaacattatctyagttacaaggaa
tttgttttgtattcagatcatgaagccttgcgatatcttaattctcaaaagaagcttaac
tctcgacatgcaaaatggagtagttttcttcaactgtttacctttaatttaargcattgt
gcaggrattgaaaataaagtagctgatgcccttagyaggaagrcccttctcttagtaaac
atgtcaaaccactacaattggatttgaagaattaaagcattgctatgacaatgatgctga
ttttggagatgtttattcctctcttttgagtggttcaaaagyaacatgtattgatttcca
gattttagaagggtacttgttttataaaaatcgtttatgcttaccaaggacttctctacg
tgatcatgtcatatgggaacttcatggaggcggaatgggcggacattttggacgagataa
gaccattgctttggtggaagatcgcttcttttggcctagtttaaagaaggatgtttggaa
ggttatcaaacaatgtcgagcatgtcaagtaggaaaaggttcaaagcaaaatacggggtt
atatacgccattaccagttccttccaaaccttgggaagacttgagcatggattttgtact
tggattaccaaggacacaacggggctttgattctatatttgttgtggttgatagattttc
caaaatggcacattttatcccatgtaagaaggcttcggatgcttcttatgttgctgcctt
attctttaaagaagtagttcgattgcatggattaccacaatccattgtctctgatcgcga
tgtcaagtttatgagctatttttggaaaaccttgtgggccaagctaggtactcaattaaa
attttcaagttctttccatcctcaaactgatggacaaacagaagttgtcaaatcgcagtc
ttggtaatctgttgagatgcattgtgagagatcagttgagaaagtgggataatgtcttac
cacaagccgaatttgctttcaatagctccactaatcgtactactgggtactcaccttttg
aagtggcatatgggctaaaacctaagcaacctgttgatcttataccattacctacttctg
tccgcaccagccaagatggtgatgcatttgcacgtcatatacgagatatacatgaaaagg
tacgagaaaaaatcaaaatcagcaatgagaactataaagaggcagcagatgcacatcgaa
gatatattcagtttcaagaaggtgatctagtgatggttcgtttacgaccagaaagatttc
atccgagcacatatcaaaagcttcaagctaagaaagcgggtccatttcgggtactaaagc
ggttgggtgagaatgcttatttgttagagctcccttcaaacttgcattttagtccaatat
ttaatgtggaagatttacatatctaccatggccatcacaacgatgtaagtgaagagttgg
atcttcaattaccacctactcttagcccacgtcctgagatcgagtatgttcttgatgatc
aacttgtgtctactcgacaaggtggataccaaaaatttttggtgaaatggcgaggcaaac
cacattcygagaatacatggattacgacaacggattttcagaagattaaccccgatctct
atgaattgtatcaagcatctaactcgtcggagccgagttctttcaagcyggggagaattg
atggggraaagccttttaaagtttattcaaggaagaaagggaagacctaagtaaacttta
agtaggattaatataattagaatttgagtcatgataggttattagagtcctagtaaaata
ggttattagagtcctagtagaataggttattagagtcctagtagactttggatttcttag
agaagcctatawatagrctaatcaatgtaaatcaaaggaatgaattttgatgaataatat
tatactttctttcattgcaaggttgcaawcctcaatggtgagactccattgattttcttc
taggtgagactcctagaaggccttagtgagactctaaggttttccatcttttcttcattg
tttcttctttctctctatttcttatcttataattttctctaccataaagtttattccttk
ttcctctycttacaccctaaaaataaaaccctagcccacctacccttgagtgtagacaac
catcctagggttgtcctacatcaaaggt
>VitV1_ID146
gttagtgatgggggaaasccttttaaagtttattcaaggaagaaagtgaaracctaagta
aactttaagtaggattaatattaattagaattgaattgggattggtatttgttagagtct
aattaggattagmtrgttgagttataatataattagaatttgagtcatgataggttatta
gagtcctagtagactttggatgttataattagaawtagaatcataataggttattagagt
cctagtagactttgaatttcttagagaagcctataaataggctaatcaatgtaaatcaaa
ggaatgaatttgatgaataatactatactttctttcattgcaaggttacaaccctcaatg
gtgagactccattgattttcttctaggtgagactcctagaaggccttagtgagactctaa
ggttttccatattttcttcattgttttttctttctctctatttcttatcttataattttc
tttaccttaaaatttattcattgtttctttccttacaccctaaaaataaaaccctagccc
acctacccttaagtgtaggcaaccatcctagggttgtcctacaacaattttggtatcaga
acgaaagttcttggcttgaaagcatatgcaattaaggagatgagcaacttatgcaagcat
gagttccaaaaaaacttctagcaatcaagatgctactacaatacacttggaggaaatttc
agtcacacaacaatcccatcaagatgctataatacaactaaatagcaaacttgatgagat
cakgaagttattagaaaagagtcaagaaaaatgaccaattgaagaggagattgcaagtca
tcaatttagacaatcgccaaatcaatcacgcgaagaacaagacaattttatgatagggac
tcaaagaagggccagactttttgasctagatgatgatgtgactaaaaatgtacgtcttga
agtttcttaattttatggaaaacaaaatccaacaacttttcttgattgaattatgtcaat
ggaatattactttgattggtatgcaatgcccgaaaatagaaaagttcattttgtgaaggc
aaagttgaaaaaagcagcacgtytatggtggcataatattgagaagcaagttcatagaac
tggccaaccacctattgacacatgggacgagatgaagttgaagatgaaggagcactttct
cccaactgattatgaacaacttatgtatacaaawtttttttcccttaaacaaggtaccaa
gtccattgaagaatatacagaagaattccatgaattgagcattcgaaatcaagtgcggga
aagtgatgctcaacttgcagcccgctataaagytrgacttcaaatggagattcaacttga
gatgatagttgcacacacttataccrtagatgacatttatcaactagccctcaaaataga
agaaagcctcaaatttcgggtttccarrcatctaagttcacaaattgggagcastatctc
caataggacakcaagcaaasctttaagyrcatcaaacttcagaacttctaatcatgtgaa
tggtgggggcaacactcaacaaatttcaaatgtggctcataagaatggtaataagggtaa
aaattcaatgaatattggagatagaaaagtagacgtgaatcctttatgctttaagtgtgg
tgggcatggtcattatgttgttgtatgcccaaccaaaggtttacacttttgtattgaaga
accagaatctggattggaaagttacccaaaagaagaagagacctacaatgaagatgaagt
tagtgaagaatgtgactactatgatggtatgacggaaggacagtcttgtagtacaacctt
tattaaccgtcccaaaagtaaaaggagaagaagattggtgacgtactagcattttccaaa
cacgtatttcttgccaacgaatattaggcaccatgatcattgatggaggtagcagtttga
acatagcttcacaagaacttgttgaaaagctaaaccttaaaatagagagacatccaaatc
cattcagagtagcatgggttaatgacacttctatcccggtaagtttttgttgtttagtaa
cattcctttttgataaggactttgaagagtttgtatggtttgaggtcttacccattaaag
taagtcatattttacttggaagaccttggctctttgatagaagagttcaacatgacggct
atgaaaatacatatgctctcatatacaacggacgtaagaagatctttcgtccaatgaaag
aagtccctccaattaagaagtcagaggagaatgaacaaccaaaaaaggtatttactatgt
gtcaatttgaaaatgagagcaaggaaactaaggttatttttcctttaatggctcgaaaag
tggaagaatttaaagaacaagataaggaatatccagcaaatgtacgtaaaatccttgatg
acttttctgacttgtggcctgtagagttacctaatcaattccctcttatgcgtgacgtac
aacataccattgatttgattctcggtgcatcattaccaaatttaccagcctatagaatga
atccaacagagcatgctgaattgaaaaggcaagttgacgaattacttactaaaggcttta
ttcctgaaagcctaagtccttatggagttcctaccttactaactccaaagaatgatggat
catggagaatgtgtgtggatattcgtgcactcaacaaaatcacaatcaagtatcgatttc
taattccaactgagacttgatgacatagctagatataatggttggatcagtaatcttctc
aaagattgatctaagaagtggatatcatcaaatacatattagaccargggatgaatggaa
gacatctttcaaaactaaggatggattgtatgagtggttagtcatgccgtttggactaac
caatgctccaagtaccttcatgtgggttatgacgcaggtattaaaaccttttattggatg
gtttgttgttgtctatttgatgatattcttatctatagtcgatcttgtgaagatcatgag
gaacacttgaagcaagtaatgcgcactcttagggctgaaaatttttgcattaatttgaaa
aaatgtactttcatgagccctagtgttgtatttcttggctttattgtgtcttctaagggt
gttgaaacagatccrgagaaaattaaagctattgttgattrgccagtaccaacaaatatc
catgaggtgtgaagcttccatggaatggctacattttatagacgatttattcgaaatttc
agctctattatggccccaattactgaatgcatgaaacctagtttatttatttggactaag
acrrccaacaaggcatttgaagaaatcaaatccaagatggtgaaccctcctatcctacgt
ctaccagactttgagaaagtatttgaggtggtctrtgatgctttccatgtgggaattgga
gcagttcttagccaaaakggacattccgtggctttctttagtgagaaactcaatggggca
aagaaaaaatactccacatatgatcttgaattctatgtggtagtgcaagcaattaggcat
tggcaacattatctcaattacaaggaatttgttttgtattcagatcatgaagccttgcga
tatcttaattctcaaaagaagcttaactctcaacatgcaaaatrgagtagtttcttcaac
tgtttacctttaatttaaagcattgtgcaagaattgaaaataaagtagttgatgtcctta
gtaggaagacccttctcttagtaaacatgccaaycactacaattggatttgaagaattaa
agcattccaaaatggcacattttatcccatgtaagaaggcttcggatgcttcttatgttg
ttgycttattctttaaagaagtagttygattgcatggattaccacaatccattgtttctg
attgtgatgtcaagtttatgagctattttggaaaaccttgtgggccaagctaggtactta
attaaaattttcaagttcttttcatcctcaaaytgatggacaaacaraagttgtcaatcg
cagtcttggtaatcttttgagatgcattgtgagagatcggttgagaaattgggataatgt
cttaccacaagccgaatttgctttcaatagttccattaatcgtactactgggtactcacc
ttttgaagtggaatatgggttgaaacctaagcaacctgttgatcttataccattacctac
ttytgtccgcaccaaccaagatggtgatgcatttgcatgtcatatacgagatatacatga
aaatatacgagaaaaaatcaaaatcaacaatgagaactataaaaaggcagcagatgcaca
tcaaagatatattcagtttcaagaaggtgatctagtgatggtttgtttacgaccaaaaag
atttcatccgagcacatatcaaaagcttcaagctaagaaagcgagtccattttgggtact
aaagcggttggctgagaatgcttatttattagagctccsttcaaacttgcattttagtcc
aatatttaattggaagatttrtatatctaccatggccatcacaacgatgtaagtgaagag
ttggatcttcaattgccacatactcttagcccacgtcctgagatcgagtatgttcttgat
gatcaacttatgtctacttgacaaggtggataccaaaaatttttggtgaaatggcgaggc
aaaccacactctgagaatacatggattacgacaacggattttcaaaagcttaaccccgat
ctctatgaattgtatcaagcatctaactcgtcggagccgagttctttcaagtcgaggaga
attgatgggggaaagcctttcaaagcttattcaagaaagaaagtgaagacctaagtaaac
tttaagtaggattaatattaattagaattgaattgggattggtatttgttagaatctaat
taggattagctagttgagttataatataattagaatttgagtcatgataggttattagag
tcctagtagactttggatgttataattagaattagaatcataataggttattagagtcct
agtagactttgaatttcttagagaagcctataaataggctaatcaatgtaaatcaaarga
atgaatttgatgaataatattatactttctttcattrcaaggttacaaccctcaatggtg
agactccattgattttcttctaggtgagactcctagaaggccttagtgagactctaaggt
tttccatcttttcttcattgttttttctttctctctatttcttatcttataattttctct
accttaaaatttattccttgttcctctccttacaccctaaaaataaaaccctagcccacc
tatccttgagtgtagacaaccatcctagggttgtcctacatcagacta
>VitV1_ID147
gaggatgatgggggaaagccttttaaagtttattcaaggaagaaagggaagacctaagta
aactttaagtaggattaatattaattagaattgaatagggattggtatttgttggagttt
aattaggattagctagttgagttataatataattagaatttgagtcatgataggttatta
gagtcctagtagactttggatttcttagagaagcctataaataggctaatcaatgtaaat
caaaggaatgaattttgatgaataatattatactttctttcattgcaaggttgcaaccct
caatggtgagactccattgattttcttctaggtgagactcttagaaggccttagtgagac
tctaaggttttccatcttttcttcattgtttcttctttctctctatttcttatcttataa
ttttctctaccataaagtttattccttgttcctctccttacaccctagaaataaaaccct
agcccacctacccttgagtgtaggcaaccatcctagggttgtcctacatcaattttggta
tcagagccaaaattcttggcttgaaggcatatgcaattaaggagcggagcaacttatgca
agcatgagttccaaaaaaacttctagcaatcaagatgccactacaatacgcttggaggaa
atttcagccacacaacaatcccatcaagatgctataatacaactaaatagcaaacttgat
gagatcatgaagttattagaaaagagtcaagaaaaacgaccaattgaagaggagattgca
agtcatcaatttagacaatcgccaagtcgatcacgcgaagaacaagacaattttatgatg
gggaatcaaaaaagggccaaactttttgagctagatgatgatgtgacaaaaaatgtacgt
cttgaagttgctgaattttatggaaaactaaatccaacagcttttcttgattggattatg
tcaatggaagattactttgattggtatgcaatgcccgaaaatagaaaagttcgttttgtg
aaggcaaagttgaaaggagcagcacgtctatggtggcataatattgagaatcaagctcat
agaactagccagccgcttattgacacatgggacgagatgaagttgaagatgaaggagcac
tttctcccaactgattatgaacaacttatgtatacaaaattgttttcccttaaacaaggt
accaagtccgttgaagaatatacagaagaattccatgaattgagcattcgaaatcaagtg
cggaaaagtgatgctcaacttgcaacccgctacaaagctggacttcgaatggagattcaa
cttgagatgatagctgcacacacttataccgtagatgacgtttatcaactagccctcaaa
atagaagaaggcctcaaattccgggtttccaggcgtccaagttcacaaattgggagcact
ttctccaacaggacagcaagcaaacctttaagcacatcaaacttcagaactcctaatcat
gtgaatggtgggggcaacaytcaacaaacttcgaatgtggcttataagaatggtaataag
ggtaaaaattcaatgagtaatggagatagaaaagtagacktgactcctttatgctttaag
tgtggtgggcatagtcattatgctgttgtatgcccaaccaaaagtttacacttttgtgtt
gaagaaccagaatctgaattggaaagttaccyaaaggaagaagagacctacaatgaagat
gaagttagtgaagaatgtgactactatgatggtatgacggaaggacatagtcttgtagta
cracctttattaaccgttccaaaagtaaaagragaagaagattggcgacgtactagcatt
ttccaaacacgtatttcttgccaagggagattatgcaccatgatcattgatggaggtagc
agtttgaacatagcttcacaagaacttgttgagaagctaaaccttaaaacagagagacat
ccaaatccattcagagtagcatgggttaatgacacctctatcccggtaagttttcgttgt
ttagtaacattcctttttggtaaggactttgaagagtctgtatggtgtgaggtcttatcc
attaaagtaagtcatattttacttggaagaccttggctctttgatagaagagttcaacat
gayggctatgaaaatayatatgctctcatacacaacggacgtaagaagatccttygtcca
atgaaagaagtccctccaattaagaagtcaratgagaatgcataaccaaaaaaggtactt
actatgtgtcaatttgaaaatgagagcaaggaaactaaagttatttttgctttaatggct
cggaaagtggaagaatttaaagaacaagataaggaatatccagcaaacgcacgtaaaatc
cttgatgacttttctgacttgtggcytgcagagttacctaatgaactccctcctatgcgt
gacgtacaacatgccattgatttgattcccggtgcatcattaccaaatttaccagcctac
agaatgaatccaacagagcatgctgaattgaaaaggcaagttgatgaattacttactaaa
ggctttattcgtgaaagcctaagtccttgtggagttcctgccctactaacaccaaagaag
gatggatcatggcggatgtgtgtggatagtcgtgcaatcaacaaaatcacaatcaagtat
cgatttccaattccaagacttgatgacatgctagatatgatggttggatcagtaatcttc
tcaaagattgatctaagaagtggatatcatcaaatatgtattagatcaggggatgaatgg
aagacatctttcaaaactaaggatggattgtatgagtggttagtcatgccgtttggacta
accaatgctccaagtaccttcatgcggagtatgacgcaggtattaaaaccttttattgga
tggtttgttgttgtctattttgatgatattcttatctatagtcgatcttgtgaagatcat
gaggaacacttgaagcaagtaatgcgcactcttagggctaaaaagttttacattaatttg
aaaaaatgtactttcatgagccctagtgttgtatttcttggctttgttgtgtcttctaag
ggtgttgaaacagatccagagaagatcaaagctattgttgattggccagtaccaacaaat
atccatgaggtgcgaagcttccatggaatggctacattctatcgacgatttattcgaaat
ttcagctctattatggccccaattattgaaggcatgaaacctggtttatttatttggacc
aaggcggccaacaaggcatttgaagaaatcaaatccaagatggtgaaccctcctatccta
cgcctaccagactttgagaaagtatttgaggtggcctatgatgcttcccatatgggaatt
ggagcagtccttagccaagagggacatcctgtggctttctttagtgagaagctcaatggg
gcaaagaaaaaatactccacatatgatcttgaattctatgcggtggtgcaagyaattagg
cattaacaacattatctcagttacaaggaatttgttttgtattcagatcatgaagycttg
cgatatcttaattctcaaaagaagcttaactctcgacatgcaaaatggagtagttttctt
caactgtttacctttaatttaaagcattgtgcaggaattgaaaataaagtagttgatgcc
cttagtaggaaggctcttctcttagtaaacatgtcaaccactacaattggatttgaagaa
ttaaagcattgctatgacaatgatgctgattttggagatgtttattcctctcttttgagt
ggttcaaaagcaacatgtattgatttccagattttagaagggtacttgttttataaaaat
cgtttatgcttaccaaggacttctctacgtgatcatgtcatatgggaacttcatggaggc
ggaatgggtggacattttggacgagataagaccattgctttggtggaagatcgcttcttt
tggcctagtttaaagaaggatgtttggaaggttatcaaacaatgtcgagcatgtcaagta
gkaaamggccattcawagcaawatwyggrswtatatacgccattaccagttccttccaaa
ccttgggaagacttgagcatggattttgtacttggattaccaaggacacaacggggcttt
gattctatatttgttgtggttgatagattttccaaaatggcacattttatcccatgtaag
aaggcttyggatgcttcttatgttgctgycttattctttaaagaagtagttcgattgcat
ggattaccacaatccattgtttctgatcgcgatrtcaagtttatgagctatttttggaaa
accttgtgggccaagctaggtactcaattaaaattttcaagttcttttcatcctcaaact
gatggacaaayagaagttgtcaatcgcagtcttggtaatcttttgagatgcattgtgaga
gattagttgagaaagtgggataatatcttaccacaagccgaatttgctttcaatagctyc
actaatcgtactactgggtactcaycttttgaagtggcatatgggctgaaacctaagcaa
cytgttratcttataccattacctacttctgtccgcaccagccaagatggtgatgcattt
gcacgtcatatacgagatatacatgaaaaggtacgagaaaaaatcaaaatcagcaatgag
aactataaagaggcagcagatgcacatcgaagatatattcagtttcaagaaggtgatcta
gtgatggttcgtttaygaccagaaagatttcatccaagcacatatcaaaagcttcaagct
aagaaagcgggtccatttcgggtactaaagcggttgggtgagaatgcttatttgttagag
ctcccttcaaacttgcattttagtccaatatttaatgtggaagatttgtatatctaccat
ggccatcacaacgatgtaagtgaagagttggatcttcaattaccacctactcttagccca
cgtcctragatcgagtatgttcttgatgatcaacttgtgtctactcgacaaggtggatac
caaaattttttggtgaaatggcgaggcaaaccacattctgagaatacatgaattacgaca
acggattttcagaagattaaccccgatctctatgaattgtatcaagcatctaactcgtcg
gagccgagttctttcaagccggggagaattgatgggggaaagccttttaaagtttattca
aggaagaaagggaagacctaagtaaactttaartaggattaatattaattagaattgaat
agggattggtatttgttggagtctaattaggattagctagttgagttataatataattaa
awtttgagtcatgataggttattagagtcctagtagaataagttattagagtcctagtag
actttggatttcttagagaagtctataaataggctaatcaatgtaaatcaaaggaatgaa
ttttgatgaataatattatactttctttcattgcaaggttgcaaccctcaatggtgagac
tcattaattttcttctaggtgagactcctagaaggccttagtgagactctaaggttttcc
atcttttcttcattgtttcttctttctctctatttcttatcttataattttctctaccat
aaggtttattccctgttyctctccttacaccctaaaaataaaaccctagcccacctaccc
ttgagtgtaggcaaccatcctagggttgtcctacatcaagtat
>VitV1_ID148
catactgatggggaaaagccttttaaagtttattcaaggaagaaagagaagacctaagta
aactttaagtatgattaatataattagaatttgagtcatgataggttattagagtcctag
tagaataggttattagagtcctagtagaataggttattaaagtcctagtaaactttggat
ttcttagagaagcctataaataggctaatcaatgtaaatcaaagggatgaattttgatga
ataatattatactttctttcattgcaaggttgcaaccctcaatggtgagactccattgat
tttcttctaggtgagactcctagaaggccttagtgagactctaaggttttccatcttttc
ttcattgtttcttctttctctctatttcttatcttataattttctctaccataaagttta
ttccttgttcctctccttacaccctaaaaataaaaccctagcccacctacccttgagtgt
aggcaaccatcctagggttgtcctacatcaattttggtatcagagccaaaattcttggct
tgaaggcatatgcaattaaggagcggagcaacttatgcaagcatgagttccaaaaaaact
tctagcaatcaagatgccgattacaatacgcttggaggaaatttcagccacacaacaatc
ccatcaagatgctatagtacaactaaatagcaaacttgatgagatcatgaagttattaga
aaagagccaagaaaaacgaccaattgaagaggagatcgcaagtcatcaatttagacaatc
gccaaatcgatcacgcgaagaacaagacaattttatgatggggaatcaaagaagggccaa
actttttgagctagatgatgatgtgacaaaaaaggtacgtcttgaagttgctgaatttta
tggaaaactaaatccaacagcttttcttgattggattatgtcaatggaagattactttga
ttggtatgcaatgcccgaaaatagaaaagttcgttttgtgaaggcaaagttaaaaggagc
agcacgtctatggtggcataatattgagaatcaagctcatagaactggmcagccgcctat
tgacacatgggacgagatgaagttgaagatgaaggagcactttctcmcaactgattatga
acaacttatgtatacaaaattgttttcccttaaacaaggtaccaagtccgttgaagaata
tacagaagaattccatgaattgagcattcgaaatcaagtgcragaaagtgatgctcaact
tgcagcccgctacaaagctggacttcgaatggagattcaacttgagatgatagctgcaca
cwcttataccgtagatgacgtttatcaactagccctcaaaatagaagaaggcctcaaatt
ccgggtttccaggcatccaagttcacaaattgggagcactttctccaacaggacaacaag
caaacctttaagcacatcaaacttcagaacttctattcatgtgaatggtggggacaacac
tcaaccaacttcgaatgtggctcatcagaatggtaataagggtaaaaattcaatgagcaa
tggagatagaaaagtagacgygactmctttatgctttaagtgtggtgggcatggtcatta
tgctgttgtatgcccaaccaaaggtttacacttttgtgttgaagaaccagaatctgaatt
ggaaagttacctaaagaaagaagagacctacaatgaagatgaagttagtgaagaatgtga
ctactatgatggtatgacggaaggacatagtcttgtagtacgacctttattaaccattcc
aaaagtaaaaggagaagaagattggcgacgtattagcattttccaaacacgtatttcttg
ccatgggagattatgcaccatgatcattgatgraggtagcagtttgaacatagcttcaca
agaacttgttgagaagctaaaccttaaaacagagagacatccaaatccattcagagtagc
atgggttaatgacacctctatcccggtaagttttcgttgtttagtaacattcctttttgg
taaggaytttgaagagtctgtatggtgtgaggtcttacccattaaagtaagtcatatttt
acttggaagaccttggctctttgatagaaaagttcaacatgacggctatgaaaatacata
tgctctcatacacaacggacgtaagaagatccttcgtccaatgaaagaagtccctccaat
taagaagtcgaatgagaatgcacaaccaaaaaaggtacttactatgtgtcaatttgaaaa
tgagagcaaggaaactraagttatttttgctttaatggctcggaaagtggaagaatttaa
agaacaagataaggaatatccagcaaacgcacgtaaaatccttgatgacttttctgactt
gtggcctgyagagttacctaatgaactccctcctatgcgtgacatacaacatgccattga
tttgattcccggtgcatcattaccaaatttaccagcctacagaatgaatccaacagagca
tgctgaattgaaaaaggcaagttgatgaattacttactaaaggctttattcgtgaaagcc
taagtccttgtggagttcctgccctactaacaccaaagaaggatggatcatggcggatgt
gtgtggatagtcgtgcaatcaacaaaatcacaatcaagtatcgatttccaattccaagac
ttgatgacatgctagatatgatggttggatcartartcttctcaaagattgatctaagaa
gtggatatcatcaaatacgtattagaccaggggatgaatggaagacawctttcaaaacta
akgatggattgtatragtggttagtcatgccgtttggactaaccaatgctccaagtactt
tcatgcggattatgacgcaggtattaaaaccttttattggacggtttgttgttgtctatt
ttgatgatattcttatctatagtcgatcttgtaaagatcatgaggaacacttgaagcaag
taatgcgcactcttagggctgaaaagttttacattaatttgaaaaaatgtactttcatga
gccctagtgttgtatttcttggctttgttgtgtcttctaagggtgttgaaacagatccrg
agaagatcaaagctattgttgattggccagtaccaacaaatatccatgaggtgcgaagct
tccatggaatggctacattctatcgacgatttattcgaaatttcagctccattatggccc
caattactgaatgcatgaaacctggtttatttatttggaccaaggcggccaacaaggcat
ttgaagaaatcaaatccaagatggtgaacccttttagcccacgtcctgagatcgagtatg
ttttttatgatcaacttgtgtctactcgacaaggtggataccaaaaatttttggtaaaat
ggcgaggcaaaccacactctgagaatacatggagtacgacaacggattttcagaagatta
accccaatctctatgaattgtatcaarcatctaactcgtcggagccgagttctttcaagc
yggggagaattgatggggraaagccttttaaagtttattcaaggaagaaagagaagacct
aagtaaactttaagtatgattaatataattagaatttgagtcatgataggttattagagt
cctagtagaataggttattagagtcctagtagaataggttattaaagtcctagtaaactt
tggatttcttagagaagcctataaataggctaatcaatgtaaatcaaagggatgaatttt
gatgaataatattatactttctttcattgcaaggttgcaaccctcaatggtgaractcca
ttgattttcttctaggtgagactcctagaaggccttagtgagactctaaggttttccatc
ttttcttcattgttttcttctttctctctatttcttatcttataattttctctaccataa
agtttattccttgttcctctccttacaccctaaaaataaaaccctagcccacctaccctt
gagtgtaggcaaccatcctagggttgtcctacatcaatttc
>VitV1_ID149
gatgctgatgggggaaagccttttaaagtttattcaatgaagaaagggaagacctaagta
aactttaagtaggattaatataattataatttgagtcatgataggttattagagtcctaa
tagaataggttattagagtcctagtagaataggttattagagtcctagtagaataggtta
ttagagtcctagtagactttggatttcttagagaagcctataaataggctaatcaatgta
aatcaaaggaatgaatttttgatgaataatattatactttctttcattgcaaggttgcaa
ccctcaatggtgagactccattgattttcttctaggtgagactcctagaaggccttagtg
agactctaaggttttccatcttttcttcattgtttcttctttactctctatttcttatct
tataattttctctaccataaagtttattccttgttcctctccttacaccctaaaaataaa
accctagcccacctacccttgagtgtaggcaaccatcctagggttgtcctacatcaattt
tggtatcagagccaaaattcttggcttgaaggcatatgcaattaaggagcggagcaactt
atgaaagcatgagttccaaaaaaacttctagcaatcaagatgccgatacaatacgcttgg
aggaaatttcagccacacaacaatcccatcaagatgctatagtacaactaaatagcaaac
ttgatragatcatgaagttattagaaaagagccaagaaaaacgaccaattgaagaggaga
tcgcaagtcatcaatttagacaatcgccaaatcratcacgcgaagaacaagacaatttta
tgatggggaatcaaagaagggccaaactttttgagctagatgatgatgtgacaaaaaagg
taygtcttraagttgctgaattttatggaaaactaaatccaacagcttttcttgattgga
ttatgtcaatggaagattactttgattggtatgcaatgcccgaaaatagaaaagttcgtt
ttgtgaaggcaaagttaaaaggagcagcacgtctatggtggcataatattgagaatcaag
ctcatagaactggccagccgcctattgacacatgggacgagatgaagttgaagatgaagg
agyactttctcccaactgattatgaacaacttatgtatacaaaattgttttcccttaaac
aaggtaycaagtccgttgaagaatatacagaagaattccatgaattgagcattcgaaatc
aagtgcgagaaagtgatgctcaacttgcagcccgctacaaagctggacttcgaatggaga
ttcaacttgagatgatagytgcacacacttataccgtagatgacgtttatcaactagccc
tcaaaatagaagaaggcctcaaattccgggtttccaggcatccaagttcacaaattggga
gcactttctccaayaggacaacaagcaaacctttaagcacatcaaacttcagaacttcta
ttcatgtgaatggtggggacaacactcaaccaacttcgaatgtggctcatcagaatggta
ataagggtaaaaattcaatgagcaatggagatagaaaagtaracgcgactcctttatgct
ttaagtgtggtgggcatggtcattatgctgttgtatgcccaaccaaaggtttacactttt
gtgttgaagaaccagaatctgaattggaaagttaccyaaagraagaagagacctacaatg
aagatgaagttagtgaagaatgtgactactatgatggtatgacggaaggayatagtcttg
tagtacgacctttattaaccrttccaaaagtaaaaggagaagaagattggcsacgtayta
gcattttccaaacacgtatttcttgccawgggagattatgcaccatgatcattgatggag
gtagcagtttgaacatagyttcacaagaacttgttgagaagctaaaccttaaaayagaga
gacatccaaatccattcaragtagcatgggttaatgacacctctatcccggtaagttttc
gttgtttagtaacattcctttttggtaaggactttgaagagtctgtatggtgtgaggtct
tacccattaaagtaagtcatattttacttggaagaccttggctctttgatagaaaagttc
aacatgacggctatgaaaatacatatgctctcatacacaacggacgtaagaagatccttc
gtccaatgaaagaagyccctccaattaagaagtcgaatgagaatgcacaaccaaaaaagg
tacttactatgtgtcaatttgaaaatgagagcaaggaaactaaagttatttttgctytaa
tggctcggaaagtggaagaatttaaagaacaagataaggaatatccagcaaacgcacgta
aaatccttgatgacttttctgacttgtggcctgtagagttacctaatgaactccctccta
tgcgtgacatacaacatgccattgatttgattcccggtgcatcattaccaaatttaccag
cctacaraatgaatccaacagagcatgctgaattgaaaaggcaagttgatgaattactta
ctaaaggctttattcgtgaaagcctaagtccttgtggagttcctgccctactaacaccaa
agaaggatggatcatggcggatgtgtgtggatagtcgtgcaatcaacaaaatcacaatca
agtatcgatttccaattccaagacttgatgacatgctagatatgatggttggatcagtaa
tcttctcaaagattgatckaagaagtggatatcatcaaatacgtattagaccaggggatg
aatggaagacatctttcaaaactaaggatggattgtatgagtggttagtcatgccgtttg
gactaaccaatgctccaagtactttcatgcggattatgacgcaggtattaaaacctttta
ttggacggtttgttgttgtctattttgatgatattcttatctatagtcgatcttgtaaag
atcatgaggaacacttgaagcaagtaatgcgcactcttagggctgaaaagttttacatta
atttgaaaaaatgtactttcatgagccctagtgttgtatttyttggctttgttgtgtctt
ctaagggtgttgaaacagatccggagaagatcaaagctattgttgattggccagtaccaa
caaatatccatgaggtgcgaagcttccatggaatggctacattctatcgacgatttattc
gaaatttcagctccattatggccccaattaytgaatgcatraaacctggtttatttattt
ggaccaaggcggcyaacaaggcatttgaagaaatcaaatccaagatggtgaaccctttta
gcccacgtcctgagatcgagtatgttttttatgatcaacttgtgtctactcgacaaggtg
gataccaaaaatttttggtaaaatggcgaggcaaaccacactctgagaatacatggagta
cgacaacggattttcagaakattaaccccgatctctatgaattgtatcaagcatctaact
cgtcggagccgagttctttcaagccggggagaattgatgggggaaagccttttaaagttt
attcaaggragaaagggaagacctaagtaaactttaartaggattaatataattagaatt
tgagtcatgataggttattagagtcctagtagaataggttattagagtcctaatagaata
ggttattaaagtcctagtaaactttggatttcttagagaagcctataaataggctaatca
atgtaaatcaaaggratgaattttgatgaataatattatwctttctttcattgcaaggtt
gcaacyctcaatggtgagactccattgattttcttctaggtgagactcctagaaggcctt
agtgagactctaaggttttccatcttttcttcattgtttcttctttctctctatttctta
tcttataattttctctaccataaagtttattccttgttcctctccttacaccctaaaaat
aaaaccctagcccacctacccttgagtgtaggcaaccatcatagggttgtcctacatcac
gtgt
>VitV1_ID150
tgaactgatggggaaaagccttttaaagtttattcaaggaagaaagggaagacctaagta
aactttaagtaggattaatataattagaatttgagtcatgataggttattaaagtcctag
tagaataggttattagagtcctagtagactaggttattagagtcctagtagaataggtta
ttagagtcctagtagactttggatttcttagagaagcctataaataggctaatcaatgta
aatcaaaggaatgaattttgatgaataatattatactttctttcattgcaaggttgcaac
cctcaatggtgagactccattgattttcttctaggtgagactcctagaaggccttagtga
gactctaaggttttccatcttttcttcattgtttcttctttctctctatttcttatctta
taattttctctaccataaagtttattcctttttcctctccttacaycctaaaaataaaac
cctagcccacctacccttgagtgtagacaaccatcytagggttgtcctacatcaattttg
gtatcagagcmaaaattcttggcttgaaggcatatgcaattaaggagcrgagcaacttat
gcaagcatgagttccaaaaaaaacttctagcaatcaagatgccgatacaatacgcttgga
ggaaatttcagccacacaacaatcccatcaaratgctatartacaactaaatagcaaact
tgatgagatcatgaagttattagaaaagagtcaagaaaaacgaccaattgaagaggagat
ygcaagtcatcaatttagacaatcgccaaatcratcacgcgaagaacaagacaattttat
gatggggaatcaaagaagggccaaactttttgagctagatgatgatgtgacaaaaaaggt
acgtcttgaagttgctgaatttcatgraaaactaaatccaacagcttttcttgattggat
tatgtcaatggaagattactttgattggtatgcaatgcccgaaaatagaaaagttcgttt
tgtgaaggcaaagttgaaaggagyagcacgtctatggtggcataatattgagaatcaagt
wcatagaactggccaaccgcctatwgamacatgggacgagatgaagtwgaagatgaagga
gcactttctcccaactgattatgaacaacttatgtatacaaaattgttttcccttaaaca
aggtaccaagtccgttgaagaatatacagaagaattccatgaattgagcattcraaatca
agtgcaggaaagtgatgctcaacttgcagcccgctacaaagctggacttcgaatggagat
tcaacttgagatgatagctgcacacacttataccgtagatgacrtttatcaactagccct
caaaatagaagaaggcctcaaattccgggtttccaggcgtccaagttcacaaattgggag
cactttctccaacaggacaacaagcaaacctttaagcacgtcaaacttcagaactcctaa
tcatgtgaatggtgggggcaacactcaacaaacttcgaatgtgrcttataagaatggtaa
taagggtaaaaattcaatgagtaatggagatagaaaagtagaygtgactcctttatgctt
taagtgtggtgggcatggtcattatgctgttgtatgcccaaccaaaagtttacacttttg
tgttgaagaaccagaatctgaattggaaagttacccaaaggaagaagagacctacaatga
agatgaagttagtgaagaatgtgactactatgatggtatgacggaaggacatagtcttrt
agtacgacctttattaaccgttccaaaagtaaaaggagaagaagattggygacgtamtag
cattttccaaacacgtatttcttgccaagggagattatgcaccatgatcattgatggagg
tagcagtttgaacatagcttcacaagaacttgttgagaagctaaaccttaaaacagagag
acatccaaatccattcmgagtagcatgggttaatgacacctctatcycggtaagttttcg
ttgtttagtaacattcatttttggtaaggactttgaagagtctgtatggtgtgaggtctt
acccattaaagtaagtcatattttacttggaagaccttggctctttgatagaaragttca
acatgacggctatgaaaatacatatgctctcatacacaacggaygtaagaagatccttcg
tccaatgaaagaagtccctccaattaagaagtcrgatgagaatgcacaaccaaaaaaggt
acttactatgtgtcaatttgaaaatgagagcaaggaawctaaagttatttttgcttttaa
tggctcgraaagtggaagaatttaaagaacaagataaggaatatccagcaaacgyacgta
aaaatccttgcatgacttttctgacttrtggcctrcagagttacctaatgaactccctcc
tatgcgtgacrtacaacatgccattgatttgattcccggtgcatcattaccaaatttacc
agcctacagaatgaatccaayagagcatgctgaattgaaaaggcaagttgatgaattact
tactaaaggctttattcgtgaaagcctaagtccttgtggagttcctgccctactaacacc
aaagaaggatggatcatggcggatgtgtgtggatagtcgtgcaatcaacaaaatcacaat
caagtatcgatttccaattccaagacttgatgacatgctagatatgatggttggatcagt
aatcttctcaaagattgatctaagaagtggatatcatcaaatacgtattagaccagggga
tgaatggaagacatctttcmaaamctaaggatggattgtatgagtggttagtcatgccgt
ttggactaaccaatgctccaagtaccttcatgcggattatgacgcaggtattaaaacctt
ttattggacggtttgttgttgtctattttgatgatattcttatctatagtcgatcttgtg
aagatcatgaggaacacttgaagcaagtaatgcgcactcttagggctgaaaagttttaca
ttaatttgaaaaaatgtactttcatgagccctagtgttgtatttcttggctttgttgtgt
cttctaagggtgttgaaacagatccggagaagatcaaagctattgttgattggccagtac
caacaaatatccatgaggtgcgaagcttccatggaatggctacattctatcgacgattta
ttcgaaatttcagctctattatggccccaattactgaatgcatgaaacctggtttattta
tttggaccaaggcggccaacaaggcatttgaagaaatcaaatccaagatggtgaaccctc
ctatcctacgcctaccagactttgagaaagtatttgagrtggcctgtgatgcttcccatg
tgggaattggagcagtccttagccaagagggacatcctgtggctttctttagtgagaagc
tcaatggggcaaagaaaaaatactccacatatgatcttgaattctatgcagtrgtgcaag
caattaggcattggcaacattatctcagttacaaggaatttgttttgtattcagatcatg
aagccttgcgatatcttaattctcaaaagaagcttaactctcgacatgcaaaatgragta
gttttcttcaactgtttacctttaatttaaaggcattgtgcagggattgaaaataaagta
gytgatgcccttagcaggaagacccttctcttagtaaacatgtcaaccactacaattgga
tttgaagaattaaagcattgctatgacaatgatrctgattttggagatgtttattcctct
cttttgagtggttcaaaagtaacatgtattgatttccagattttagaagggtacttgttt
tataaaaatcgtttatgcttaccaaggacttctctacgtgatcatgtcatatgggaactt
catggaggcggaatgggcggacattttggacgagataagaccattgctttggtggaagat
cgcttcttttggcctagtttaaagaaggatgtttggaaggttatcaaacaatgtcgagca
tgtcaagtaggaaaaggttcaaagcaaaatacggggttatatacgccattaccagttcct
tccaaaccttgggaagacttgagcatggattttgtacttggattaccaaggacacaacgg
ggctttgattctatatttgttgtggttgatagattttccaaaatggcacattttatccca
tgtaagaaggcttcggatgcttcttatgttgctgccttattctttaaagaagtagttcga
ttgcatggattaccacaatccattgtctctgatcgcgatgtcaagtttatgagctatttt
tggaaaaccttgtgggccaagctaggtactcaattaaaattttcaagttctttccatcct
caaactgatggacaaacagaagttgtcaatcgcagtcttggtaatctgttgagatgcatt
gtgagagatcagttgagaaagtgggataatgtcttaccacaagccgaatttgctttcaat
agctccactaatcgtactactgggtactcaccttttgaagtggcatatgggctaaaacct
aagcaacctgttgatcttataccattacytacttctgtccgcaccagccaagatggtgat
gcatttgcacgtcatatacgagatatacatgaaaaggtacgagaaaaaatcaaaatcagc
aatgagaactataaagaggcagcagatgcacatcgaagatatattcagtttcaagaaggt
gatytagtgatggttcgtttacgaccagaaagatttcatccgagcacatatcaaaagctt
caagctaagaaagcgggtccatttcgggtactaaagcggttgggtgagaatgcttatttg
ttagagctcccttcaaacttgcattttagtccaatatttaatgtggaagatttacatatc
taccatggccatcacaacgatgtaagtgaagagttggatcttcaattaccacctactctt
agcccacgtcctgagatcgagtatgttcttgatgatcaacttgtgtctactcgacaaggt
ggataccaaaaatttttggtgaaatggcgaggcaaaccacattccgagaatacatggatt
acgacaacggattttcagaagattaaccccgatctctatgaattgtatcaagcatctaac
tcgtcggagccgagttctttcaagccggggagaattgatggggaaaagccttttaaagtt
tattcaaggaagaaagggaagacctaagtaaactttaagtaggatataatataattagaa
tttgagtcatgataggttattaaagtcctagtagaataggttattagagtcytagtagac
taggttattagagtcctagtagaataggttattagagtcctagtagactttggatttctt
agagaagcctataaataggctaatcaatgtaaatcaaaggaatgaattttgatgaataat
attatactttctttcattgcaaggttgcaaccctcaatggtgagactccattgattttct
tctaggtgagactcctagaaggccttagtgagactctaaggttttccatcttttcttcat
tgtttcttctttctctctatttcttatcttataattttactctaccataaagtttattcc
tttttcctctccttacaycctaaaaataaaaccctagcccacctacccttgagtgtagac
aaccatcctagggttgtcctacatcacayat
>VitV1_ID151
ccaactgatgggggaaagccttttaaagtttattcaaggaagaaagrgaagacctaagta
aactttaagtakgattaatataattagaatttgagtcatgataggttattagagtcctag
tagaataggttrttagagtcctagtagaataggttattaragtcctagtaracttgttat
taacctacttggatttcttagagaarcctataaataggctaatcaatgtaaatcaaaggr
atgaattttgatgaataatattatactttctttcattgcaaggttgcaaccctcaatggt
gagactccattgattttcttctaggtgagactcctagarggccttagtgagactctaagg
ttttccatcttttcttcattrtttmttctttctytctatttcttatcttataaytttcty
taccataaagtttattccttgttcctctccttacaccctaaaaataaaaccctagcccac
ctayccttgagtgtagrcaaccatcctagggttgtcctacatcaattttggwatcagagc
caaaattcttggcttgaaggcatatgcaattaaggagcggagcaacttatgcaagyatga
gttccaaaaaaacttctagcaatcaagatgccgactacaatacgcttggaggaaatttca
gccacacaacaatcccatcaagatgctatagtacaactaaatagcaaacttgatgagatc
atgaagttattagaaaagagccaagaaaaacgaccaattgaagaggagatcgcaagtcat
caatttagacaatcgccaaatcgatcacgcgaagaacaagacaattttatgatggggaat
caaagaagggccaaactttttgagctagatgatgatgtgacaaaaaaggtacgtcttgaa
gttgctgaattttatggaaaactaaatccaacagcttttcttgattggattatgtcaatg
gaagattactttgattggtatgcaatgcccgaaaatagaaaagttcgttttgtgaaggca
aagttaaaaggagcagcacgtctatggtggcataatattgagaatcaagctcatagaact
ggccagccgcctattgacacatgggacgagatgaagttgaagatgaaggagcactttctc
ccaactgattatgaacaacttatgtatacaaaattgttttcccttaaacaaggtaccaag
tccgttgaagaatatacagaagaattccatgaattgagcattcgaaatcaagtgcragaa
agtgatgctcaacttgcagcccgctacaaagctggacttcgaatggagattcaacttgag
atgatagctgcacacacttataccgtagatgacgtttatcaactagccctcaaaatagaa
gaaggcctcaaattccgggtttccaggcatccaagttcacaaattgggagcactttctcc
aacaggacaacaagcaaacctttaagcacatcaaacttcagaacttctattcatgtgaat
ggtggggacaacactcaaccaacttcgaatgtggctcatcagaatggtaataagggtaaa
aattcaatgagcaatggagatagaaaagtagacgcgactcctttatgctttaagtgtggt
gggcatggtcattatgctgttgtatgcccaaccaaaggtttacacttttgtgttgaagaa
ccagaatctgaattggaaagttacctaaagaaagaagagacctacaatgaagatgaagtt
agtgaagaatgtgactactatgatggtatgacggaaggacatagtcttgtagtacgacct
ttattaaccattccaaaagtaaaaggagaagaagattggcgacgtattagcattttccaa
acacgtatttcttgccatgggagattatgcaccatgatcattgatggaggtagcagtttg
aacatagcttcacaagaacttgttgagaagctaaaccttaaaacagagagacatccaaat
ccattcagagtagcatgggttaatgacacctctatcccggtaagttttcgttgtttagta
acattcctttttggtaaggattttgaagagtctgtatggtgtgaggtcttacccattaaa
gtaagtcatattttacttggaagaccttggctctttgatagaaaagttcaacatgacggc
tatgaaaatacatatgctctcatacacaacggacgtaagaagatccttcgtccaatgaaa
gaagtccctccaattaagaagtcgaatgagaatgcacaaccaaaaaaggtacttactatg
tgtcaatttgaaaatgagagcaaggaaactraagttatttttgctttaatggctcggaaa
gtggaagaatttaaagaacaagataaggaatatccagcaaacgcacgtaaaatccttgat
gacttttctgacttgtggcctgtagagttacctaatgaactccctcctatgcgtgacata
caacatgccattgatttgattcccggtgcatcattaccaaatttaccagcctacagaatg
aatccaacagagcatgctgaattgaaaaggcaagttgatgaattacttactaaaggcttt
attcgtgaaagcctaagtccttgtggagttcctgccctactaacaccaaagaaggatgga
tcatggcggatgtgtgtggatagtcgtgcaatcaacaaaatcacaatcaagtatcgattt
ccaattccaagacttgatgacatgctagatatgatggttggatcagtaatcttctcaaag
attgatctaagaagtggatatcatcaaatacgtattagaccaggggatgaatggaagaca
tctttcaaaactaaggatggattgtatgagtggttagtcatgccgtttggactaaccaat
gctccaagtaccttcatgcggattatgacgcaggtattaaaaccttttattggacgrttt
gttgttgtctattttgatgatattcttatctatagtcgatcttgtgaagatcatgaggaa
cacttgaagcaagtaatgcgcactcttagggctgaaaagttttacattaatttgaaaaaa
tgtactttcatgagccctagtgttgtatttcttggctttgttgtgtcttctaagggtgtt
gaaacagatccggagaagatcaaagctattgttgattggccagtaccaacaaatatccat
gaggtgcgaagcttccatggaatggctacattctatcgacgatttattcgaaatttcagc
tctattatggccccaattactgaatgcatgaaacctggtttatttatttggaccaaggcg
gccaacaaggcatttgaagaaatcaaatccaagatggtgaaccctcctatcctacgccta
ccagactttgagaaagtatttgaggtggcctgtgatgcttcccatgtgggaattggagca
gtccttagccaagagggacatcctgtggctttctttagtgagaagctcaatggggcaaag
aaaaaatactccacatatgatcttgaattctatgcagtggtgcaagcaattaggcattgg
caacattatcttagttacaaggaatttgttttgtattcagatcatgaagccttgcgatat
cttaattctcaaaagaagcttaactctcgrcatgcaaaatggagtagttttcttcaactg
tttacctttaatttaaagcattgtgcaggaattgaaaataaagtagctgatgcccttagt
aggaaggcccttctcttagtaaacatgtcaaccactacaattggatttgaagaattaaag
cattgctatgacaatgatgctgattttggagatgtttattcctctcttttgagtggttca
aaagcaacatgtattgatttccagattttagaagggtacttgttttataaaaatcgttta
tgcttaccaaggacttctctacgtgatcatgtcatatgggaacttcatggaggcggaatg
ggcggacattttggacgagataagaccattgctttggtggaagatcgcttcttttggcct
agtttaaagaaggatgtttggaaggttatcaaacaatgtcgagcatgtcaagtaggaaaa
ggttcaaagcaaaatacggggttatatacgccattaccagttccttccaaaccttgggaa
gacttgagcatggattttgtacttggattaccaaggacacaacggggctttgattctata
tttgttgtggttgatagattttccaaaatggcacattttatcccatgtaagaaggcttcg
gatgcttcttatgttgctgccttattctttaaagaagtagttcgattgcatggattacca
caatccattgtytctgatcgcgatgtcaagtttatgagctatttttggaaaaccttgtgg
gccaagctaggtactcaattaaaattttcaagttctttycatcctcaaactgatggacaa
acagaagttgtcaaatcgcagtcttggtaatctkttgagatgcattgtgagagatcagtt
gagaaagtgggataatrtcttaccacaagccgaatttgctttcaatagctccactaatcg
tactactgggtactcaccttttgaagtggcatatgggctaaaacctaagcaacctgttga
tcttataccattacctacttctgtccgcaccagccaagatggtgatgcatttgcacgtca
tatacgagatatacatgaaaaggtacgagaaaaaatcaaaatcagcaatgagaactataa
agaggcagcagatgcacatcgaagatatattcagtttcaagaaggtgatctagtgatggt
tcgtttacgaccagaaagatttcatccgagcacatatcaaaagcttcaagctaagaaagc
gggtccatttcgggtactaaagcggttgggtgagaatgcttatttgttagagctcccttc
aaacttgcattttagtccaatatttaatgtggaagatttacatatctaccatggccatca
caacgatgtaagtgaagagttggatcttcaattaccacctactcttagcccacgtcctga
gatcgagtatgttcttgatgatcaacttgtgtctactcgacaaggtggataccaaaaatt
tttggtgaaatggcgaggcaaaccacattctgagaatacatggattacgacaacggattt
tcagaagattaaccccgatctctatgaattgtatcaagcatctaactcgtcggagccgag
ttctttcaagccggggagaattgatgggggaaagccttttaaagtttattcaaggaagaa
agggaagacctaagtaaactttaagtaggattaatattaattagaattgaatarggattg
gtatttgttggagtctaattaggattagctagttgagttataatataattagaatttgag
tcatgataggttattagagtcctagtagaatargttattagagtcctagtaaaataggtt
attagagtcctagtagaataggttattagagtcctagtagactttggatttcttagagaa
gcctataaataggytaatcaatrtaaatcaaaggaatgaattttgatgaataatattata
ctttatttcattgcaaggttgcaaccctcaatggtgagactccattgattttcttctagg
tgagactcctagaargccttagtgagactctaaggttttccatcttttcttcattgtttc
ttctttttctctatttcttatcttataattttctctatcataaagtttattccttgttcc
tctccttacaccctaaaaataaaaccctagcccacctacccttgagtgtaggcaaccatc
ctagggttgtcctacatcacaatg
>VitV1_ID152
aactctgatgggggaaagccttttaaagtttattcaaggaagaaagggaagacctaagta
aattttaagtaggattaatattaattagaattgaatagggattggcctttgttggagtct
aattaggattagctagttgagttataataggtaattagaatttkagtcatgataggttat
tagagtcctagtaractttggatttcttagwgaagcctataaataggctaatcaatgtaa
atcaaaggaatgaatttttgatgaataatgttatactttctttcattgcaaggttgcaac
cctcaatggtgagactccattgattttcttctaggtgagactcctagaaggccttagtga
gactctaaggttttccatcttttcttcattgtttcttctttctctctatttcttatctta
taattttctctaccataaagtttattccttgttcctctccttacaccctaaaaataaaac
cctagcccacctacccttgagtgtaggcaaccatcctagggttgtcctacatcaattttg
gtatyagagccaaaattcttggcttgaaggcatatgcaattaaggagcggagcaacttat
gcaagcatgagttccaaaaaaacttctagcaatcaagatgccgctacaatacgcttggag
gaaatttcagccacacaacaatcccrtcaagatgctataatacaactaaatagmaaactt
gatgagatcatgaagttattagaaaagagccaagaaaaaygaccaattgaagaggagatt
gcaagtcatcaatttagayaatcgccaagtcgatcacgcgaagaayaagacaattttatg
atgrrgaatcaaamaagggccaaactttttgagctagatgatgatgtgacaaaaaawgta
cgtcttgaagttgctgaattttatggaaaactaaatccaacagcttttcttgattggatt
atgtcaatggaagattactttgattggtatgcaatgcccgaaaatagaaaagttcgtttt
gtgaaggcaaagttgaaaggagcagcacgtctatggtggcataatattgagaatcaagct
catagaattagccagccgcctattgacacatgggacgagatgaagttgaagatgaaggag
cactttctcccaactgattatgaacaacttatgtatacaaaattgttttcccttaaacaa
ggtaccaagtccgttgaagaatatayagaagaattccatgaattgagcattcraaatcaa
gtgcgggaaagtgatgctcaacttgcagcccgctacaaagctgracttcgaatggagatt
caacttgagatgatagttgcacacacttataccgtagatgacgtttatcaactagccctc
aaaatagaagaaggcctcaaattcygggtttmcaggcatccaagttcacaaattgggagc
actttctccaayaggacakcaagcaaacctttaagcacatcaaacttcagaactcctaat
catgtgaatggtgggggcaacactcaacaaacttcgaatgtggcttataagaatggtaat
aagggtaaaaattcaatgagtaatggagatagaaaagtagacgtgactcctttatgcttt
aagtgtggygggcatggtcattatgctgttgtatgcccaaccaaaagtttacacttttgt
gttgaagaaccagaatctgaattggaaagttacccaaaggaagaagagacctacaatgaa
gatgaagttagcgaagaatgtgactactatgatggtatgacggaaggacatartcttgta
gtacaacctttattaaccsttccaaaagtaaaaggagaagaagattggcgacgtactagc
attttccaaacacgtatttcttgccaagggagattatgcaccatgatcattgatggaggt
agcagtttgaacatagcttcacaagaacttgttgagaagctaaaccttaaaacagagaga
catccaaatccattcagagtagcatgggttaatgacacctctatcccggtaagttttcgt
tgtttagtaacattcctttttggtaaggactttgaagagtctgtatggtgtgaggtctta
cccattaaagtaagtcatattttacttggaagaccttggctctttgatagaagagttcaa
catgatggctatgaaaatacatatgctctcatacacaacggacgtaagaagatccttcgt
ccaatgaaagaagtccctccaattaagaagtcaratgagaatrcataaycaaaaaaggta
cttactatgtgtcaatttgaaaatgagagcaaggaaactaaagttatttttgcttttaat
grctcggaaagtggaagaatttaaagaacaagataaggaatatccagcaaacgcacgtaa
aatccttgatgacttttctgacttgtggcctrcagagttacctaatgaactccctcctat
gcgtgacgtacaacatgccattgatttgattccyggtgcatcattaccaaatttaccagc
ctacagaatgaatccaacagagcatgctgaattgaaaaggcaagttgatgaattacttac
taaaggctttattcgtgaaagcctaagtccttgtgragttcctgccstactaacaccaaa
gaaggatggatcatggcggatgtgtgtggatagtcgtgcaatcaacaaaatcacaatcaa
gtatcgatttccaattccaagacttgatgacatgctagatatgatggttggatcagtaat
cttctcaaagattgatctaagaagtggatatcatcaaatacgtattaraccaggggatga
atggaagacatctttcaaaactaaggatggattgtatgagtggttagtcatgccgtttgg
actaaccaatgctccaagtaccttcatgcggattatgacgcaggtattaaaaccttttat
tggacggttcgttgttgtctattttgatgatattcttatctatagtcgatcttgtaaaga
tcatgaggaacacttgaagcaagtaatgcgcactcttagggctgaaaagttttacattaa
tttgaaaaaatgtactttcatgagccctagtgttgtatttcttggctttgttgtgtcttc
taagggtgttgaaacagatccggagaagatcaaagctattgttgattggccagtaccaac
aaatatccatgaggtgcgaagcttccatggaatggctacattctatcgacgatttatttg
aaatttcagctctattatggccccaattactgagtgcatgaaacttggtttatttatttg
gaccaaggcggccaacaaggcatttgaagaaatcaaatccaagatggtgaaccctcctat
cctacgcctaccagactttgagaaagtatttgaggtggcctgtgatgcttcccatgtggg
aattggagcagtccttagccaagagggacatcctgtggctttctttagtgagaagctcaa
tggggcaaagaaaaaatactccacatatgatcttgaattctatgcagtggtgcaagcaat
taggcattggcaacattatctcagttacaaggaattttttttgtattcagatcatgaagc
cttgcgatatcttaattctcaaaagaagcttaactctcgacatgcaaaatggagtagttt
tcttcaactgtttacctttaatttaaggcattgtgcaggaattgaaaataaagtagctga
tgcccttagcaggaaggcccttctcttagtaaacatgtcaaccactacaattggatttga
agaattaaagcattgctatgacaatgatgctgattttggagatgtttattcctctctttt
gagtggttcaaaagcaacatgtattgatttctagattttagaagggtacttgttttataa
aaatcatttatgcttaccaaggacttctctacgtgatcatgtcatatgggaacttcatgg
aggcggaatgggtggacattttggacgagataagaccattgctttggtggaagatcgctt
cttttggcctagtttaaagaaggatgtttggaaggttatcaaacaatgtcgagcatgtca
agtaggaaaaggttcaaagcaaaatacgggattatatacgccattactagttccttccaa
accttgggaagacttgagcatggattttgtacttggattaccaaggacacaacggggctt
tgattctatatttgttgtggttgataaattttccaaaatggcacattttatcccatgtaa
gaaggcttcggatgcttcttatgttgctgccttattctttaaagaagtagttcgattgca
tagattaccacaatccattgtttctgatcgcgatgtcaagtttatgagctatttttggaa
aaccttgtgggccaagctaggtactcaattaaaattttcaagttcttttcatcctcaaac
tgatggacaaacagaagttgtcaatcgcagtcttggtaatcttttgagatgcattgtgag
agatcagttgagaaagtgggataatatcttaccacaaaccgaatttgctttcaatagctc
cactaatcgtactactgggtactcaccttttgaagtggcatatgggctgaaacctaagca
acctgttgatcttataccattacctacttctgtccgcaccagccaagatggtgatgcatt
tgcacgtcatatacgagatatacatgaaaaggtacgagaaaaaatcaaaatcagcaatga
gaactataaagaggcagcagatgcacatcgaagatatattcagtttcaagaaggtgatct
agtgatggtttgtttacgaccagaaagatttcatccgagcacatatcaaaagcttcaagc
taagaaagcgggtccatttcgggtactaaagcggttgcgtgagaaggcttatttgttaga
gctcccttcaaacttgtattttagtccaatatttaatgtggaagatttgtatatctacca
tggccatcacaacgatgtaaatgaagagttggatcttcatttaccacctactcttggccc
acgtcctgagatcgagtatgttcttgatgatcaacttgtgtctactcgacaaggtggata
ccaaaaaaatttggtgaaatggcgaggcaaaccacattctgagaatacatggattacgac
aacggattttcagaagattaaccttgatctctatgaattgtatcaagcatctaactcgtt
ggagccgagttctttcaagccggggagaattgatgggggaaagccttttaaagtttattc
aaggaagaaagggaagacctaagtaaactttaagtaggattaatattaattagaattgaa
tagggattggtatttgttggagtctaattaggattagctagttgagttataatataatta
gaatttgagtcatgataggttattagagtcctagtagactttggatttcttagagaaacc
tataaataggttaatcaatgtaaatcaaatgaatgaattttgatgaataatattatactt
tctttcattgcaaggttgcaactctcaatggtgagactccattgattttcttctaggtga
gactcttagaaggccttagtgagacactaaggttttccatcttttcttcattgtttcttc
tttctctctatttcttatcttataattttctctaccataaagtttattccttgttcctct
ccttacaccctaaaaataaaaccctagcccacctacccttgagtgtaggcaaccatccta
gggttgtcctacatcagagga
>VitV1_ID153
caagttgatgggggaaagccttttaaagtttattcaaggaagaaagggaagacctaagta
aactttaagtaggattaatataattagaatttgagtcatgataggttattagagtcctag
tagaataggttattagagtcctagtagactttggatttcttagagaagcctataaatagg
ctaatcaatgtaaatcaaaggaatgaattttgatgaataatattatactttctttcattg
caaggttgcaaccctcaatggtgagactccattgattttcttctaggtgagactcctaga
aggccttagtgagactctaaggttttccatcttttcttcattgtttcttctttctctcta
tttcttatcttataattttctctaccataaagtttattccttgttcctctccttacaccc
taaaaataaaaccctagcccacctacccttgagtgtaggcaaccatcctagggttgtcct
acatcaattttggtatcagagccaaaattcttggcttgaaggcatatgyaattraggagy
rgagcaacttatgcaagcatgagttccaaaaaaacttctagcaatcaagatgccgataca
atacgcttggaggaaatttcagccacacaacaatcccatcaagatgctataatacaacta
aatagcaaacttgatgagatcatgaagttattagaaaagagccaagaaaaacgaccaatt
raagaggagatcgcaagtcatcaatttagacaatcgccaaatcgatcacgcgaagaacaa
gacaattttatgatggggaatcaaagaagggccaaactttttgagctagatgatgatgtg
acaaaaaaggtacgtcttgaagttgctgaattttatggaaaactaaatccaacarctttt
cttgattggattatgtcaatggaagattactttgattggtatgcaatgcccgaaaataga
aaagttcgttttgtgaaggcaaagttgaaaggagcagcacgtctatggtggcataatatc
gagaatcaagctcatagaactggccaaccgcctattgacacatgggacgagatgaagttg
aagatgaagsagcactttctcccaactgattatgaacaacttatgtatacaaaattgttt
tcccttaaacaaggtaccaagtccgttgaagaatatacagaagaattccatgaattgagc
attcgaaatcaagtgcgggaaagtgatgctcaacttgcagcccgctacaaagctggactt
cgaatggagattcaacttgagatgatagytgcacacacttataccgtagatgacgtttat
caactagccctcaaaatagaagaaggcctcaaattccgggtttccaggcgtccaagttca
caaattgggagcactttctccaayaggacagyaagcaaacctgtgatgtcccacatcgga
taggggagtaagttcctggcgctatatatgtaaagactcctcttaaccaagtagacgcgt
tttaaagccgtgagggcccccttgggcccaaagcggacaatatctacatggttgggtgcg
ggtcgtcacaaatggtatcagagccgatcccccggtgtgggggtttgtttggctccgtaa
ggggtgtctgtctgtttggccccgtaatcccatgggataaacgaggacgttgtgtctgca
tgggggggtatttgtgatgtccacatcggataggggagtaagttcctggcgctatatata
taaagactcctcttaaccaagtagacgcgttttaaagccgtgagggcccccttgggccaa
agcggacaatatctacatggttgggtgcgggtcgtcacaaaacctttaagcacgtcaaac
ttcagaactcctaatcatgtgaatrgtgggggcaaacactcaacaaacttcgaatgtggc
ttataagaatggtaataagggtaaaaattacaatgagtaatggagatagaaaagtagacg
tgactcctttatgctttaagtgtggtgggcgatggtcattatgctgttgtatgcccaacc
aaaagtttacacttttgttgttgaagaaccagaatctgaattggaaagttacccaaagga
agaagagacctacaatgaagatgaagttagtgaagaatgtgactrctatgatggtatgac
ggaaggatatagtcttgtagtacgacctttattaaccgttccaaaagtaaaaggagaaga
agattggcgacgtactagcattttccaaacacgtatttcttgccaagggagattatgcac
catgatcattgatggaggtagcagtttgaacatagcttcacaagaactttttgagaagct
aaaccttaaaacagagagacatccaaatccattcagagtagcatgggttaatgacacctc
tatcccggtaagttttcgttgtttagtaacattcctttttggtaagaactttgaagagtc
tgtatggtgtgaggtcttacccattaaagtaagtcatattttacttggaagaccttggct
ctttgatagaaaagttcaacatgacggctatgaaaatacatatgctctcatacacaacgg
acgtaagaagatccttcgtccaatgaaagaagtccctccaattaataagtcggatgagaa
tgcacaaccaaaaaaggtacttactatgtgtcaatttgaaaatgagagcaaggaaactaa
agttatttttgctttaatggctcggaaagtggaagaatttaaagaacaagataaggaata
tccagcaaacrcacgtaaaatccttgatgacttttytgacttrtggcctgcagagttacc
taatgaactccctcctatgcgtgacatacaacatgccattgatttgattcccggtgcatc
attaccaaatttaccagcctacagaatgaatccaacagagcatgctgaattgaaaaggca
agttgatgaattacttactaaaggctttattcgtgaaagcctaagtccttgtggagttcc
tgccctactaacaccaaagaaggatggatcatggcggatgtgtgtggatagtcgtgcaat
caacaaaatcacaatcaagtatcgatttccaattccaagacttgatgacatgctagatat
gatggttggatcagtaatcttctcaaagattgatctaagaagtggatatcatcaaatacg
tattagaccaggggatgaatggaagacatctttcaaaactaaggatggattgtatgagtg
gttagtcatgccgtttggactaaccaatgctccaagtaccttcatgcggattatgacgca
rgtattaaaaccttttattggacggtttgttgttgtctattttgatgatattcttatcta
tagtcgatcttgtgaagatcatgaggaacacttgaagcaagtaatgcgcactcttagggc
tgaaaagttttacattaatttgaaaaaatgtactttcatgagccctagtgttgtatttct
tggctttgttgtgtcttctaagggtgttgaaacagatccggagaagatcgaagctattgt
tgattggccagtaccaacaaatatccatgaggtgcgaagcttccatggaatggctacatt
ctatcgacgatttattcgaaatttcagctctattatggccccaattactgaatgcatgaa
acctggtttatttatttggaccaaggcggccaacaaggcatttgaagaaatcaaatccaa
gatggtgaaccctcctatcctacgcctaccagactttgagaaagtatttgaggtggcctg
tgatgcttcccatgtgggaattggagcagtccttagccaagagggacatcctgtggcttt
ctttagtgagaagctcaatggggcaaagaaaaaatactccacatatgatcttgaattcta
tgcagtggtgcaagcaattaggcattggcaacattatcttagttacaaggaatttgtttt
gtattcagatcatgaagccttgcgatatcttaattctcaaaagaagcttaactctcgrca
tgcaaaatggagtagttttcttcaactgtttacctttaatttaaagcattgtgcaggaat
tgaaaataaagtagctgatgcccttagtaggaaggcccttctcttagtaaacatgtcaac
cactacaattggatttgaagaattaaagcattgctatgacaatgatgytgattttggaga
tgtttattcctctcttttgagtggttcaaaagcaacatgtattgatttccagattttaga
agggtacttgttttataaaaatcgtttatgcttaccaaggacttcyctacgtgatcatgt
catatgggaacttcatggaggcggaatgggcggacattttggacgagataagaccrttgc
tttggtggaagatygcttcttttggcctagtttaaagaaggatgtttggaaggttatcaa
acaatgtcgagcatgtcaagtaggaaaaggttcaaagcaaaatacggggttatatacgcc
attaccagttccttccaaaccttgggaagacttgagcatggattttgtacttggattacc
aaggacacaacggggctttgattctatatttgttgtggttgatarattttccaaaatggc
acattttatcccatgtaagaaggcttcggatgcttcttatgttgctgccttattctttaa
agaagtagttcgattgcatggattaccacaatccattgtttctgatcgcgatgtcaagtt
tatgagctatatttggaaaaccttgtgggccaagctaggtactcaattaaaattttcaag
ttctttccatcctcaaactgatggacaaacagaagttgtcaatcgcagtcttggtaatct
gttgagatgcattgtgagagatcagttgagaaagtgggataatgtcttaccacaagccga
atttgctttcaatagctccactaatcgtactactgggtactcaccttttgaagtggcata
tgggctaaaacctaagcaacctgttgatcttataccattacctacttctgtccgcaccag
ccaagatggtgatgcatttgcacgtcatatacgagatatacatgaaaaggtacgagaaaa
aatcaaaatcaacaatgagaactataaagaggcagcagatgcacatcgaagatatattca
gtttcaaaaaggtgatctagtgatggttcgtttatgaccagaaagatttcatccgagcac
atatcaaaagcttcaagctaagaaagcgggtccatttcgagtactaaagcggttgggtga
gaatgcttatttgttagagctcccttcaaacttgcattttagtccaatatttaatgtgga
agatttacatatctaccatggccatcacaacgatgtaagtgaagagttggatcttcaatt
accacctactcttagcccacgtcctgagatcgagtatgttcttgatgatcaacttgtgtc
tactcgacaaggtggataccaaaaatttttggtgaaatggcgaggcaaaccacattttga
gaatacatggattacgacaacggattttcagaagattaaccccgatctctatgaattgta
ccaagcatctaactcgtcggagccgagttctttttcaagccggggagaattgatggggga
aagccttttaaagtttattcaaggaagaaagggaagacctaagtaaactttaagtaaaat
taatataattagaatttgagtcattagagtcctagtagaataggttattagagtcctagt
agaataggttattagagtcctagtagactttggatttcttagagaagcctataaataggc
taatcaatgtaaatcaaaggaatgaattttgatgaataatattatactttctttcattgc
aaggttgcaaccctcaatggtgagactctatagattttcttctaagtgagactcctagaa
ggccttagtgagactctaaggttttccatcttttcttcattgtttcttctttctctctat
ttcttatcttataattttctctaccacaaagtttattccttgttcctctccttacaccct
aaaaataaaaccctagcccacctacccttgagtgtaggcaaccatcctagggttgtccta
catcagcaga
>VitV1_ID154
ctatgtgatgggggaaagccttttaaagtttattcaaggaagaaagggaagacctaagta
aactttaagtaggattaatataattagaatttgagtcatgataggttattagagtcctaa
tagaataggttattagagtcctagtagaataggttattagagtcctagtagactttggat
ttcttagagaagcctataaataggctaatcaatgtaaatcaaaggaatgaatttttgatg
aataatattatactttctttcattgcaaggttgcaaccctcaatggtgagactccattga
ttttcttctaggtgagactcctagaaggccttagtgagactctaaggttttccatctttt
cttcattgtttcttctttctctctatttcttatcttataattttctctaccataaagttt
attccttgttcctctccttacaccctaaaaataaaaccctagcccacctacccttaagtg
taggcaaccatcctagggttgtcctacatcaattttggtatcagagccaaaattcttggc
ttgaaggcatatgcaattaaggagcggagcaacttatgcaagcatgagttccaaaaaaac
ttctagcaatcaagatgccgatacaatacgcttggaggaaatttcagccacacaacaatc
ccatcaagatgctataatacaactaaatagcaaacttgatgagatcatgaagttattaga
aaagagccaagaaaaacgaccaattgaagaggagatcgcaagtcatcaatttagacaatc
gccaaatcgatcacgcgaagaacaagacaattttatgatggggaatcaaagaagggccaa
actttttgagctagatgatgatgtgacaaaaaaggtacgtcttgaagttgctgaatttta
tggaaaaytaaatccacacagcttttcttgattggattatgtcaatggaagattactttg
attggtatgcaatgcccgaaaatagaaaagttcattttgtgaaggcaaagttgaaaggag
cagcacgtctatggtggcataatatcgagaatcaaactcatagaactggccaaccgccta
ttgacacatgggacgagatgaagttgaagatgaaggagcactttctcccaactgattatg
aacaacttatgtatacaaaattgttttcccttaaacaaggtaccaagtccgttgaagaat
atacagaagaattccatgaattgagcattcgaaatcaagtgcgggaaagtgatgctcaac
ttgcagcccgctacaaagctggacttcgaatggagattcaacttgagatgatagctgcac
acacttatacygtagatgawgtttatcaactagccctcaaaawatkwwgwakgyctcaaw
ttmygggtttccaggcgtccaagttcacaaattgggagcactttctccaacaggacaaca
agcaaacctttaagcacgtcaaacttcagaactcctaatcatgtgaatggtgggggcaac
actcaacaaacttcgaatgtggcttacaagaatggtaataagggtaaaaattcaatgagt
aatggagatagaaaagtagacgtgactcctttatgctttaagtgtggtgggcatggtcat
tatgctgttgtatgcccaaccaaaagtttacacttttgtgttgaagaaccagaatctgaa
ttggaaagttacccaaaggaagaagagacctacaatgaagatgaagttagtgaagaatgt
gactactatgatggtatgacggaaggatatagtcttgtagtacgacctttattaaccgtt
ccaaaagtaaaaggagaagaagattggcgacgtactagcattttctaaacacgtatttct
tgccaagggagattatgcaccatgatcattgatggaggtagcagtttgaacatagcttca
caagaacttgttgagaagctaaaccttaaaacagagagacatccaaatccattcagagta
gcatgggttaatgacacctctatcccggtaagttttcgttgtttagtaacattccttttt
ggtaaggactttgaagagtctgtatggtgtgaggtcttacccattaaagtaagtcatatt
ttacttggaagaccttggctctttgatagaaaagttcaacatgacggctatgaaaataca
tatgctctcatacacaacggacgtaagaagatccttcgtccaatgaaagaagtccctcca
attaagaagtcggatgagaatgcacaaccaaaaaagctacttactatgtgtcaatttgaa
aatgagagcaaggaaactaaagttatttttgctttaatggctcggaaagtggaagaattt
aaagaacaagataaggaatatccagcaaacgcacgtaaaatccttgatgacttttctgac
ttgtggcctgcagagttacctaatgaactccctcctatgcgtgacatacaacatgccatt
gatttgattcccggtgcatcattaccaaatttaccagcctacagaatgaatccaacagag
catgctgaattgaaaaggcaagttgatgaattacttactaaaggctttattcgtgaaagc
ctaagtccttgtggagttcctgccctactaacaccaaagaaggatggatcatggcggatg
tgtgtggatagtcgtgcaatcaacaaaatcacaatcaagtatcgatttccaattccaaga
cttgatgacatgctagatatgatggttggatcagtaatcttctcaaagattgatctaaga
agtggatatcatcaaatacgtattagaccaggggatgaatggaagacatctttcaaaact
aaggatggattgtatgagtggttagtcatgccgtttggactaaccaatgctccaagtacc
ttcatgcggattatgacgcaagtattaaaaccttttattggacgrtttgttgttgtctat
tttgatgatattcttatctatagtcgawcttgtgaagatcatgaggaacacttgaagcaa
gtaatgcgcactcttagggctgaaaagttttacattaatttgaaaaaatgtactttcatg
agccctagtgttgtatttcttggctttgttgtgtcttttaagggtgttgaaacagatccg
gaaaagatcaaagctatcgttgattggccagtaccaacaaatatccatgaggtgtgaagc
ttccatggaatggctacattctatcgacgatttattcgaaatttcagctctattatggcc
ccaattactgaatgcatgaaacctggtttatttatttggaccaaggcggccaacaaggca
tttgaagaaatcaaatccaagatggtgaaccctcctatcctacgcctaccagactttgag
aaagtatttgaggtggcctgtgatgcttcccatgtgggaattggagcagtccttagccaa
gagggacatcctgtggctttctttagtgagaagctcaatggagcaaagaaaaaatactcc
acatatgatcttgaattctatgtagtggtgcaagcaattaggtattggcaacattatctt
agttacaaggaatttgttttgtattcagatcatgaagccttgcgatatcttaattctcaa
aagaagcttaactctcgacatgcaaaatggagtagttttcttcaactgtttacctttaat
ttaaagcattgcgcaggaattgaaaataaagtagctgatgcccttagtaggaaggccctt
ctcttagtaaacatgtcaaccactacaattggatttgaagaattaaagcattgctatgac
aatgatgctgattttggagatgtttattcctctcttttgagtggttcaaargcaacatgt
attgatttccagattttagaagggtacttgttttataaaaatcgtttatgcttaccaagg
acttctctacgtgatcatgtcatatgggaacttcatggaggcggaatgggcggacatttt
ggacgagataagacyattgytttggtggaagatcgcttcttttggcctagtttaaagaag
gatgtttggaaggttatcaaacaatgtcgagcatgtcaagtaggaaaaggttcaaagcaa
agatacggggttatatacgccattaccagttccttccaaaccttgggaagacttgagcat
ggattttgtacttggattaccaaggacacaacggggctttgattctatatttgttgtggt
tgatagattttccaaaatggcacattttatcccatgtaagaaggcttcggatgyttctta
tgttgctgccttattctttaaagaagtagttcgattgcatggattaccacaatccattgt
ttctgatcgcgatgtcaagtttatgagctatttttggaaaaccttgtgggccaagctagg
tactcaattaaaattttcaagttctttccatcctcaaactgatggacaaacagaagttgt
caaatcgcagtcttggtaatctgttgagatgcattgtgagagatcagttgagaaagtggg
ataatrtcttaccacaagccgaatttgctttcaatagctccactaatcgtactactgggt
actcaccttttgaagtggcatatgggctaaaacctaagcaacctgttgatcttataccat
tacctacttctgtccgcaccagccaagatggtgatgcatttgcacgtcatatacgagata
tacatgaaaaggtacgagaaaaaatcaaaatcagcaatgagaactataaagaggcagcag
atgcacatcgaagatatattcagtttcaagaaggtgatctagtgatggttcgtttacgac
cagaaagatttcatccgagcacatatcaaaagcttcaagctaagaaagcgrgtccatttc
gggtactaaagcggttgggtgagaatgcttatttgttagagctcccttcaaacttgcatt
ttagtccaatatttaatgtggaagatttacatatctaccatggccatcacaacgatgtaa
gtgaagagttggatcttcaattaccacctactcttagcccacgtcctgagatcgagtatg
ttcttgatgatcaacttgtgtctactcgacaaggtggataccaaaaattyttggtgaaat
ggcgaggcaaaccacattctgagaatacatggattacgacaacggattttcagaagatta
accccgatctctatgaattgtatcaagcatctaactcgtcggagccgagttctttcaagc
cggggagaattgatgggggaaagccttttaaagtttattcaaggaagaaagggaagacct
aagtaaactttaagtaggattaatataattagaatttgagtcatgataggttattaaagt
tagaataggttattagagtcctagtagamtaggttrttagagtcctagtagaataggtta
ttagagtcctagtagactttggatttcttagagaarcctataaataggctaatcaatgta
aatcaaaggaatgaattttttgatgaataatattatactttctttcattgcaaggttgca
accctcaatggtgagactccattgattttcttctaggtgagactcctagaaggccttagt
gagactctaaggtttttcatcttttcttcattgtttcttctttctctctatttcttatct
tataattttctctaccataaagtttattcctttttcctctccttacaccctaaaaataaa
accctagcccacctacccttgagtgtagacaaccatcctagggttgtcctacatcaaaga
g

>OryGl1_ID240
GCAATTGATGAGGACATCAACACCGTCGATACATCCACGTCCCCCCATGTACAGCATGAT
GGTCCTATTACCCGCGCTCGTGCACGTCAACTAAATTATCAGGTGAGTTCTTTCTTGAGT
TCATATTCCTCGTCTTTATACCCCGGAGACGCGTGCACTCGTGTTTTACTCAGGAACGAT
GGAGAGGATCCAAAGGGAAGAGGATTCGCGCGGGGTGGATTCGGACTGCAGGGCAGCACC
AACTTCTGACGGCCGCCACGACTTCATGCGAACTCCGATTTGGGCGTGCAAGTACTTCAT
GGAAAGATTATCAAGTCTACTTTCCAATGGATCCAGCCACATGTCCATATCTGTTCTGGA
GCGGCCGCAATTGTCATTTTACTCCCGACTGTTTTCTGTCCATGGTGCTGCGTCACCTCT
TTTGGCCCAATGGGCTGTGTATCCAAGTTGGGCCCATTAGGGGCGCGTCCTAGGGTTGGA
GCACGACCCTATGGTCGTTCTTCCCCTCTTCTTATACCTCTAGTCGCCGCCAAGAACAGG
CGGGTTTTGATGATAGAGATAGCTACTTGCTACCTGCTCGCAGCGCGCGTGTTGGCTAAA
CCGCCCGTCTGCCTGTAATCGGAACCCCACCATATTGTGTTTGATAGCGAAACTTTCATC
TTTATCTAGCAATTTCAGTGCTTGTCCTACTTGTTCTTGCTTGTTCTTCGATTGCTTGCA
GGACGAGTGCCCTCGTGGCCGGGTTGACGCGCACCACAAGTTCGCGGCGACCATTGGAGA
CGGTGTATCGGTTGCTAAGGCACAGCGTCTTTGGACGGTTGTAGTCGGGCCGTGAACGTC
GTCTTCATCCAATCGAGTTATCCCTTACCTCTCATCGAAAGATCGGGCCACAAACCCTAG
CGGGTTCGCATCAGGTGGTATCAGAGCGTGGTTCATCGGTGAGAGAATTTACCCTTCCCT
TCGTCATTAATTTTTTTTTCCTATAGTCCAGAAAAGACCAACAAAAAAAAATAGTAGGAG
ATGGTGGAGAAGCTCGCACTTAGCACCAAACCGCACCCACATCCATACTACATCCAATGG
CTGAACAACAGTGGTAAGGCGAAGGTAACAAAACTAGTGCACATTAATTTTGCAATTGGA
AATTACCATGATGTTGTTGAATGTGATGTTGTGCCCATGCAAGCATGTAATATTCTGCTA
GGTAGACCATGGCAATTTGATAGGGATTCTATGCATCATGGTAGGTCAAACCAGTACTCT
TTTCTGTACCATGATAAGAAAATTGTGTTGCATCCCATGTCTCCTGAAGATATTTTGTGT
GATGATGTTGCTAAGGCTGCCAAATCCAAATGTGAGAGTGATAAAAAAGCCCAATCTGAT
GGCAAGAAACCTGAGACAATCAATTTGAAACCCAAATGCTTACTTGCTACTAAATCTGAT
ATTAATGAGTTGATTGCATCACCTTCAGTTGCCTATGCTTTGGTATGCAAAGATGCTTTG
ATTTCACTTCACGATATGCAGCATTCTTTGCCCCCTGCTGTTGCTAACATTTTGCAGGAG
TACTCTGATGTGTTTCGCAAGGAAGTGCCACCGGGGCTGCCACCGGTGCGCGGCATTGAG
CATCAAATCGACTTGATCCCAGGTGCTTCCCTACCGAACCGTGCGCCATACCGAACCAAC
CCTGAGGAAACCAAGGAGATTCAGCGTCAAGTTCATGAGTTGCTTGATAAAGGGTATGTA
CGCGAGTCTCTTAGTCCATGTGCGGTTCCGGTAATTTTGGTACCAAAGAAAGATGGTTCA
TGGCGTATGTGTGTTGATTGTAGAGCTATTAATAACATTACCATTCGATATCGTCATCCT
ATTCCTAGGTTAGATGATATGCTTGATGAATTGAGTGGCTCTATTGTGTTCTCCAAAGTT
GATTTGCGTAGTGGTTACCACCAGATTCGTATGAAGTTGGGTGATGAATGGAAAACAGCA
TTTAAAACGAAGTTTGGGTTGTATGAGTGGTTAGTGATGCCTTTTGGTTTAACTAATGCA
CCCAGCACTTTCATGAGGTTGATGAATGAGGTTTTGCGTCCTTTCATTGGAAAATTTGTG
GTGGTCTACTTTGATGATATCTTGATTTACAGCAAGTCTATGGGTGAACATTTTAATCAT
TTACGTGCTGTTTTTAATGCTCTTCATGATGCACGTTTATTTGGTAACCTTGAGAAGTGC
ACCTTTTGCACAGATCGAGTTTCTTTTCTTGGCTATGTTGTAACTCCGCAGGGGATTGAG
GTTGATCAAGCCAAGGTTGAGGCAATTCAGAGTTGGCCGACTCCTAAAACGGTCTCACAA
GTGCGGAGCTTTCTAGGACTCGCGGGGTTCTATCGCCGCTTTGTGCAGGATTTCAGCACC
ATTGCTGCACCATTGAATGCGCTTACAAAGAAGGGAGTGCCTTTCACTTGGGGCACATCA
CAAGAGAACGCCTTCCACATGTTGAAAGATAAGTTGACCCATGCACCTCTTCTCCAACTT
CCCGATTTTAATAAGACTTTTGAACTTGAATGTGATGCTAGTGGGATTGGATTGGGTGGT
GTTTTGCTACAAGAAGGAAAACCTGTTGCATATTTTAGTGAAAAGTTGAGTGGGCCTGTT
CTGAATTATTCTACTTATGATAAGGAATTGTATGCTCTTGTGCGAACTTTAGAAACATGG
CAGCATTATTTGTGGCCCAAGGAATTTGTCATACATTCTGATCATGAGTCTTTGAAGCAT
ATTCGTAGTCAAGGGAAACTGAACCGTAGACATGCTAAATGGGTTGAATTTATTGAATCT
TTTCCTTATATTATCAAACACAAGAAAGGGAAGGAGAACATCATTGCTGATGCTTTGTCT
AGGAGATACACTTTGTTGACACAACTTGACTACAAGATTTTTGGCCTGGAAACAATCAAA
GACCAATATGCGCATGATTCTGATTTTAATGATGTGTTGCTGCATTGTAAGGATGGAAGA
ACATGGAACAAATTCGTCATCAATGATGGGTTTGTTTTCAGAGCTAACAAGCTATGCATT
CCAGCTAGCTCCGTTCGCTTGTTGTTGTTGCAGGAAGCGCATGGAGGCGGTTTGATGGGC
CATTTTGGTGCCAAGAAGACACATGACATCCTTGCTAGTCATTTCTTTTGGCCACAGATG
CGAAGAGATGTTGGCAGGTTCGTTGCTCGCTGCGCTACATGTCAAAAGGCTAAGTCACGC
TTACATCCACATGGTTTGTATATGCCTCTTCCTGTTCCTACTATTCCTTGGGAAGATATT
TCAATGGATTTTGTGTTAGGATTGCCTAGGACCAAGAGGGGGCGTGATAGCATTTTTGTG
GTTGTGGATAGATTTTCTAAAATGGCACATTTCATACCATGTCATAAAACTGATGATGCT
TCTCATATCGCTGATTTGTTCTTTCGAGAAATTGTTTGCTTGCATGGTGTGCCAAACACA
ATTGTTTCTGATCGTGACACAAAATTTCTTAGCCATTTTTGGAGAACTTTGTGGGCTAAA
TTGGGGACTAAACTTTTGTTCTCTACTACTTGTCATCCCCAAACGGATGGACAAACTGAA
GTGGTGAATAGAACCTTGTCTACTATGCTTAGGGCTGTTTTGAAGAAAAATATCAAGATG
TGGGAAGAATGCTTGCCTCATATTGAATTTGCTTATAATCGTTCTTTGCATTCTACTACA
AAAATGTGCCCATTTCAGATTGTGTATGGTTTGTTGCCTCGCGCTCCAATTGATTTGATG
CCTTTACCATCTTCTGAAAAACTGAATTTTGATGCTAAGCAACGTGCTGAGTTGATGTTA
AAACTGCATGAGACAACTAAAGAAAACATAGAGCGCATGAATGCTAAGTATAAGTTTGCT
GGTGACAAAGGTAGAAGGGAATTGAATTTTGAACCTGGAGATTTGGTTTGGTTGCATTTG
CGAAAAGAACGATTTCCTGATTTGAGAAAGTCTAAATTGATGCCTAGAGCTGATGGACCA
TTTAAAGTGTTAGCAAAGATTAATGAGAATGCATATAAGCTTGATTTGCCTGCAGATTTC
GGGGTTAGTCCCACATTTAACGTTGCAGATTTGAAGCCGTATTTGGGAGAAGAAGATGAG
CTTGAGTCGAGGACGACTCAAATGCAAGAAGGGGAGGATGATGGGGACATCAACACCGTC
GATACATCCACGCCCCCCCCATGTACAGCATGATGGTCCTATTACCCGCGCTCGTGCACG
TCAACTAAATTATCAGGTGAGTTCTTTCTTGAGTTCATATTCCTCGTCTTTATACCCCGG
AGACGCGTGCACTCGTGTTTTACTCAGGAACAATGGAGAGGATCCAAAGGGAAGAGGATT
CGCGCGGGGTGGATTCGGACTGCAGGGCAGCGCCAACTTCTGACGGCCGCCACGACTTCA
TGCGAACTCCGATTTGGGCGTGCAAGTACTTCATGGAAAGATTATCAAGTCTACTTTCCA
ATGGATCCAGCCACATGTCCATATCTGTTCTGGAGCGGCCGCAATTGTCATTTTACTCCC
GACTGTTTTCTGTCCATGGTGCTGCGTCACCTCTTTTGGCCCAATGGGCTGTGTATCCAA
GTTGGGCCCATTAGGGGCGCGTCCTAGGGTTGGAGCACGACCCTATGGTCGTTCTTCCCC
TCTTCTTATACCTCTAGTCGCCGCCAAGAACAGGCGGGTTTTGATGATAGAGATAGCTAC
TTGCTACCGGCTCGCAGCGCGCGTGTTGGCTAAACCGCCCGTCTGCCTGTAATCGGAACC
CCACCATATTGTGTTTGATAGCGAAACTTTCATCTTTATCTAGCAATTTCAGTGCTTGTC
CTACTTGTTCTTGCTTGTTCTTCGATTGCTTGCAGGACGAGTGCCCTCGTGGCCGGGTTG
ACGCGCACCACAAGTTCGCGGCGACCATTGGAGACGGTGTATCGGTTGCTAAGGCACAGC
GTCTTTGGACGGTTGTAGTCGGGCCGTGAACGTCGTCTTCATCCAATCGAGTTATCCCTT
ACCTCTCATCGAAAGATCGGGCCACAAACCCTAGCGGGTTCGCATCAGCAAT

>OryGr1_ID245
TACGTTGATGAGGATATCACTTCTTAGATACACACTTACAACCTCCTCATGTTGAACAAGATGTGCCACA
GATCCAAGGACCAATTACTCGTGCATGTGCCCGTCAACTTGATCGCTAGGTGAATGCGTTCCTAAGCTTA
CATGGAAATATTTCTACGAATGGCATGCTATTTAATTCTTGTGATGATTTTATTGTTATTAGGAACCTGG
GAGAATACCATGGAGAATAGCTTAAGAAACCAAATATTAAAGCGGAGACAACAAGTGCAAGTAAACTCCT
ATTTCCGAGACCGATTCAGTTTCGGGATGGGAGACAGCATCAACTTCAAACGGCCATAACTTTTGATCCA
GAAGGAGTTACAGGGCTTACAAGTACTTGTTGGAATGCTTATGAAGTCTACTTTCAGATGGTTTTGGTTT
CACACCAAAATTCCTCCTAAGCTGTCCAAAATTATCGAAACAAGTTGTGTCATTTTTTCTATCTGAGTCA
GATTGGGCCTTTGGGCTTTGTATTTGTGTCATGGGCTAAACCCATGAGGAGGGCGCCCCTCACAAGGCAA
AACCTCACCCTAGGATGTCTTAACTCATATATATTCAGTAGCCGCCGCCGTTTAGGGTGGGTTTTGCTTA
GATTATTCTGTCTTTAAACAGTTTCGCCGTTTATCGGTTTGTGAGACCCCAACTTTGAGAGTATAATTAT
TCATCTGCAAGTTGAGTTGCAATCTTCCTTGTTCTTGCTTATGTTCTTCGATTCGCATGCAGGGATTAGC
CTTCATAGTGAGGTCAACCGGGCAGCGCACGGCTGATAACAAGAGGAGACGTGGTGCTACGATTGCAGGG
TTCGGGTCTTGGTGATCAGAAGCCAGATCGTGAGTGTCAATTCTCCACTAAATCAAGAGTTATCCTTACC
TAACGGAAGATCGGGCACCCCGTTGCCATCAAGTGGTATCAGAGCCACAAAAATAAAATTGGTAGTCGTA
CGTTTTTCCCTGTCCTACAACCACGTATAGCCTTTTTGCATAATTCTGTTTCAGAGTCTGTAGTGTTGAG
TTTGTGTCCTAGGTTGAGTTCGGTTGCTGGCTTAGATTGTGTTTGAGTCCAGTTCGTGATCCATCCGCCG
CACCCCCACAAACCCTCGGCACCACTACCATTGTCTTTGTTTTCCTATCTACTAACCATCTTGTGCAAAT
GTTGGTCATTATGTGTTCTGTTTTAGTGTCATATATTACGTCCTTTGATCACCCTACATCTCCATCCACC
TCCCTAGCAGCCACCGCCACCATATCATCCCCAGTTTCACTACCTGATTCCGAATCAGCCTCCACCAAAA
CACTGATACGGAGGACCCTCCTTGAAACAGCCATAACTTTCGCATATAGACTCGGAATCAGGCAAATAAG
TAGTCTATGGACATCTACGAAAAAATTCCCATCCGCTACTCCCCTACTTTGTTAGGTTTGCCAAAATTAG
TTTTGCAAATTGCAGGCCGGAAAATTGGGTATCTGCACTTCAAAGTTCTAGCACGCTTTTTAAAGCACGC
TTGTGTATTTCCACAGGCCACATCTTATATCAGACTTAGCTGCTACCTCCTGAGGTTGTTGTTCCTGTGC
TCCTAGTTGAGAAAAAAATATCAGAAAAATAAAAGAAAAATAAAAAAAGGTGTGAAAGAAAAAAAAGAAA
AGGAGAGGAGCACATAGGACACACCAGGGAGCTAGCTGTGTGTTGTTTTGTGCTGTGTTTTGCCTTGTAC
TTATTTCCTTGCTGCTGTCCTTTCATACTTGTTTGTCTCCCTTGTCTTATCACATCTAGTTTAGAACGCG
TTTAGGCCAGCAACTAGGACAAGTGCTTTGGACATTTATTCAGTATTACTATCGGTTATTGAATTGTGTG
CTACTAATATATTTGGCCTCCCAAGCTCCACATATATACTTTTGGTTAGCACGGTCTCGACCCTTGCAAT
CACTGGATCACGCCCTCAAGGTATCACGAACCAGCCACCGGTTGTACCATCCTTTGCCCGCTAGTCTCAG
AACCTTATAAGAGCTTGGTAAGGTGCTTCCATGTGTGAGTGTTCACTATCCTTGCATAGTAGTAGTTGAT
AGCGATCATACTTTTGTGCTGTTTGTTTCCTATTTTCTACTAACCATGGCAGGTGAGGTGAATGATTTCG
CTGATTGTGCTTCAAAAGAGGAGATCGTTAAGCTGGATCAGAAGATTGAGGAAAATGTAGCTGCCATGAA
TGCTATGCGGGAAGACCTCTAGGCTATAGTGGGGAGCATTACCACCCTCACTAATAGCATCGAGTAGTTG
GCAGCAAACCGTCACCCAACACCACCACTTGTTGATGATGACGGAGGTAATGAAGAGGAGAAAGCAGACA
ATAGTAATGCACGTGCTGAACTTCATGACGAGCGCCTATGACAACGGTTGCGATTCAACCGGCAAGGTAT
GGGAGGTAACTGCCACCAAGGGCAAGGTAACGATGATCCTTTTGCTAAAATTAAATTTACCTTGCCTTCA
TTTTCTGGAAAATATGACCCTGAAGCTTATTTGGATTGGGAGATGACCGTAGAGCAAAAATTTAATTCCC
ATTTAGTTCCTGAAATTCATAGGGTTAGACAAGCAACTAGTGAGTTCAAGAACTTTGCTATTATCTGGTG
GAATGAACTAGTTAAAACTGGCCAAGAACCTAACACATGGAAAAGGTTGAAGCGAGCTATGCGGAGTAGG
TTTATTCCTCCATCTTTCAAACGTGATTTGAGAAATAAGTTGCAACGCTTAGACCAAGGAGAAAAATCTG
TAGAAGATTACTTTCAGGAGCTACAAATAGGAATGTTGCGTTGTGAGGTAGAGGAGGATGAGGAGGATAT
GATGGCTTGATTTTATGGGGGGTTGAGACGTGAAATTCAGGACATTATTCAATATAAGGAATACAATTCT
CTTAACCGATTGTTCCATCTAGCTATATTAGTTGAACAAGAATTGCAAGGAAGGTAGCCATTGAGAAGGA
ACAATTGGGGAAGCACGTCTACATCGAGGCCTTCCATTGGGCAAGGCAAAAGTGTCCCTATTCGGAGTCC
TACGCCCTCCACCAATAGGGCACCAGCAGCGCCATCTTCACGAGCTACCGAGGTGAGTAAATCTGTTCGC
GTACAGGCACCCACAAAAAGCGCATCATCGGTTGCTTCTACGGGACGAACAAGGGATATCCAATGCTTCA
AGTGCAAAGGGATGGGCCATGTGCAATGTGATTGCCCAAATCAGAGAGTTCTCATTGCTACAGATGATGG
TGAGTACACTAGTGCTAGTGATGTTGATGATGAATTAGCACATGGCACTAATAATGCAGGTGATGAAGAC
GAGAGCGATGAGGATGTGGAGCACATAGGTGCGGACGATACAAGCAAGTACCTGAGCATTGTAGCACAAC
GGGTGCTAAGTGCTCAAATGGAGAAGGTGGAGCAAAATCAACAACACAATTTGTTCCAATCAAGGTTCGT
GGTTCACAATAGAGTATGCCATGCTGTCATTGATAGCGGCAGTTGTAGTAACCTTGCTAGTTCAGATTTG
GTTGACAAGCTAGGTTTGCCTACACAACCACATCCACGGTCTTACTACATCCAAAGGTTCAACTCTTGTG
GTAAGTTGAAGGTAAGTAAAGTTGTGAGAGTGCAATTTTCTGTTGGAAAGTACCATGATAGTGCAAATTT
TGATGACGTGCCTATGCAAGCATGTTCTTTGCTTTTGGGTAGAGATGTGCTGCACCGTGGTAGAACTAAC
ACATACACTTTCACACATAATGGCAAAAACATTGAGTTGCTACCAATGATCCCTGCTGAAATTTTGAAGG
ACGATATAGCGCGTGCTGAAAATAAATCAAAGTCTAAAAATCAGCAAGTAGCTAAAGATGTTTGTCCACC
TAAAAAGGAGAAAAAAGAGCCACATGCTAGGAAAGACACACTTAAGTTGAAAGAAGCTTCCATGTTAGCT
AATAAATCTGAGATTTCTAAGTTAAATGTTAATGAATCTATTCGCTATGCTTTGGCTTGCAAGGAAACAT
TCTTTACACTTGAGGACTTGCCTCCTTCTTTGCCACATGCTATTATTAACCTTTTGCAGGAGTTTGCTGA
TGTATTTCCAAATGAGATACCCCCGGGGCTGCCGCCTATGAGAGGAATTGAGCATCAAATTGATTTAATC
CCAGGAGCCACTTTGCCAAACCGCGCGCCATATTGGACCAACCCCGAAGNNNNNNNNNNNNNNNNNNNNN
NNNNNNNNNNNNNNNNNNNNNNNNNNNNNAGCCTTAGTCCTTGTGCTGTTCCTGTTATTTTGGTACCTAA
GAAAGATGGAACATGGCATATGTGTGTTGATTGTAGAGCCATCAATAATATAACTATTAGGTATCGTCAT
CCTATTCCTAGGTTAAATGATATGCTTGATGAATTAAGTGGCTCTGTTGTGTTCTCTAAAGTAGACTTGC
ATAGTGGATACCACCAAATTAGAATGAAATTGGGTGATGAATGGAAGACCACGTTTAAAACTAAATTTGG
TTTGTATGAGTGGTTAGTAATGCCTTTTGGTTTGACTAATGCTCCTAGTACTTTTATGCCACTCATGCAT
GAAGTTTTACGCACTTTCATTGGTAGATTTGTGGTGGTTTACTTTGATGATATACTTATTTACAACAAGT
CTTTAGATGAACATAAAGAACATTTACGTGCTATTTTTAATGCTTTGAGAGATGCACGTTTGTTCGGTAA
CCTCGCGAAGTGCACATTTTGCACGGAACGAGTTTCTTTTCTTAGTTATGTTGTGACTCCACAGGGAATT
GAAGTTGATGAGACCAAGATAGAAGTGATCAAGAGTTGGCCAACTCGTACATCGGTTACACAGGTGCGGA
GCTTTCTTGGGCTAGCTGGATTCTACCGTCGCTTTGTGAGAGATTTCAGCACCATTGCCACACGTATGAA
TGAGCTCACAAAGAAAGGCATTCCTTTTCGATGGGGACAAGCACATGAAGACGTCTTCAATTTGCTTAAA
GAGAAGTTGACTCATGCCCCACTACTCCAACTCCTTGACTTTGGTAAGGTTTTTGAGCTTGAATGTGATG
TAAGTGGGATTGGGATTGGAGGTGTGCTTATTCAAGAAGGTAAGCTAGTTGTATATTTTAGTGAGAAGTT
GTCAGGACCTAGTTTGAACTATTCAACCTATGATAAAGAATTATATGCTTTGGTTCGAACATTAAAGACT
TGGCAACATTATCTATGGCCAAAGGAATTTATCATACATTCTGATCATGAGTCCTTGAAACATATTCGAA
GTCAAGCTAAATTGAATAAACGACATGCTAAATGGGTAGAATTTATTGAATCGTTTCCATATATCATTAA
GCATAAGAAAGGCAAAGACAATGTGATTGCTGATGTTTTATCTAGGCGCTATACTATGTTATCTCAACTT
GATCATAAAATTTTTGGATTGGAGACAATAAAAGAATTATATGCTACTGATTTGGACTTTAAAGATGCTT
ATGATCACTGTCGAGAGGGGAGAACTTGGAATAAATATGTGTTGAATGATGGATTGTTGTATCGAGCTAA
CAAATTATGTGTTCCTGCAAGCTCTGTTTGTCTTTTGTTTTTGCAGGAAGCGCATGGAGGTGGATTGATG
GGACATTTTAGAGTGAAGAAGACGGAGGATGTGCTAGCCACTCACTTCTTTTGGCCGAAAATGCGGCGTG
ACGTTGAACGATACGTTGCACGATGCAGCACTTGTAACAAAGCTAAGTCCCGTCTTAATCCACATGGTCT
TTATATGCCTCTACCCGTCCCTAGTGCTCCTTGGGAAGACATTTCTATGGATTTTGTTTTAGGATTGCCT
AGGACAAAGAGGGAGAGGGATAGTGTCTTTATTGTTATTGATAGATTTTTCAAAATGACACATTTTATTC
CTTGTCATAAGAGCGACGATGCTACTAAAGTTGCTGATTTGTTTTTCAGGGATGTCGTTCGTCTACATGG
TGTGCCCAATGCAATTGTTTCAGATCGTGATACCAAGTTCTTGAGTCATTTTTGGATGACGTTGTGGAGG
AAATTGGGGACGAAGTTACTATTTTCTACAACTTGCCACCCCCCAAACCGATGGACAAACAGAGGTGGTG
AATCTTACTTTGTCAACGATGTTGCGGGCTGTTTTGAAGAATAATTTGAAAATATGGAAAGAATGTCTTC
CACATGTGGAGTTCGCCTACAACCGTTCGTTGCACTCCACCACAAAGATGAGCCCATTCCAGGTGGTATA
TGGCTTTAACCCTCGTGCTCCAATTGATTTATTGCCTTTACCTTTTTCTAAAAAAGTGAATTTTGATGCT
AAGACACGAGCTGAATTTGTGCTTAAGTTACATGAGACCACTAAGAAAAATATTGAGCATATGAATGCAA
AGTATAAACTTGCTAGCAGTCAAGGTAGAAAGGAGCTTATTTTTGAACCCGGTGATCTTGTTTGGTTACA
CTTAAGAAAGGATAGGTTTCCTACTTTGCGCAAGTCAAAATTAATGTCTTGAGCTGCTGGTCCTTTTTAA
GTTCTTGCGAAGATAAATGATAATGCATATAAGATTGATTTGCTTACAGATTATGGTGTGAGTGATGTTT
TCAATGTTGCTGATTTGAAGCCTTACTTGGGTGAAGAAGGTGACCTAGAGTCGAGGACGACTCCAAATCA
AGAGGGGGAGGATGATGAGGACATCACTTCTTTAGATACACACTTACAACCTCCTCATGTTGAACAAGAT
GTGCCACAGATCCAAGGACCAATTACTCGCGTACGTGCCCGTCAACTTGATCGCTAGGTGAATGCGTTCC
TAAGCTTACATGGAAATATTTCTACGAATGGCATGCTATTTAATTCTTGTAATGATTTTATTGTTATTAG
GAACCTGGGAGAAGACCATTGAGAATAGCTCAAGAAACCAAATATTAAAGCGGAGACAACAAGTGCAAGT
AAACTCCTATTTTCGAGACCGATTCAGTTTTGGGCTGGGAGACAACAAGTGCAAGTAAACTCCTATTAGC
CTTCATGGCAAGGTCAACCGGGCAGCGCACGGTTGATAACAAGAGGAGACGTGGTGCTGCGATTGCAGGG
TTCGGGTCTTGGTGATCAGAAGCCAGATCGTGAGTGTCAATTCTGCACCAAATTGAGAGTTATCCTTACC
TAACGGAAGATCGGGTACTCCGTTGCCATCATACGC

>OryM1_ID101
cgatttgatgaggacaccacgagtacatctacaccagcagcacctcaggcgcctccagtt
actcctccaccgcaggcgcctacagttgatcatccagttgggccaatcactcgggcccgt
gcaagagaattaaacttcatcatgctgttaaggaacgaaggcccagcagaataagaagat
gggccaacagggtagcccaaggtggggcacctagggtttggagccgcagccctttctttg
ggcgcgcgccaccctcctgccgccgcccttttatttagtcggagtctcttttgtttagaa
cttgagttttgttttacatctagctttagctactctcgaacacgcgctaatctgcgctgt
ctcgtgtaattcagaactccaccttcgagtgataataggatcgctcgcgtctttttcttg
ctcgttcttcgattgcgtgcaggaattgatcttcgtgatcaggctgatcttgcaccggcg
aggttggtaaccattgggaattggttcagcgattgcattggcgcttcgggttcgcccgtc
gtagtcggatcgtgagggtctacttccaccagatcgaaattatctccactcaccgaaaga
tcgggccctccacctctatcaagtggtatcaggtttccaggttgatcggtgagttttatc
gagtgtttttcccttcctacagtccacgaaaaccaaaacaaaatttttttcacattagat
ccttgtcccagcaaccgtttagccgtgcactttctttcaataatctgtgttgaatttgtg
tgcttactcgttcaattgttgctggtcacttgtgtttaatcccttgattttctctttgtt
ctcctaaccctagtttcgccaccgccgtcccgctgttcggccaccgtcccccctcgcgcg
aatacccgccttggtcgccaccagaccaccgcgccgccgcataccacccctccgatcgcc
ccctccctgtccaaaacaaagatagaaagaaatcaaaaaaaaaaaggaaacaaaaaaaaa
ggaaacaggaagaaggaaggtgatccggtttggttcggtggaaagtttccttgcgcgcgc
cgtgaaccccctgggtctctcttactccagagagagagagagagagagtgtgtgtgccgt
cttttgctgtttgagatcctctatgttcatattatcagtttttgaggactcttgaaaaaa
aaatcaagaatttgctttttttagccgcaccctctccctctttgccacctcctttgtttc
ccacttgtttccagcagcgttgtttcgtgtttagcactatcattcaactttgcattattg
tttgattgtgctaatccttgacttgagtgcagcctacccagaactccacatagttctacg
acgggctgactttgttttcccaggcaatcgctgctccaatctttcgagagttcctccggt
cggttgcaggtcgcccctgtgtgctcggtaagaacggataagacattgatacaagcacta
gtgtgagcgccttgtgagccgttacacccctattttggcgtcggttttgtgtttgcgcta
accatggcaggcgacgacgacgacgccaagaaggatgaacagctgcaggacatgcggaca
cagattgatggacttgccgcagacatcaagacgatgcatgaacgaatggattccacggtc
actacggcgaacgaacggttcgatcagcttgacctcgcgcagacagccaccaagaccacg
ctcgacaccatcgtgtcacgcctcgatgctttgaacacgatggtcacagaattccagcag
gattacggtggtgacacggagcaggacggtggacaccgtcaaggccgtgctcgccgtgtg
ccacgccaccacggtaatgatccttttgccaagataaaatttaaaattccatcttttaat
ggcaaatatgatcctgccgcatatcttgattgggaattagaggtcgaacagaaatttgca
tgccatgatattcctactacttctcaagttaaagctgctattagtgaatttactgatttt
gctttaatttggtggcgtgaatataaacaaaaacatcccactctagttccaaccacatgg
gatcaattaaaagctgctatgcgccacagatttgtaccttctttttatgcccgcgatttg
cttaataaaatgcaacgttttcagcaaggttcacaatctgtagaggactattaccaggaa
ttgcaaaaaggcatgattcgttgtgggttagttgaggaaaatgacgctgctatggcacga
tgtcgtggtggtttaaaccgtgaaattcaggatatacttgattataaggagtattatgat
atcaccacattatttgaatttgcttgcaaagctgaacgtgaaatgcagggacgccgctcg
aagccatattctaactcttttgcaggacgaagctcgacttccggttcagcaaccccaccc
cctgcaccgtccacgcccgccattacaccgcgtgagcgggcagccacttctgcaggtgct
cccccgtccacaggcgcagcgccttccacaggccgcacacgggatattcagtgctttcgt
tgcaaaggatttggccacgtgtctcgggactgtccgaacaagcgtgtcttgctcattcgt
gataatggtgagtattcttccgctagtgattctgaagatattcaacacgctatgcttgcc
actgaccatgcagcaaaggcggaagtacatgtcaccccgggcgacgccgataggtatgaa
agtcttgttgtgcagcgtgttcttagtacacaggtcgttccgcccgagacgaatcagcga
cacactcttttccataccaagggcgttgtgcaggagcggtccattcgcatcatcattgac
agcggcagctgcaacaatctggctagtaccgcgctggttgaaaagttgtctttacccact
cgtaagcatccacatccttatcacattcaatggcttaatgatggttggaaaattagaatt
actcgatcggtccgtgttcatttttccatgggtgcttattctgattttgtcgattgtgat
gttattcccatggaagcatgctctctgttacttgggtgaccttggcaatatgatactgat
agcttgcatcatggtcgttcaaatcactattctttcatgtttaagggtcagaaaataatt
gtacatcccatgacacctgaacaaattcttaaagatgatcttgctgcagctgctaaaact
gctaaacaacttgaaccgtcgacctctgttaattctgaaatcaagttgaatgctcctgtt
ttgcttgctacacgtgctgatttcgatgagttacgcgatgctcgtttgccatgctatgcc
cttatatgctctagtgtgctcgtttcacttgatgatgcactatctttggatatcccccct
gcggttgctaacattttgcaggagtacgctgatgtctttccaaaagatttgccaccggga
ctcccaccacttcgtggcattgagcaccaaatcaacctcattcccggcacacaacttccg
aaccgcgcaccgtaccgtacaaatccggatgagacgaaggaaatacagcgccaggtacag
gcgttgcttgacaagggttatattcgtgagtctcttagcccctgctccgttcccgtgtta
cttgttccaaagaaagatggatcatggcgtatgtgtgtagattgtcgtgctattaataac
attaccattcgctaccgataccctataccacgccttgaagatatgctagatgagctgagt
ggtgccattcttttcactaaggtcgatttgcgtagtggctaccatcagattcgcatgaaa
ttaggtgatgaatggaaaacggctttcaaaacaaaatttgggttatatgaatggttggtt
atgctgtttggtttgacaaatgctcccagcacatttatgcgtttgatgaatgaagttctg
cggcccttcataggactgtttgtagttgtctattttgatgacatcctcatttacagcaag
tccatggaagagcatttagaccatttgcgtgctgtttttgatgcattgcgtgcagcccat
ttatttgctaacatcgaaaaatgcatgttttgcacacaacgtgtttcatttcttggctat
gttgttactccacagggcattgaggtggatagcagcaagatcgatgccattcgggcgtgg
cctacactgacatcacacaaattcgaagctttcttggccttgcaggtttctaccgcaggt
ttgttcgtgattttagctccattgcagcgcctctacatgagcttacaaagaaggatgttc
cctttgcttggagtgattcgcaagaggttgcgttcagcaccttgaaagataagttaacca
atgctcctctcttgcagttgcctgattttactaaagtgtttgagcttgaatgcgatgcta
gcggtattgggctaggtgctgttttgttacaagaaggaaagccggttgcttattttaacg
agaaattaagtggtgctagcttgaattattctacttatgataaggagctttatgctttag
tgcgcactttgcatacttggcagcactacctttggcatcgtgagtttataattcattctg
atcatgaggctttaaaacatattcgtacccaaacaaacctgaaccgtcgtcatgctaaat
gggtagaattcattgagtctttcccttacattattaaacacaagagcgggaaggaaaatg
ttattgctgatgctttgtctcgtcgctataccatgctgtcacagttagattttaaaatct
ttggcttgcaaactgtgaagaatcaatatgtggacgatgctgattttaaagatgctttcg
cccattgtattcatggcaaaccatggggcaaatttcacatacaggatggattcctgtttc
gcgctaacaagctgtgtgttccagcaagctcggttcgtcgtttgttattacaggaagcgc
atggaggcggtctcatggggcattttggcgtctacaaaacgcatgaggtgctggctgccc
acttcttttggccccggatgcgcgctgatgttgagcgccttgttgcacgctgcactactt
gccagaaagctaagtcacgattgaacaaccatggtttgtacatgcctttgcctgtaccta
cttccccttggcttgatatttctatggattttgttttgggattacctcgaactaagaagg
ggagggacaacatttttgtggttgttgatcgtttctccaaaatggctcattttatacctt
gtcataagactgatgatgctagcaatattgctgaattgttctttagcgagattattcgtt
tgcatggtattccaaatacaatagtctctgatcgtgatgctaagtttctcagtcattttt
ggagatcactgtggaataaattgggaactaaattgctgtttagcacaacttgtcaccctc
aaactgatggacaaactgaagtggttaatcgaaccttgtcaaccatgcttcgggctgttt
tagataaaaatttgaaacgttgggaagattgcttgcctcatgttgagtttgcttataatc
atgcaacgcattcttctacaaagatgtgtccctttcaggttgtttatggttatattcctc
gggcgcctattgatttgtttgcgcttgatgctgaggacgccccacacatagatgccgctg
cacatgttgaacaaatgattagcttgcatgagcaaactcaacaaaacattgctgctgcta
atgctaaatatcaggttgcgggtagtaaagggagacaacacgttacttttgaaccgggtg
atctggtttggttgcatttgagaaaggatcgttttcctgctttacgtcgttctaaattga
tgccacgtgctgctggtccttttaacgtgctaaccaaaattaatgataatgcttatatcc
ttgacctgcctgcggagtttggtgtttccacaagttttaatgttgcagatttgaaactgt
atgcgggcgaagatgaggagttgctgtcgaggacgacttcagttcaagaaggggaggatg
atgaggacaccacgagtacatctacaccagcagcacctcaggcgcctccagttactcctc
caccgcaggcgcctacagttgatcatccagttgggccaatcactcgggcccgtgcaagag
aattaaacttcatcatgctgttaaggaacgaaggcccagcagaataagaagatgggccaa
cagggtagcccaaggtggggcacctagggtttggagccgcagccctttctttgggcgcgc
gccaccctcctgccgccgcccttttatttagtcggagtctcttttgtttagaacttgagt
tttgttttacatctagctttagctactctcgaacacgcgccaatctgcgctgtctcgtgt
aattcagaactccaccttcgagtgataataggatcgctcgcgtctttttcttgctcgttc
ttcgattgcgtgcaggaattgatcttcgtgatcaggctgatcttgcaccggcgaggttgg
taaccattgggaattggttcagcgattgcattggcgcttcgggttcgcccgtcgtagtcg
gatcgtgagggtctacttccaccagatcgaaattatctccactcaccgaaagatcgggcc
ctccacctctatcacgatt
>OryM2_ID102
tctgttgatgcggacatcattcattcggatatacacaataatcctccattggtcattcaa
ggttcaatcacaagagctcgcgcatgataattgaatttagaggtgagtttgtttctaagt
ttttctttatatgattttgagaatagattgctacctaatgattatattatgattaagaac
aacggagaggatgaggaaacacttagagaaggacttagagtcacggaggatcagtgagta
tgttcaagtcaaggtggaggcccaaactaagttgacttcgagtctgtttcggactccagg
aatagtctgcactaaaacgggtgcccaggttgcatacgtactcggattggggcgttcttt
atatggatggaaagctaagaagataatcttttcaatggttctggtcccatgttcaaattc
gttatgagtcatcgggaattgaccaaacaatttgacgttcagaatctgttcccgtactgc
gacgccgtatttgggcctttgggccgtgtatcgtgttggagcccattagggttgcgtcaa
ggggtgcttgcacaaccctaaaatccatatattagtagccgtcgccatctttagtttttg
ggttttacttagattaatctgtcaagaacagtttcgccgctagatcggtttgtaagaccc
caacttgtgagcttaagcattcatttgcaattttggttgcaatcttctttgttcttgttt
gtgttcttcgatttgcaagaagggattagccttcttggtgaggtcaaccgggtttcggca
cggttgataaccagaggagatgtggtgctgcgattgcggggttcgggaacgtgctcgttc
aagaagccggatcgatttgtgtcgcgactccaccaaatcgttgattatcagaacctttcg
gaagatagggaacccttgtccacatcaagtggtatcagagctctaggttcactgtcaggt
tcgctcaatttctttaccctagtttagtttttgatttcgccattatcttagagtctacag
aaaagccaaaacaaattatagtcgatagtctctccttaacctagaccgtgtttagccttt
gcatgatccttttcagagtccgtagtgttgagtttaagtcctagtttaagttcttgttgc
tggtttagttcgtgttttagtctagtcgcgtgttttcctttgtaaccctagccaccacca
tcttcaccctgtttgttagggttcatccttttagaaaccatttctaccatcataaacacc
agaacaccttcccaaactccgctgccaccatatccatctccactgccaaaccgattaggt
tatatcccctgtggaaaacctagtcggaagccccaacttcaaacaaccataattttgcat
acggactcagaatcaggcaaaatttaacttttcggataagagaaaaaacttgactttggc
gggtttggcaaaatcagaattccaaaatttggcttgcaaaattgtctgttcgagctccca
agtttctacactctcttaatagtggtttcagaaaattccataggccacatatcaactccg
attgagctataactttgtggtgtgcgtattttcatgctcctggaaaagaaaaaaataaaa
gaaaaataaaagaaaaaaagaaaaattgatttccactagtgcctcgagctcacgacgtgc
tccgttgagcttatcaggcttgcggtattgctattttgtctgaaactagccgaagcttgc
ctgtccgtctttccttgctgtttactagtgtcatattcctttgcaccatcaccactactg
tctatgacacgagtagaccagcaactgagggcaagtgacttgggatttttttatttagca
ttactatctgtcattggattgtgtaccactcacatatatttggcctttctagctctacat
attacttctagacagcacaggttcttgatccttacaattgctgactatgccttccaggta
tcctttgctttgctggtaagaaccttataagggcttggtaaggtgctccatattgctgag
ttgttgagatgcaccactacacctgcgtgcgtagtagattattagggataaccttcactg
ttggttgctgtttttgtgtttcaatggaaaaagacgatgaggagatgactcccaaggatt
ttgctgactgtgtcagtcaagagcaactatgaactgttttagaaaatgctcataaagaga
taatggaggcagtcacaagggctgtccaagaagccatcattaaactcgacctcggcagac
acatggagaggttggacaagcgggtgtctacgctaactgatcgggttgctgcgttggaga
ctcaacaaccatccaatgaggaagtgaatggcagcaacgccggtggacatccagaagaca
cggtgtatgattccaatggtaatgtagatgaacaagctacacgacaagcacggttacgac
gtcgtcttcgtttcaacatgacagagaaggaattgcaggggtgtgatcagcagggcaaga
acaaggcaagtatgtacactccgcacaagacgccaccttcggggccgaccaaggccacct
ctttccggacgccccctctagcgaacaagcgaccagctacatccggagtttctgcagtgc
caaaaccacctcaaccacgaccagcagattcaggtaaaagtccttcacaggtacccgcta
agagtgcttcatctatcgcttcgacgggacgcactccaaacattcagtgccaccgctgcc
aaggatttggccatgtgcagaacgattgtcctagtcaacgggcatacattgccacagaag
atggctatatcagcacctccgatgttgaagatgatgaagaaaaagaggaggaaggagttg
atgctaaggatggcgaattctttgggcatgaggacacaacggcatacatgaacattattg
tacagcgggtgcttagcacgcagttacagcaatctgaaaggttgcaacgccataatttgt
tctagattttcttcgtcattaacaaccgtcgtgcacgtgtgatcgttgatggaggtagct
gcaataatttggtgagttctgacttggtcaagaagcttggtttgaccacacgcccacacc
cacatccataccatattcagtggttaaatgattctggaaaaacaaaggtaacatgatctt
gcagagtttcattttccattggttcctatgttaattctgttgattgtgatgtggttccta
tgcaagcttgttcacttttgttgggtcgtccttgggaacatgataatgatgctacacacc
atggtagaagtaatagatacaattttgtgcataaaggaaagaaaattactttggttccat
taacccctgctgaaattgtagaagctgataaagaccagctgctagtttgaaacttgatga
atctgaaaattagcaaattgctaaatctatttttccacctaaaaaggataagccttcacc
tagttctaaggccgagggaattaaattgaagggtggtgttatgcttgcaacaaaatgtga
cattgctgaaatttctgctgatgatatttgctattccttgatatgcaaacaagctttgtt
ttctcttgatgatattgctagctcgatacctcctgctgtcactaaccttttgcaagagta
tgaggacgtttttccagctgagatacccccgagattgccacctatgagagggatagagca
ccaaattgatttgatcccgggagcaatattgccagaccgtgctgcttatcgaaccaatcc
caaggagactaaggaaattcaacgtgaaagccttagtccttgtgcagtgcctgtaatttt
ggttcctaagaaagatgggtcttagcgaatgtgtgttgattgtagagccattaataatat
tactattcggtatcgtcatcctattcctcggttagacgacatgcttgatgagttgtatgg
ttctatactcttcacaaagatcgacttgcgtagtggataccaccaaattagaatgaaact
tggagatgaatggaaaaatagctttcaaaacaaaatttggattgtatgagtagttagtaa
tgccttttggtttgactaatgcccctagtactttcatgcgcttaatgaatgagattttaa
ggccttttattggacgatttgtggtagtatactttgatgacatcttgatttacagcaagt
ctttggatgaacacttggatcatttacgtgctgtttttaatgccttacgtgatgcacatt
tgtttgctaaccttgataagtgcatcttttgcacggaacgagtctcttttcttggctatg
ttgttacttcacagggaattgaggtggatgagacaaaaattgaagccattaagagttggc
cggttccccaaaccatcacataggtgagaagctttcttggtcttgcaggattctatcgcc
gcttcgtcaaaaatttcagcacctttgctgcacccttgaatgagttgacgaagaaaggag
tggtcttccattggggaaaaacacaggaggagtcttttgtcgctctgaaggacaagcttg
cacacgcacctttgctccaacttccaaatgttggtaagacttttcagttagaatgtgatg
ctagtggagttggcctaggaggtgttttgatgcaagatgataaacctgttgcatacttta
gcgagaagttgcatgggcctgttttgaattattccacgtatgataaggaattgtatgctc
ttgtacgttctttagagacgtggcgtcattatttgtggcctaaagaatttgttattcatt
ctgatcatgaatcgcttaagtatcttccatcattgattacaaatttattccaagtgcgtc
cctctttacgattcaacattacttctttaaattcaggatcaagtgcatattgttctttaa
ttgattcaagtccaaaaatccgacaatcaagttgagacaacaaagtgtaacgtctagaca
gagcatcagcaatcacattatccttccctttcttgtgtttgatgacataaggaaaagatt
caataaattcaacccatttagcatgtctacaattcaaattatttctatggactttgtttt
gggattgcctaggactaagagagggagggatagtatttttgttgtggtcgatcgattttc
taagatggcacacttcataccatatcataaaagtgatgatggtattattgctgacctctt
tttccatgagattgattgtttgcatggtatgccttctactaatgttttaaatcgtgatga
aaatttccttagtcatttttggcgcacactatggaacaagttgggtacaaagctattgtt
ttctactacatgtcacccacaaacagatggacaaacggaggttgtcaaccgcactttggg
cacaatgttgagggctattttgaagaaaaatttgaagatatgggaggaacatgtggaatt
tgcatataatcgggcaacacattctactaccaaggtaagtccttttcaggtagtgtatgg
tttcaactcctattgatatttttcctttacctactagtgagagggttcacaatgaagcta
acgcacgtgctaattttagtttgaaaatgcatgagacaactaagcacaacattgaaaaga
tgaatgaaaagtatagaattgctggtaggaaaggtaggcaagaagtgaagtttgaaccgg
gtgatttagtttggttgcacttgagaaaggatatatttccagaattgcgaaagtctaagt
tgatgcctagagttgatggtcctttcaaaattgttgagaagattaatgataatgcatata
aacttgagttgcctcccgagtttggggttagtcccatgtttaacatttcagatttgaagc
catacttgggagaagaagacgagcttgagttgaggacaacttcaattcaagagggggagg
atgatgcggacatcattccttcggatatacacaacaatcctcgattgatcattcaaggtc
caatcacaagagctcgcgcacaataattgaatttagaggtgagctcgttcctaagttctt
cgttatatgattttgagaatagattactacctaatgattatattatgattaggaacaatg
gagaggacttagagtcatggaggattagcgagaacgtttaagtcaaggtggaggcccaaa
ctaagtcgacttcgagtccgattcggagtccagaaccagtcttcactaaaacaggcgccc
aggttgcatacgagctcggattggggcgttctttatatggatggaaagataagaagataa
tctttccaatggttttggtcccatgaccaaatttgttacgagtcattgggaattgaccaa
acaagttgacatttagaatctgttccggcgctacgacgccgtatttgggcctttgggccg
tgtatcgtgttggagcccattagggttgcatcaaggggtgcttgaacgaccctaaactct
atatatcagtagccattgccatctttagtttttgggttttgcttagattaatctgttaag
aacagtttcgccgctagattggtttgtaagaccccaacttgtgagcttaaacattcattt
gcaattttggttgcaatcttctttgttcttgtttgtgttcttcgatttgcaaggagggat
tagccttcttggcgaggtcaaccggatttcggcacggttgatcgggaacccttgtccaca
tcatctat
>OryM3_ID103
accggtgatgaggacaccacgagtacatctacaccagcagcacctcaggcgcctccagtt
actcctccaccgcaggcgcctacagttgatcatccagttgggccaatcactcgggcccgt
gcaagagaattaaacttcatcatgctgttaaggaacgaaggcccagcagaataagaagat
gggccaacagggcagcccaaggtgggacgcctagggtttggagccgcagccctttctttg
ggcgcacgccaccctcctgccgccgcccttttatttagtcagagtctcttttgattacaa
cttgagttttgttttacatctagctttagctactctcgaacacgcgccaatctgcgctgt
ctcgtgtaattcagaactccaccttcgagtgataataagattgctcgcgtctttttcttg
ttcgttcttcgattgcgtgcaggaattgatcttcgtgattaggctgatctcgcaccggcg
aggttggtaaccattgggagttggttcagcgattgcattggcgcttcgagttcgctcgtc
gtagtcggatcgtgagggtctacttccaccaaatcaaaattatctccactcaccaaaaga
tcgggcactccccctctatcaagtggtatcaggtttccaggttgatcggtgagttttatc
gagtgtttttcccttcctacagtcaacgaaaaccaaaacaacaaaaaaaaatttcacatt
agatccttgtcccagcaaccgtttagccttgcacattctttcaataatctgtgttgaatt
tgtgtgcttactcgttcaattgttgctggtcacttgtgtttaatcccttgtttttctctt
tgttctcctaaccctagtttcgtcaccgccattccgctgttcggccaccgtccccctcgc
gcgaatacccgccttagtcaccaccagaccacggcgccgccgcataccacccctccgatc
gccccctccttgtccaaaacaaagatagaaagaaatcaaaacaaaaaaaaggaaacaaaa
aaaaggaaacaagaagaaggaaggtgatccggtttggttcggtggacagtttccttgcgc
gcgccgtgaaccccctgggtcgcgaccctccagggccactctgcacccccacgcatacat
tgccctcccttgttcatctacctatctcgccttactctagagagagagagtgtgtgtgta
ctttctttttaccgaaatacccctgtactttcggaaaaagtgtgtgccgtcttttgttgt
ttgagatcctctatgttcatattatcagtttttgaggactcttgaaaaaaaaacagatcc
aaaaaaaatcaagaatttgtttttttagccgcaccctctccctctttgccacctcctttg
tttcccacttgtttccagcagcgttgtttcgtgtttagcactataattcaactttgcatt
attgtttgattgtgctaatccttgacttgagtgcagcctacccagaactccacatagttc
tacgacgggctgactttgtttcccaggcaatcgctgctccaatctttcgagagttcctcc
ggtcggttgcaggtcgcccctgtgtgctcggtaagaacggataagacattgataaaagca
ctagtgtgagcgccttgtgagccgttacacccctattttggcatcggttttgtgtttgcg
ctaaccatggcaggcgacgacgacgacgccaagaaggatgaacagctgtaggacatgcgg
acacagattgatggacttgccacagacatcaagacgatgcatgaatggatggattccacg
gtcactacggcgaacgaacggttcgatcagcttgacctcgcgcagacagccaccaagacc
atgctcgacaccatcgtttcacgcctcgatgctttgaacacgatggtcatagaattccag
caggattacggtggtgacacggagcaggaccatggacaccgtcaaggccttgctcgccgt
gtgccacgccaccacggtaatgatccttttgctaagataaaatttaaaattccatctttt
aatggcaaatatgatcctgccgcatatcttgattgggaattagaagtcgaacagaaattt
gcatgccatgatattcctactacttctcaagttcaagctgctattagtgaatttactgat
tttgctttaatttggtggcgtgaaataaacaaaaacatcgcactctagctccaaccacat
gggatcaattaaaagctgctatgcgccacagatttgtaccttctttttatgcccgcgagt
tgcttaataaaatgcaacgttttcagcaaggttcacaatctgtagaggactattaccagg
aattgcaaaaaggcatgattcgttgtgggttagttgaggaaaatgatgctgctatggcac
gatttcgtggtggtttaaaccgtgaaattcaggatatacttgattataaggagtattatg
atatcaccacattatttgaatttgcttgcaaagctgaacgtgaaatgcagggacgccgct
cgaagccatattctaactcttttgcaggacgaagcttgacatctggttcagcacccgcac
cccctgcaccgtccacgcccgccactacaccgcgtgagcgggcagccacttctgcaggtg
ctcccccgtccacaggcgcagcgccttccacaggccgcacacgggatattcagtgctttc
gttgcaaaggatttggccacgtgtctcgggactgtccgaacaagcgtgtcttgctcattc
gtgatgatggtgagtattcttccgctagtgattctgaagatattcaacacgctatgcttg
ccactgaccatgtagcaacggcggaagtacatgtcaacccgggcgacgccgataggtaag
aaagtcttgttgtgcagcgtgttcttagtacacaggtcgctccgcccgagaagaatcagc
gacacactcttttccataccaagggcgttgtgcaggagtggtccattcgcatcatcatcg
acagcggcagctgcaacaatttggctagtaccgcgttggttgaaaagttgtctttaccca
ctcgtaagcatccacatccttatcacattcaatggcttaatgatggtgggaaaattagaa
ttactcgatcggtccgtgttccttactccatgggtgtttattctgattttgtcgattgtg
atgttattcccatggaagcatgctctctgttacttgggcgaccttggcaatatgatactg
atagtttgcatcatggtcattcaaatcactattctttcatgtttaagggtcagaaaataa
ttatacatccaatggcacctgaacaaattcttaaagatgatattgctagagctgctaaaa
ctgctaaacaacttgaaccgtcgacctctgttaattctgaaatcaagttgaatgctcctg
ttttgcttgctacacgtgctgatttcgatgagttacgcgattctcctttgccatgctatg
cccttatatgctctagtgtgctcgtttcacttgatgatgcaccatctttggatattcccc
ctgcggttgctaacattttgcaggagtacgctgatgtctttccaaaagatttgccaccgg
gactcccaccacttcgtggcattgagcaccagatcaacctcattcccggcacacagcttc
cgaaccgcgcaccataccgtacaaatccggatgagacgaaggaaatacagcgacaggtac
aggcgttgcttgacaagggttatattcgagagtctcttagcccctgctccgttcctgtgt
tacttgttccaaagaaagatggatcatggtgtatgtgtgtagattgtcgtgctattaata
acattaccattcgctaccgataccctataccccgccttgaagatatgctagatgagctga
gtggtgccattcttttcactaaggtagatttgcgtagtggctaccatcagattcgcatga
aattaggtgatgaatggaaaatggctttcaaaataaaatttgggttatatgaatggttgg
ttatgccgtttggtttgacaaatgctcccagcacatttatgcgtttgatgaatgaagttc
tgcggcccttcataggactgtttgtagttgtctattttgatgacatcctcatttacagca
agtccatggaagagcatttagaacatttgcatgttgtttttgatgcattgcgtgcagccc
atttatttgctaacatcgaaaaatgcatgttttgcacacaacgtgtttcatttcttggct
atgttgttactccacagggcattgaggtggatagcagtaagatcgatgccattcgggcgt
ggcctacaccgacaacggtcacacaaattcgaagctttcttggccttgcaggtttctacc
gcaggtttgttcgtgattttagctccattgcagcgcctctacatgagcttacaaagaagg
atgttccctttgcttggagtgattcgcaagaggttgcgttcagcaccttgaaagataagt
taaccaatgctcctctcttgcagttgcctaattttactgaagtgtttgagcttgaatgtg
atgctagcggtattgggctaggtgctgttttgttacaagaaggaaagccggttgcttatt
ttagcgagaaattaagtggtgctagcttgaattattctacttatgataaggagctttatg
ctttagtgcgcactttgcatacttggcagcactacctttggcatcgcgagtttataattc
attctgatcatgaggctttaaaacatattcgtacccaaacaaacctgaaccgtcgtcatg
ctaaatgggtagaattcattgagtctttcccttacattattaaacacaagagcgggaagg
aaaatgttattgctgatgctttgtctcgtcgctataccatgctgtcacagttagatttta
aaatctttggcttgcatactgtgaagactcaatatgtggacaatgctgattttaaagatg
ctttcgcccattgtattcatggcaaaccatggggcaaatttcacatacaggacggattcc
tgtttcgcgctaacaagctgtgtgttccagcaagctcagttcatcgtttgttattacagg
aagcgcatggaggcggtctcatggggcattttggcgtctacaaaacgcatgaggtgctgg
ctgcccacttcttttggccccggatgcgcgctgatgttgagcgccttgttgcacgctgca
ctacttgccagaaagctaagtcacgattgaacaaccatggtttgtacatacctttgcatg
ttcctacttccccttggcttgatatttctatggactttgttttgggattacctcaaacta
agaaggggagggacagtatttttgtggttgttgatcgtttctctaaaatggctcatttta
taccttgtcataagactgatgatgctagcaatattgctaaatttttctttagcgagatta
ttcgtttgcatggtattccaaatacaatagtctctgatcgtgatgctaagtttctcagtc
atttttggagatcactgtggaataaattgggaactaaattgttgtttagcacaacttgtc
accctcaaactaatggacaaactaaagtggttaatcgaactttgttaaccatgcttaggg
ctattttagataaaaatttgaaacgttgggaagattgcttgcctcatgttgagtttgctt
ataatcatgcaacgcattcttctacaaagatgtgtcccttttaggttgtttatggttata
ttcctcgggcgcctattgatttgtttgcgcttgatgctgaggacgccccacacatagatg
ccgttgcacatgttgatcaaatgattagcttgcatgagcaaactcaacaaaagattgctg
ctgctaatgctaaatattaggttgcgggtagtaaagggagacaacacgttacttttgaac
cgggtgatctggtttggttgcatttgagaaaggatcgttttcctgctttacgtcgttcta
aattgatgccacgtgctgctggtccttttaaagtgctaaccaaaattaatgataatgctt
atatccttgacctgcctgcggagtttggtgtttccacgagttttaatgttgtagatttga
aactgtatgagggcgaagatgaggagttgtcgtcgaggacgacttcggttcaagaagggg
aggatgatgaggacaccacgagtacatctacaccagcagcacctcaggcacctccagtta
ctcctccaccgcaggcgcctacagttgatcatccagttgggccaatcactcgggcccgtg
caagagaattaaacttcatcatgctattaaggaacgaaggcccagcagaataagaagatg
ggccaacagggcagcccaaggtggggcgcctagggtttggagccgcagccctttctttgg
gcgcgcgccaccctcctgtcgccgcccttttatttagtcggagtctcttttgattacaac
ttgagttttgttttacatctagctttagctactctcgaacacgcaccaatctgcgctgtc
tcgtgtaattcagaactccaccttcgagtgataataagattgctcgcgtctttttcttgt
tcgttcttcgattgcgtgcaggaattgatcttcgtgatcaggctgatctcgcaccggcga
ggttggtagccattgggagttggttcagcgattgcattggcgcttcgggttcgctcgtcg
tagtcggatcgtgagggtctacttccaccaaatcaaaattatctccactcaccgaaagat
cgggcactccccctctatcagccgg
>CRR3(Bao)_ID10
tttgtgtcagaaaggattgtgtttggcaccgtgatgaggacaccacgagtacatctacac
cagcagcacctcaggcgcgtccagttacttctccaccgcaggcgcctacagttgatcatc
cagttgggccaatcactcgggcccgtgcaaaagaattaaacttcatcatgttgttaagga
acgatggcccagcagaataagaagatgggccaacagggcagcccatggtggggcgcctag
ggtttggagccgcagcccttcctttgggcgcgcgccaccctcctgccaccgcccttttat
ttagtcggagtctcttttgtttacgacttgagttttgttttacatctagctttagctact
ctcgaacacgcgccaatctgcgctgtctcgtgtaattcagaactccaccttcgagtgata
ataagattgctcgcgtctttttcttgttcgttcttcgattgcgtgcaggaattgatcctc
gtgatcagactgatctcgcaccggcgaggttggtaaccattgggagttggttcaacgatt
gcattggcgcttcgggttcgctcgtcgtagtcggatcgtgagggtctacttccaccaaat
cgaaattatctccactcaccgaaagatcgggcactccccctctatcaagtggtatcaggt
ttccaggttgatcggtgagttttatcgagtgtttttcccttcctatagtccacgaaaacc
aaaacaaaaaaaaatttcacattagatccttgtcccagcaaccgtttagccttgcacatt
ctttcaataatctgtgttgaatttgtgtgcttagtcgttcaattgttgctggtcacttgt
gtttaatcccttgtttttctctttgttctcctaaagagtagtttcgccaccgccgttctg
ctgttcggccaccgtccccctcgcgcgaatacccgccttggtcaccaccggaccaccgcg
ccgccgcataccacccctccgatcgccccctccctgtctaaaacaaagatagaaagaaat
caaaaaaaaaggaaacaaaaaaaagtaaaacaggaagaaggaaggtgatccggtttggtt
cggtggaaagtttccttgcacgcaccgtgaaccccctgggtcgcgaccctccagggccac
tctgcacccccacgcatacattgccctcccttgttcatctacctatctcgccttactctg
cacccccaagcatcttctttttaccagaatacccctgtactttcggaaaaagtgtgtgcc
gtcttttgctggttgagatcctctatgttcatctgatcagtttttgcggactcttgaaaa
aaaaacagatccaaaaaaatcaagaatttgcttttttagccgcaccctctccctctttgc
cacctcctttgtttcccacttgtttccagcagcgttgtttcgtgtttagtgctataattc
cactttgcattattgtttgattgtgctaatcgttgacttgagtgcagcctacccagaact
ccacatagttctacgacgggctgactttgtttcccaggcaatcgctgctccaatctttcg
agagttcctccggtcggttgcaggtcgcccctgtgtgctcggtaagaatggataagacat
tgataacagcactagtgtgagcgccttgtgagccgttacacccctattttggcgtcggtt
ttgtgtttgcgctaaccatggcaggcgacgacgacgacgccaagaaggatgaacagctgc
aggacatgcggacacagctggaaggacttgccgcagacatcaagacgatgcatgaacgga
tggattccacagtcactacggcgaccgaacgattcgatcagcttgacctcgcgcagacag
ccactaagaccacgctcgacaccatcgtgtcacgcctcgaacacgatggtcacagaattc
cagcaggattacggtggtgacccggagtaggacggtggacaccgtcaaggccgtgctcgc
cgtgtgccacgccaccacggtaatgatccttttgctaagataaaatttaaaattccatct
tttaatggcaaatatgatcctgccgcatatcttgattgggaattagaagtcgaacagaaa
tttgcatgccatgatattcctactacttctcaagttaaagctgctattagtgaatttact
gattttgctttaatttggtggcgtgaatataaacaaaaacatcccactctagctccaacc
acatgggatcaattaaaagctgctatgcgccacatatttgtaccttctttttatgcctgc
gatttgcttcataaaatgcaatgttttcagcaaggttcacaatctgtagaggactattac
caggaattgcaaaaaggcatgattcgttgtgggttagttgaggaaaatgacgctgctatg
gcacgatttcgtggtggtttaaaccgtgaaattcaggatatacttgattataaggagtat
tatgatatcaccacattatttgaatttgcttgcaaagctgaacgtgaaatgcagggacgc
cgctcgaagccatattctaactcttttggaggacgaagctcgacatccggttcagcaccc
gcacccccttaaccgtccacgcccgccactacactgcgtgagcgggcagccacttctgca
ggtgctcccccgtccacaagcgcagcgccttccacaggccgcacacgagatattcagtgc
tttcgttgcaaaggatttggccacgtgtctcgggactgtccgaacaagcgtgtcttgctc
attcgtgatgatggtgagtattcttccgctagtgattctgaagatattcaacacgctatg
cttgccactgaccatgcagcaaaggcggaagtacatgtcaacccgggcgacgccgatagg
tatgaaagtcttgttgcgcagcgtgttcttagtacacaggttgctccgcccgagaagaat
cagcgacacactcttttccataccaagggcgttgtgcaggagcggtccattcgcatcatc
atcgacagcggcagctgcaacaatttggctagtaccgcgttggttgaaaagttgtcttta
cccactcgtaagcatccacatccttatcacattcaatggcttaatgatggtgggaaaatt
agaattactcgatcggtccgtgttcctttctccatgggtgcttattctgattttgtcgat
tgtgatgttattcccatggaagcatgctctctgttactagggcgaccttggcaatatgat
actgatagcttgcatcatggttgttcaaatcactattctttcatgtttaagggtcagaaa
ataattatacatccaatgacacctgaacaaattcttaaagatgatcttgctagagctgct
aaaactgctaaacaacttgaaccgtcgacctctgttaattctgaaatcaagttgaatgct
cctgttttgcttgctacacgtgctgatttcgatgagttacgcgatgctcctttgtcatgc
tatgcccttatatgctctagtgtgctcgtttcacttgatgatgcaccatctttggatatt
ccccctgcggttgctaacattttgcaggagtacgctgatgtctttccaaaagatttgcca
ccgggactcccaccacttcgtggcattgagcaccagatcgacctcattcccgacacacag
cttccgaaccgcgcaccgtaccgtacaaatccggatgagacgaaggaaatacagcgacag
gtacaggcgttgcttgacaagggttatattcgtgagtctcttagcccctgctctgttccc
gtgttacttgttccaaagaaagatggattatggcatatgtgtgtagattgtcgtgctatt
aataacattaccattcgctaccgataccctataccacgccttgaagatatgctagatgag
ctgagtggtgccattcttttcactaaggtagatttgcgtagtggttaccatcagattcgc
atgaaattaggtgatgaatggaaaacggctttcaaaacaaaatttgggttatatgaatgg
ttggttatgccgtttggtttgacaaatgctcccagcacatttatgcgtttgatgaatgaa
gttctgtggcccttcataggactgtttgtagttgtctattttgatgacattctcatttac
agcaagtccatggaagagcatttagaacatttgcgtgctgtttttgatgcattgcgtgca
gcccatttatttgctaacatcgaaaaatgcatgttttgcacacaacgtgtttcgtttctt
ggctatgttgttactccatagggcattgaggtggatagcaccaagatcgatgccattcgg
gcatggcctacaccgacaacggtcacacaaattcgaagctttcttggccttgcaggtttc
taccgcaggtttgttcgtgattttacctccattgcagcgcctctacatgagcttacaaag
aaggatgttccctttgcttggagtgattcgcaagaggttgcgttcagcaccttgaaagat
aagttaaccaatgctcctctcttgcagttgcctgattttactaaagtgtttgagcttgaa
tgcgttgctagcggtattgggctaggtgctgttttgttacaagaaggaaagccggttgct
tattttagcgagaaattaagtggtgctagcttgaattattctacttatgataaggagctt
tatgctttagtgcgcactttgcatacttggcagcactacctttggcatcgcgagtttata
attcattctgatcatgaggctttaaaacatattcgtacccaaacaaacctgaaccgtcat
catgctaaatgggtagaattc
>OryP1_ID104
gggagtgatgaggacaccaactacaacacaagtacatctacaccagcagatgctcctcca
cctcaggcgccaccttctggtccaatcacccggtcccgtgcgagagaattaaacttcgtc
atgctgttgaagaatgaaggcccagaagaatagaagctggcccaacatgaggcccatgta
tgggcgcctagggttgggcgccaggggcatgcgcgcatccccctcctggccgcgcgcctc
ttcctactggccgccaggggcgtggttccttttcttcctctatttagatagaggctatct
ttattttccaatctgagttttgtttatatctagctttagctactctcgaacacgcgcaaa
ttagcgctgtcttcgtgtttattcagaactccaccttgagtgatattgagattgctcgtt
tcatttcttgttcgatctttgattgcggacaggaaacgatcttcgtgatcaggctgatct
tgcaccggcaaggtcggtaaccacagggagttggttcagcgattgcattggcgcttcggg
ttcgctcgtcgtagtcggatcgtgagggtctacttccaccaaatcgaattttccttcact
caccgaaagatcgggcactctagctctatcaagtggtatcagagttccaggttgatcggt
gagtttatcgagttctatccctttagtttgagagttgttcctcatcctatcgtccaccag
aaaagctccaacaaaaaaaaaattcaggttagatctttgtcccagcacccttttgagcct
cgcaccttctttcaataatctgcgttgttgaatttgtgtgccgtacgcatcgattgttgc
tggtcacttgtgtttttctcttgtcttttttttctctctttttccttgaaccctagtgcg
ccaccaccttttcctctggagcgcggcattcccggttttgcgccgaccccctgatcgccc
tctcccctttccttgtttgtgttttggaaagtcacaaaaaaaaagaagtgtgcaatccaa
aaaaaacaaaaaaaaaaggaaagcaaccagaaaaaaaatataggttgcctagtttctgat
ctcggctcactcttgagagagagagagagagagaacctgtgtgtggtgatttgctcattt
gtattcctttgttcatataatcagtttgtgagtttttctgaaacaaaacaagaaaaaaag
gaaaagagaaacgtggttgcctttctggtcggtttcgttgggcaagaccgatcctcctgc
cgccacacacacgcctgtgcctaggcgcccccctcgcccttctcctcttctgttttcctt
tttcccttttgttttctctactcttgttccacttgtacacttgcgtccagcagctttgtt
acgtgttagcactattattcaactttgcattattgtttgattgtgctaacccttgcattg
agtgcagcctacccaaaactccacatagttctacgacgagccgactttgtttctccaggc
aatcgctcctccaatctctcaccggtactacttgttggttgcagctcacccctgtgtgct
tcgtaagcacggataagaatttgataacagcactgtagtgagcgtcttgtgagccgttac
[truncated: 865,739 more chars]
