# Supplementary material for: Plant centromeric retrotransposons: a structural and cytogenetic perspective
Source: Mob DNA. 2011 Mar 3;2:4. doi: 10.1186/1759-8753-2-4 (PMC3059260; doi:10.1186/1759-8753-2-4)
Supplement: Additional file 3 — Alignment of reverse transcriptase domains. [file 1759-8753-2-4-S3.FASTA]

>Tat4-1
IVEVKYPEWLANPVVVKK-----------KNGKLRVCIDFTDLNKACPKDSFPLPHIDRM
VEAT--TGNELLSFMDAFSGYNQIPMHKDDQEKTSFITDRGTYCYKVMPFGLKNAGARYQ
RLVNQMFAPQL-GKTMEVYIDDM---------LVKSKKSADHIEHLTACFETLNKYNMKL
NPAKCSFGVTSGEFLGY
>PicG1_ID259
IQPSSSP-CGSPIVLVQK-----------KDGTWRIYIDYRALNKITVWNRYPIPQIDDL
LDQL--KGVKYLRKIDFKSGYHQVPIEPFDVWKTAFKSKEGLFKWLVMPFGLKNAHATFM
RLMDDILRPFT-NSFVVVYLDEI---------LIFSQNWEEHLHHIRQVLQTLRQHKLCA
NLEKCTFGMTQVQYLGY
>PinT1_ID262
IRPSSSP-CGSPIVLVQK-----------KDGTWRLCIDYRALNKITVRNRYPIPRIDDL
LDQL--KGAKYFSKIDLKSGYHQVPIEPLDVWKTAFKSKEGLFEWLVMPFGLTNAPATFM
RLMDDILRPFT-NSFVVVYLDDI---------LIFSQSWEEHLHHIRXVLQTLRQHKLCA
NLEKCTFGMTEVQYLGY
>Spdl_ID258
IRPSSSP-CGSPIVLVQK-----------KDGTXRLCIDYRALNKITVRNRYPIPQIDDL
LDQL--KGEKYFSKIDLKSGYHQVPIEPSDVWKTAFKSKEGLFEWLVMPFGLTNAPATFM
RLMDDILRPFT-NSFVVVYLDDI---------LIFSQTWEEHLHHIRQVLQTLRQHKLCA
NLEKCTFGITQVQYLGY
>VitV3_ID124
KRESMSP-CAVPVLLTPK-----------KDGTXRMCIDSWAINRITIKHQYPIPRLDDM
LDML--HRTKVYSKFDLKSGYHQIRNQEGDEWKTAFKTKHRLYEWIVMPFGLSNAPSTFM
RLMNQILESFI-GKFVVVDFDNI---------LIYSPSKESYLQHLKGVSEVLKREKLHA
NMKKCKFFTDSLLFLGY
>TriA1_ID110
VRERLSP-CAVPVILVPK-----------KDGTYRMVFDCRPINAITVRYRXTIPHLDDM
LDEL--SRATIFSKIDLKSCYYQIRIQEGDEWKTTFKTKFGLYEWLVMPMGLSEAPGTFM
XVMHFVLRPYI-GVFVVVYFDDI---------LVFSKSLKDHVTHLRTVLQTLRKERLYA
NVEKCLFGVDKLVLLGF
>PopT7_ID193
IRESISP-CAVPALLTPE-----------KDGSWRMCVDSHAINKITVRYRFPIPRLDEF
FDXL--GGAKLFLKIDLRSSSHQVRIRVGDEWKTGFKTKDGLYEWLVMPFRLSNAPNTFM
RLMTHVLKPFM-SHCVIVYFDDI---------LIYSKNIDEHLDHIRQVLVVLRQNELFV
NLKKCNFLTSRLVFLGF
>PopT4_ID191
IRESLSP-CAVLALLTPK-----------KDGXXRMYVDSRAINRITIKYCFPIPXLDDM
LDMM--AGAQIFSKIDLKSGYHQIRICPGDEWKTAFKTNDGLYKWLVMPFGLSNAPSTFI
RVMTQVHRPFM-GKFLVVYFDDI---------LIYSKTKEEHFDHLIQVCTTLRKASLFA
NVKKYSFFTDYVVFLGF
>PopT8_ID197
IRESLRP-CTVPILLTPK-----------KDDSXRICIDSRAINKINVKYQFPIPCLDDM
LDSL--YGSFIFTKIDLRSGYHXIRIQVGDQWKTAFKTKDGLFEWLVMPFKLTNAPSTFM
RVMTQVLKLFL-GKFAVVYLDDI---------LIFSRSVQEHLSHVEQVLKVLRAEQLYI
NKDKCSFMRKSAKFLGF
>VitV4_ID142
IRECLSP-YAVPVLLTPK-----------KDGSWRMCVNSRAINKITVKYQFHIPRLNDM
LDLL--CGSSIFPKIDPLSGYHQIRIRLGDEWKTTFKTKDGLFEWLVMPFRLTNAPSTFM
RVMTQVINPFL-GKFVVVYFDDI---------FIFSXCLEDHLSHVEQVLKVLRAEQLYI
NRGKCLFMKKNVKFLGF
>VitV5_ID143
IRESLSP-CAVPVLLTPK-----------KDNTWRMCVDSRAINKITVKYPFPIPQLDDM
LDLL--SGASIFTKIDLHSGYHQIQIRPGDEWKMAFKTKDGLFEWLVMPFGLTNAPSTFM
RVMMQVLKPFL-GKFVVVYFDDI---------LIFSHCLQDHLDHVQQVLETLKREQLYV
NRGKCSFMKKQVYFLGF
>PopT5_ID192
IRESLSP-CVVPVLLTPK-----------KDGSWRMCVDSWAINKITVKYQFPIPRLDDM
LDLL--NGASIFTKLDLRSGYHQIRIRPGDEWKIAFKTKEGLFEWLVMPFGLTNAPSTFM
RVMTQILKPFL-GKCVVVYFDDILVIVVYFHGLIFSNCLQDHLAHVEQVLTTLQAEQLYI
NHAKCLFLKKKVYFLGF
>Beetle2_ID78
VKECMSP-CAVPALLVPK-----------KDGTWRICIDSRAFNNITIKYRFPMPRLEDM
LDEL--HGALVFSKIDLRSGYHQMRIREGDEWKTAFKTKQGLYEWMVMPFGLCNAPSSFM
RLMNEVLRPFL-NKFIVVYLDDI---------LVYSTSIESHLAHLRLLFEKLREQKLYG
KMEKCDFLVPSIAFLGY
>SilL1_ID241
VRESLSP-CAVPALLVPK-----------KDGTWRMCTDSRAINNITVKYRFPIPRLDDM
LDEL--SGASIFSKIDLRQGYHQVRIREGDEWKTAFKTKHGLYEWLVMPFGLSNAPSTFM
RLMTEVLRPCL-GKFAVVYFDDI---------LVYSKTKGEHLKHLEVVFKILREQKLYG
KLEKCTFMVEEVAFLGY
>SilL2_ID242
VRESLSP-CSVPALLVPK-----------KDGSWRMCTDSRAINNITIKYRFPIPRLDDI
LDEL--SGAQLFSKIDLRQGYHQVRIKEGDEWKTAFKTKHGLYEWLVMPFGLSNAPSTFM
RLMTEVLRPYL-GRFVVVYFDDI---------LVYSPSKEEHLKHLQVLFETLREHKLYG
KLEKCSFMQNEVQFLGF
>PopT2_ID20
VRESLSP-CSVPTLLVPK-----------KDGTMRMCMDSRAINKITVKYRFPIPRLDDL
LDEL--HGAALFSKVDLMSGYHQIRMKEGDEWKTAFKTKQGLYEWMVMPFGLSNAPSTFM
RLMNHVLRKYI-GLFVVVYFDDI---------LVYSKTFDDHMKHLRVVFETLRDSKLYG
KLTKCYFCKESVVFLGY
>GlyM1_ID85
VQESLSP-CAVPVLLVPK-----------KDGIWRTCTDCRTINNITIKYRHLIPRLDDL
LDEL--HGANIFSKIDLKSGYHQIRMKKGDEWKTAFKTKFGLYEWLVMPFELTNAPSTFM
RLMHHVLRDLI-GXFVVVYFDDI---------LVYSRNLDDHLGHLRQVLLVLRKNTLYE
NIEKCTFCVDNIVFLGF
>CarP1_ID79
IRESLSP-CAMLVLLVPK-----------KDGSWCMCVDCRAVNKITVKYRHPIPRLDDM
LDNL--HGACVFSKIDLKSGHHQIRMKLGDEWKTAFKTKQGLHEWLVMPFTLINAPSTFM
RLMNYVLCEFI-GKFVVIYFDDI---------LVYSKSIDEHVMHLRQVFDTLRKFQLHA
NIKKCTFCIDCIIFLGY
>GlyT1_ID82
IRESMSP-CAMPIILVPK-----------KXGTWRMCTDCRVINNITIRYRHPIPRLNDL
LDEL--HGATIFSKIDLKSGYHQIRMREEDEWKTAFKRKFGLYEWLVMPFGLTNAPSTFM
RLMNHVLRHFI-GKFVVVYFDDI---------LVYSSNLNDHLMHVKNVLEVLRKETLYG
AIDKCSFCTSQVVFLGF
>CRA4_ID2
IRESLSP-CAVHVLLVPK-----------KDVTWRMCVDCRAINNITIKYQHPIPRLDDM
LDEL--RGAIIFSKIDLRSGYHQVRMREGDEWKTAFKTKQGLHEWLVMPFGLTNAPSTFM
RLMNQVLRSFI-GKFVVVFFDDI---------LIYSKSYSDLIQHLELILKTLRNESLYA
NLKKCTFCSDKCVFLGF
>Beetle1_ID7
VQESLSP-CAVPVILVPK-----------KDGTMRMCVDCRAINNITIKYRYPIPRLDDL
LDEL--HGATIFSKIDLRSGYHQIRIKEGDEWKTAFKTKSGLYEWRVMPFGLTNAPSTFM
RLMHEVLRPFI-GSFVVVYFDDI---------LVYSNSEQDHLIHLKKVFLKLREKKLYA
KMEKCEFFTSSVSFLGF
>MusB1_ID98
VRESMSP-CADPVLLVPK-----------KDGSWRMCVDCRAINKITVKYRHSIPRLDDI
LDEL--HGSCVFSKIDLKYGYHQIKMHEGDEXKIAFKTKHGLYXWLVMPFGLTNAPSTFM
RLMNHILRAYI-GKFVVVYFDDI---------LVYSKSLDEHVTYLKTVFDVLRKEKLYA
NIKKCTFCTNEITFLGY
>LjRE2_ID63
VRNSMSP-CAVPVILVPK-----------KDGTWRMCSDCRALNNITIKYRHPIPRLDDL
LDEL--HGACYFSKIDLKIGYNQIRIKEGDEWKTAFKSKYGLYEWLVVPFGLTNALSTFM
RLMNHVLREFI-GKFVVVYFDDI---------LVYSTTLELHVEHLRSVLSMLRKEQLFA
NLEKCTFCTDHVVFLGF
>LotJ2_ID65
VRNSMSP-CAVPVILVPK-----------KDGTWRMCSDCRALNNITIKYRHPIPRLDDL
LDKL--HGACYFSKIDLKSGYNQIRIKEGDEWKTAFKTKYGLYEWLVMPFGLTNAPSTFM
RLMNHVLREFI-GKFVVVYFDDI---------LVYSTTLELHVEHLRSVLSMLRKEQLFA
NLEKCTFCTDHVVFLGF
>MedT2_ID89
VRESLSP-CAVPVILVPK-----------KYGSWRMCTDCRAVNNITIKYRHPIPRLDDL
LDEL--FGACLFSKIDLKSGYHQIRIREGDEWKTAFKTKYGLYEWMVMPFGLTNAPSTFM
RLMNHVLREFL-GKFVVVYFDDI---------LIYSKNFXEHCGHLRAVLEVLRKEHLFA
NLEKCVFCTDHVIFLGF
>MedT1_ID93
VRESLSP-CAVPVILVPK-----------KDGSWRMCTDCRVVNNITIKYRHPIPRLDDL
LDEL--FGACLFSKIDLKSGYHQIRIREGDEWKTAFKTKYGLYEWLVMPFGLTNAPSTFM
RLMNHILREFL-GKFVVVYFDDI---------LIYSKNLEDHCIHLRAVLQVLRQENLYA
NLEKCVFCTDHVIFLGF
>PiSat1_ID200
VRESLSP-CAVPIILVPK-----------KDGSWRMCTDCRAISNITIKYRHPIPRLDDL
LDEL--FGACLFSKIDLKSGYHQIRIREGDEWKTAFKTKFGLYEWMVMPFGLTNAPSTFM
RLMNHVLREFL-GKFVVVYFDDI---------LIYSKNLDDHCIHLKAVLQVLRYENLYA
NLEKCVFCTDHVIFLGF
>IpoB1_ID87
IQESLSP-CAVPVLLVPK-----------KDGTWRMCVDCRAINNITVKYRYPIPRLDDM
LDEL--HGAKIFSKIDLRRGYHQIRMQKGDEWKTAFKTKNGLYEWLVMPFGLTNAPSTFM
RLMNHVLRNFI-GKFVVVYFDDI---------LIYSKDPQKHIIHLKEVFLVLRREQLYA
NLEKCYFGVESVVFLGF
>LotJ3_ID88
VRESLSP-CSVPVILVPK-----------KDGTWRMCVDCRAINKITVKYRYPIPRLDDM
LDEL--HGSCVFSKIDLKSGYHQIRMKEGDEWKTAFKTKYGLYEWLVMPFGLTNAPSTFM
RLMNHVLRSFI-GKFVVVYFDDI---------LIYSKSLDEHVEHLHAVFGVLKENKLYA
NLQKCSFGMESVVFLGF
>PetI2_ID76
VRESLSP-CDVPVILVPK-----------KVGTWRMCVDCRAVNKITVKYRHPIPRLDDM
LDKL--SGSSCFSKIDLRSGYHQIRMKPGDEWKTAFKTKFGLYEWLVMPFGLSNAPSTFM
RLMNLVLKPFI-NKFVFIYFDDI---------LVYSKTVDEHVEHLRLVLDKLREEKLYA
NFKKCAF------FLGF
>PetI1_ID72
VRESLSP-CAVPVILVPK-----------KDGSWRMCVDCRAVNKITVKYRHPIPRLDDM
LDEL--SGSCVFSKIDLRSGYHRIRMKPGDEWKTAFKTKFGLYEWLVMPFGLSNAPSTFM
RLMNHVLKPFI-NKFVVVYFYDI---------LIYSKTIDEHIGHLSQVLEALRAEKLYA
NLKKCAFCVEKVVLLGF
>OryGr1_ID245
XXXSLSP-CAVPVILVPK-----------KDGTWHMCVDCRAINNITIRYRHPIPRLNDM
LDEL--SGSVVFSKVDLHSGYHQIRMKLGDEWKTTFKTKFGLYEWLVMPFGLTNAPSTFM
PLMHEVLRTFI-GRFVVVYFDDI---------LIYNKSLDEHKEHLRAIFNALRDARLFG
NLAKCTFCTERVSFLSY
>CRM4_ID30
VRESLSP-CSVPVILVPK-----------KDGSWRMCVDCRAINIITIRYHHPIPRLDDM
LAEL--SGSKWFSKVDLRSGYHQIRMKLGDEWKTAFKTKIGLYEWLIMPFGLTNAPSTFM
RLMNEVLRPFI-GKFVVVYFDDI---------LIYNKSLEAHMDQLRAVFGALRAARLFA
NLEKCTFCIKRVLFLGY
>CRR4_ID19
VRQSLSP-CAVPVILVSK-----------KDGSWRMCVDCRAINNIIIRYRHPIPRLYDM
LDEL--CGSIIFTKIDLRSGYHQIRMKLGDEWKTAFKTKFGLYEWLVMPFGLTNAPSNFM
RLMNEVLRPFI-GRFVVVYFDDI---------LIYSKSLDEHMDHLRAVFNALRDARLFA
NLEKCIFCTKRVSFLGY
>OryM2_ID102
-RESLSP-CAVPVILVPK-----------KDGSXRMCVDCRAINNITIRYRHPIPRLDDM
LDEL--YGSILFTKIDLRSGYHQIRMKLGDEWKNAFKTKFGLYEXLVMPFGLTNAPSTFM
RLMNEILRPFI-GRFVVVYFDDI---------LIYSKSLDEHLDHLRAVFNALRDAHLFA
NLDKCIFCTERVSFLGY
>OryM3_ID103
IRESLSP-CSVPVLLVPK-----------KDGSWCMCVDCRAINNITIRYRYPIPRLEDM
LDEL--SGAILFTKVDLRSGYHQIRMKLGDEWKMAFKIKFGLYEWLVMPFGLTNAPSTFM
RLMNEVLRPFI-GLFVVVYFDDI---------LIYSKSMEEHLEHLHVVFDALRAAHLFA
NIEKCMFCTQRVSFLGY
>OryM1_ID101
IRESLSP-CSVPVLLVPK-----------KDGSWRMCVDCRAINNITIRYRYPIPRLEDM
LDEL--SGAILFTKVDLRSGYHQIRMKLGDEWKTAFKTKFGLYEWLVMLFGLTNAPSTFM
RLMNEVLRPFI-GLFVVVYFDDI---------LIYSKSMEEHLDHLRAVFDALRAAHLFA
NIEKCMFCTQRVSFLGY
>CRR3_Bao__ID10
IRESLSP-CSVPVLLVPK-----------KDGLWHMCVDCRAINNITIRYRYPIPRLEDM
LDEL--SGAILFTKVDLRSGYHQIRMKLGDEWKTAFKTKFGLYEWLVMPFGLTNAPSTFM
RLMNEVLWPFI-GLFVVVYFDDI---------LIYSKSMEEHLEHLRAVFDALRAAHLFA
NIEKCMFCTQRVSFLGY
>CRM1a_ID25
IRESLSP-CSVPVLLVPK-----------KDGSWRMCVDCRAINNITVRYRYPIPRLDDM
LDEL--SGAVIFSKVDLRSGYHQIRMKLGDEWKTAFKTKFGLYEWLVMPFGLTNAPSTFM
RLMNEVLRAFI-GLFVVVYFDDI---------LIYSKSIEEHLEHLRAVFDALRAARLFG
NMEKCTFCTQRVSFLGY
>OryP1_ID105
IRESLSP-CSVPVLLVPK-----------KDGSWRMCVDCRAINNITIRYRYPIPRLDDM
LDEL--SGAIIFTKIDLRSGYHQIRMKLGDEWKTAFKTKFGLYEWLVMPFGLTNAPSTFM
RLMNEVLRPFI-GLFVVVYFDDI---------LIYSKSVEEHLEHLRAVFDTLRAANLFG
NLEKCIFCTQRVSFLGY
>Cereba1_ID8
IRESLSP-CAVPIILVPK-----------KDGTSRMCVDCRGINNITIRNRHPIPRLDDM
LDEL--SGSIIFSKVDLRSGYHQIRMKLGDEWKTAFKTKFGLYEWLVMPFGLTNAPSTFM
RLMNEVLRAFI-GRFVVVYFDDI---------LIYSRSLEDHLDHLRAVFTALRDARLFG
NLGKCTFCTDRVSFLGY
>CRW_ID59
IRESLSP-CAVPIILVPK-----------KDGTSRMCVDCRGINNITIRYRHPIPRLDDM
LDEL--SGSTIFSKVDLRSGYHQIRMKLGDEWKTTFKTKFGLYEWLVMPFGLTNAPSTFM
RLMNEVLRAFI-GRFVVVYFDDI---------LIYSKSLEEHLEHLRAVFIALRDARLFG
NLGKCTFCTDRVSFLGY
>CRR1_ID14
VRESLSP-CSIPVLLVPK-----------KDGSWRMCVDCRAINNITIRYRHPIPRLDDM
LDEL--SGSLVFSKIDLRSGYHQIRMKLGDEWKTAFKTKFGLYEWLVMPFGLTNAPSTFI
RLMNEVLRAFI-GRFVVVYFDDI---------LIYSRSIEDHHGHLRAVFDALRDERLFG
NLEKCTFCTDRVSFLGY
>OryP2_ID106
VRESLSP-CAVPVILVPK-----------KDGSWRMCVDCRAINNITIRYRHPIPRLDDM
LDEL--SGSTVFSKVDLRSGYHQIRMKLGDEWKTTFKTKFGLYEWLVMPFGLTNAPSTFM
RLMHEVLRPFI-GKFVVVYFDDI---------LIYSKSLEDHLDHLRAVFNALRDARLFG
NLEKCCFYTARVSFLGY
>OryGl1_ID240
VRESLSP-CAVPVILVPK-----------KDGSWRMCVDCRAINNITIRYRHPIPRLDDM
LDEL--SGSIVFSKVDLRSGYHQIRMKLGDEWKTAFKTKFGLYEWLVMPFGLTNAPSTFM
RLMNEVLRPFI-GKFVVVYFDDI---------LIYSKSMGEHFNHLRAVFNALHDARLFG
NLEKCTFCTDRVSFLGY
>CRR2_ID16
VRESLSP-CAVPVILVPK-----------KDGSWRMCVDCRAINNITIRYRHPIPRLDDM
LDEL--SGSIVFSKVDLRSGYHQIRMKLGDEWKTAFKTKFGLYEWLVMPFGLTNAPSTFM
RLMNEVLRPFI-GKFVVVYFDDI---------LIYSKSMGEHFNHLRAVFNALRDARLFG
NLEKCTFCTDRVSFLGY
>SorB1_ID109
VRESLSP-CAVPVILVPK-----------KDGTWRMCVDCRAINNITIRYXHPIPRLDDM
LDEL--SGAVVFSKVDLRSGYHQIRMKLGDEWKTAFKTKFGLYEWLVMPFGLTNAPSTFM
RLMNEVLRAFI-GKFVVVYFDDI---------LIYSKSLDEHLDHLRAVFNALREARLFG
NLEKCTFCTDRVSFLGY
>CRM2_ID24
VRESLSP-CAVPVILVPK-----------KDGTWRMCVDCRAINNITIRYRHPIPRLDDM
LDEL--SGAIVFSKVDLRSGYHQIRMKLGDEWKTAFKTKFGLYEWLVMPFGLTNAPSTFM
RLMNEVLRAFI-GKFVVVYFDDI---------LIYSKSMDEHVDHMRAVFNALRDARLFG
NLEKCTFCTDRVSFLGY
>CRM3_ID37
VRESLSP-CSVPVLLVPK-----------KDGSWRMCVDCRAINNITIRYRHPIPRLDDM
LDEL--SGSMIFSKIDLRSGYHQIRMKLGDEWKTSFKTKFGLYEWLVMPFGLTNAPSTFM
RLMNEVLRAFI-GRFVVVYFDDI---------LIYSKCLVDHLDHLRAVFNALREARLFG
NLDKCTFCTDRVSFLGY
>SetI1_ID107
VRESLSP-CAVPVLLVPK-----------KDGSWRMCVDCRAINNITIRYRHPIPRLDDM
LDEL--SGSILFSKIDLRSGYHQIRMKLGDEWKTAFKTKFGLYEWLVMPFGLTNAPSTFM
RLMNEVLRAFI-GRFVVVYFDDI---------LIYSRSLEEHLDHLRDVFNALRDARLFG
NLEKCTFCTDRVSFLGY
>VitV2_ID128
VREGMSP-CTVSVLLVPK-----------KDGTWRMCVDCRAINNITIKYRHPIPKLDDM
LDEL--HGSCVFTKIDLKSGYHQIRMKEGDEWKTAFKTKYGLYEWLVMPFGLTNVPSTFM
RLMNHALRAFI-GRFVVVYFDDI---------LVYSKNLDEHINHLHYVLVVLRKEKLYA
NLKKCSFCMDKVVFLGY
>CRM5_ID112
VRESLSP-CTVPVILVPK-----------KDGSWRTCVDCRAINNITVRYRHPILRLDDM
LDEL--SGSTIFTKIDLRSGYHQIRMKTGDEWKTAFKTKFGLYEWLVMPFGLTNAPSTFM
RLMNHVSRTFI-GKFVVVYFDDI---------LIYNKSFDEHVKHIRHVLDELRKERLFA
NLEKCNFCTDHVVFLGF
>CRR3_ID17
VRESLSP-CAVPVILVPK-----------KDGSWRMCVDCRAINNITVRYRHPIPRLDDM
LDEL--SGSMIFSKIDLRSGYHQIRMKIGDEWKTAFKTKFGLYEWLVMPFGLTNAPSTFM
RLMNHVLRAFI-GKFVVVYFDDI---------LIYSKTLEEHVAHIQQVLDVLRKEQLYA
NLEKCTFCTDQVVFLGF
>PopT10_ID168
ICESTSP-CAVPVLLVPK-----------KDGTWRMCVDCHAVNNITIKYRHPIPRLDDM
LDEL--YGSCIFSKIDLKSGYHQIRMKEGDECKTAFKTKHGLYEWLVMLFGLTNTPSMFM
RLINHVLRTFI-GKFVVVYFDDI---------LIYSKNLNEHLDHLRNVLSVLRSEQLYA
NLKKCTFCMEKIVFLGY
>PopT1_ID21
IRESMSP-CAVPVLLVPK-----------KDGTWRMCVDCRAINNITVKYRHLIPRLDDM
LDEL--HGSCIFSKIDLKSGYHQIRMEEGDEWKTAFKTKHGLYEWLVMSFGLTNAPSTFM
RLMNHVLRAFI-GKFVVVYFDDI---------LIYRKNLTEHLDLLRNVLSVLRSEKLYA
NLKKCAFCMEKIVFLGY
>PopT3_ID196
IRESMSP-CAVPVLLVPK-----------KDKTWRMCVDCRAINNITVKYRHPIPRLDDM
LDEL--HGSKLFSKIDLKSGYHQIRMKEGDEWKTAFKTKYGLYEWLVMPFGLTNAPSTFM
RLMNHVLRAFI-GKFIVVYFDDI---------LIYSKEIDEHISHLRQVLDVLRKESLYA
HLKK-DFCIDMIVFLGY
>CRA1_ID6
IRESMSL-CAVPILLVPK-----------KDGSWRMCFDCRAINNVTVKYCHPIPRLDDM
LDEL--HGSSIFSKIDLKSGYHQIRMNEGDEWKTAFKTKHGLYEWLVMPFGLTHAPSTFM
RLMNHVLRAFI-GIFVIVYFDDI---------LVYSESLREHIEHLDSVLNVLRKEELYA
NLKKCTFCTDNLVFLGF
>ThelH1_ID77
IRESMSP-CAVPVLLVPK-----------KDGTWRMCVDCRAINNITVKYRHPIPRLDDM
LDEL--HGACIFSKVDLKSGYHQIRMKEGDEWKTAFKTKHGLYEWLVMPFGLTNAPSTFM
RLMNHVLRSFI-GVFVVVYFDDI---------LIYSKTLDEHVQHLKKVLDVLRRERLFG
NLKKCTFCADHVVFLGF
>BraR5_ID117
IRESMSP-CAVPVLLVPK-----------KDGSWRMCVDCRAINNITVKYRHPIPRLDDM
LDEL--HGSCIFSKIDLKSGYHQIRMKEGDEWKTAFKTKHGLYEWLVMPFGLTNAPSTFM
RLMNHVLRSFI-GIFVVVYFDDI---------LVYSKSFNEHIEHLRTVLDVLRKESLFA
NLKKCTFGTDHLVFLGF
>CRA2a_ID5
IRESMSP-CAIPVLLVPK-----------QDGSWRMCVDCRAINNITVKYRHPIPRLDDM
LDKL--HGSSIFSKIDLKSGYHQIRMKEGDEWKTAFKTKQGLYEWLVMPFGLTNAPSTFM
RLMNHVLRKHI-GVFVVVYFDDI---------LVYSKNLEDHVMHLKLVLDLLRKEKLYA
NLKKCTFCTDNLVFLGF
>CRA3a_ID1
IRESMSP-CAVPVLLVPK-----------KDGSWRMCVDCRAINNITVKYRHPIPRLDDM
LDEL--HGSSIFSKVDLKSGYHQIRMKEGDEWKTAFKTIQGLYEWLVMPFGLTNAPSTFM
RLMNHVLRAFI-GRFVIVYFDDI---------LVYSKSLEEHVEHLKMVLEVLRKEKLYA
NLKKCTFGTDNLVFLGF
>BraR2_ID120
LRESLSP-CAVPALLIPK-----------KDGTWRMCVDSRAINKITVRYCFPIPRLDDL
LDQI--GSASIFSKLDLRSGYHQIRINPGDEWKTAFKTREGLFEWLVMLFELSNAPSTFM
RVMNQALRPFI-GKFVVVYFDDI---------LIFSNSLAEHVDHLRDVLTVLRRDKFYA
TAKKCAFGVTEVQFLGY
>BraR1_ID113
LRESLSP-CAVPALLIPK-----------KDGSWRMCVDSRAINKITVRYRFPIPRLDDL
LDQI--GTAAVFSKLDLKSGYHQIRIRPGDEWKTAFKTREGLFEWLVMPFGLSNAPSTFI
RVMNQALRPFI-GKFVVVYFDDI---------LIFSLTMEEHLAHLREVLLVLRQNQLFA
TLKKCEFGSAKVHFLGY
>BraR3_ID114
IRESLSP-CAVPALLIPK-----------KDRSWRMCVDSRAINKITTRYRFPIPRLDDL
LDQI--GKASIFTKLDLKNGYHQIRIRPGDEWKTAFKTREGLFEWLVMPFGLSNAPSTFM
RVMNQALRPFI-GRFVVVYFDDI---------LIFSTTLEEHLRHLRDVLLALRKEQLFI
AKQKCEFGAPQVLFLGY
>CRA6_ID122
LRESLSP-CAVPALLIPK-----------KDGSWRMCVDSRAVNKITVRYRFPIPRLDDL
LDQI--GKATIFSKLDLKSGYHQIRVHPGDECKTAFKTREGLFEWLVMPFGLSNVPSTFM
RVMNQALRPFI-XNFVVMYFDDI---------LIFSSSLEEHQDHLRQILVVLHRE-FFC
GTTKVX--VDRVLFLGY
>CRA5_ID121
IKESLSP-CVVPALLIPK-----------KDGTWRMCVDSRAINKITVRYRFPIPRLDDL
LDQI--GKASLFSKIDLKSGNHQIRIRPGDEWKTAFKTREGLFEWLVMPFGLTNAPSTFM
RVMNQVL--FI-GKFVVVYFDDI---------LIFSSSHEEHENHIQAVLAILRKEKLFA
ARHKYEFGVSQVLFLGY
>BraR4_ID118
VRESLSP-CAVPALLIPK-----------KDGSWRMCVDSRAINKITVRYRFPIPRLDDL
LDQI--GSATIFSKLDLKSGYHQIRIRPGDEWKTAFKTREGLFEWLVMPFGLSNAPSTFM
RIMNQALRPFI-GRFVVVYFDDI---------LIFSSSLEEHIDHLRQVLAVLCRETLFV
ARQKCEWGVKRVLFLGY
>BraR6_ID119
IRESLSP-CAVPALLIPK-----------KDGTWRMCVDSRAINKITVRYRFPIPRLDDL
LDQI--GKAMIFSKIDLKSGYHQIRIRPGDEWKTAFKTREGLFEWLVMPFGLSNAPSTFM
RIMNQALRPFI-GKFVVVYFDDI---------LIFSSSVADHITHIRDVLKVLRTEQLFA
AKHKCEFGVPEVLFLGY
>BraR7_ID116
IKESLSP-CAVPALLIPK-----------KDGSWRMCVDSRAINKITVRYRFPIPRLDDL
LDQI--GSAKFFSKIDLKSGYHQIRIRPGDEWKTAFKTREGLFEWLVMPFGLSNAPSTFM
RIMNQALRPFI-GRFVVVYFDDI---------LIFSSSLVDHTEHLNKVLSVLRSEKLFA
AKQKCEFGVSKVLFLGY
>MusA1_ID67
IRESMSP-CAVPALLVPK-----------KDGSWRMCVDSRTINKITVDYRFPIPRLDDL
LDQL--CGAYIFSKIDLRSGYHQIRMRPGDEWKTAFKTREGLYEWLVMPFGLSNAPSTFM
RFMNHILKPCI-GVFVVVYFDDI---------LVYSKSEEEHMSHLKEIFLILRQQKLYA
NLKKCDFFTSSVVFLGY
>MedT3_ID96
IQESVSP-CAVPAILVPK-----------KDGSWRMCVDSRAVNKITIKYRFLIPRLDDL
LDQL--HGATIFSKIDLRSGYHQIRIRPGDEWKTAFKTRDGLYEWTVMPFGLSNAPSTFM
RLMNQILRPFI-DKFIVVYFDDI---------LIYSKHKEEHLEQLRQVLQTLREQKLYA
NLKKCSFLTNEVTFLGY
>MedT4_ID246
IRESVSP-CVVPALLVPKKDGSWRMCMGQKDGSWRMCMDSRAVNKITIKYRFPIPRLDDM
LDQL--HGANIFSKVDLRSGYHQIRIRPGDEWKTAFKTRDNLSKWTVFPFGLSNAPSTFM
RLMNXVLQPFI-SKFVVVYFDDI---------LIYSKSKEEHLWHIRQVLQTLCEQKLYA
NLKKCSFLTNEVNFLGY
>VitV6_ID131
IRESMSP-CAVPALLTPK-----------KYGSXCMCVDSRAINKITVKYHFPISRLNDM
LDRL--EGAVVFTKLDLRSGYRQIRIRQGDEWKTDFKTKDGLYEWLVMPFVLSNAPSTFM
RLMNYILHSFI-GKFVVVCFDDI---------LIYSKDEEEHLSHLREVLLALQANKLYI
NLKKCSFMTSHLLFLGF
>PopT6_ID188
IHESMSS-CAVPALLTPK-----------KDGSWRMCVDSRAINKITVKYRFPIPRLNDM
LDXL--EGSKLFXKIDLRSGYHQIWVRLGDEWKTSFKSKDGLYEWLVMPFGLSNAPSTFM
RVMNXVLKPFV-GKFVVVYFDDI---------LIYSKTADEHVEQLRDVLAVLQENQLFL
NLKKCSFMTDSLLFLGY
>VitV1_ID22
IRESLSP-CGVPALLTPK-----------KDGSWRMCVDNRAINKITIKYRFPIPRLDDM
LDMM--VGSVIFSKIDLRSGYHQIRIRPGDEWKTSFKTKDGLYEWLVMPFGLTNAPSTFM
RIMTQVLKPFI-GRFVVVYFDDI---------LIYSRSCEDHEEHLKQVMRTLRAEKFYI
NLKKCTFMSPSVVFLGF
>PopT11_ID172
VXESMSP-CSVPALLVQK-----------NDGSWRMCIDSRAINKITIKYRFPIPHLEDM
LDML--FGSKVFSKIDLRSWYHQIRIRPGDEWKIAFKTKEGLYEWLVMPFGLTNAPSTFM
CFMNQVLKPII-GKVVMVYFDDI---------LIYSQTKSDHVAHLKKVLXILQQNKLYV
NLKKCSFMTSSLLFLGF
>PopT9_ID195
VQKSMSP-XAVPALLVPK-----------KDGSWRMCIDSRAINKITIKYRFPIPRLEDM
LDML--AGSKIFSKIDLRSGYHQIRIRPGDEWKTVFKTKDGLYEWLVMSFGLSNAPSTFI
RLMNQVLKPFT-GSFVVVYFDDI---------LIYSRSESDHLEHLRKVLLVLQQNKLYV
NLTKCKFMTSSLLFLGF
>PinT2_ID265
TRENLSP-CAVPTVLSPK-----------KDGGLRMRTDSRAINKITIRYKFPLPRIEYL
MDFL--SGAKFFSKLVLKGGYHQTRIREGGEGKTTFKTSEGLYESMVMPFRLSNAPSTFM
RLMNEVLKDFI-GKFVIVYMDDI---------LVYSRSKEELMRHLNYVLQRLQXEKILL
NLNKCSFMKEELVYLVF
>PinT3_ID266
IRESMSP-CAVPTVLAPK-----------KGGEWRMCTDSRAINKITVRYRFPLPRMDNM
MDCL--SGATYFSKIDLKSGYHQIQIREGDEWKTAFKTNEGLYEWLVMPFGLSNAPSTFM
HLMNEVLKEFN-GKFVIVYLDDI---------LIFSKTKEEHFRHLQSVLRKLQQNKLLI
NLKKCTFFQRELIYLGF
>PinT5_ID268
IRESLSP-CAVPTVLAPK-----------KVGEWRMCTDSRVINKITIRYKFPLPWMDDM
MDCL--SGAAYFSKIDLKSGYHQIRIREGDEWKTTFKTNEG----LVMPFGLSNAPSTFM
RLMNEMLKEYI-GKFVIIYLDDI---------LIFSRTREEHLQHVRKVLEKLQQNKLLI
NLKKCTFLQKELIYLGF
>PinT4_ID267
IRESLSP-CAVPTVLAPK-----------KGGDWRMCTDSRATNKITIWYRFPLPKMDDM
MDFL--SGAAYFTKIDLKSGYHQIRIREGDEWKTTFKTNEGLYEWLVMPFGLSNAPSTFM
XLMNEMLKEFI-GKFVIVYLDDI---------LIFSRTKGEHLQHVRRVLEKLHQNKLLI
NLKKCTFLQKELVYLGF
>Reina_ZeaM_ID49
IQHSSSP-FASPVLLVKK-----------KDGEWRLCVDYRRLNAHTVKNRYPMPVFDEI
VDEL--CGTKIFTKLDHRSGYHQIRIKEGDEFKTAFQTHNGHYEYRVMPFGLTGAPATFQ
DFMNKILTPFL-RKCVVVFLDDV---------LIYSRDMEEHVLQVKQVFQKLKDHQLKL
KLSKCRFAQTTLEFLGH
>LORE1a_LotJ_ID256
IQPSSSP-FASPIVLVKK-----------KDGSWRMCVDYRKLNDMTVKAKFPIPLVEDL
LDEL--GGAKIFSKLDLRAGYHQLRMRPEDVEKTAFQTHSGQYEYVVMPFGLTNAPSTFQ
GAMNAIFAPFL-RKSVLIFFDDI---------LVYSATVEAHLQHLREVFAVLRKHSFYV
KRSKCAFFTPVIEYLGH
>Gimli_AraT_ID40
IQPSSSS-FASPVVLVKK-----------KDGSWRLCVDYRKVNGITVKNCFPIPLIEDL
MDEL--GGAVIFSKFDLRAGYHQVRMVEKDIPKTAFKTHSGHFEYLVMPFGLTNALATFQ
GLMNSVFQKFL-RKFVLVFFDDI---------LIYSKSKKEHLQHLKLVLEVMREHKLFA
KRSNCAFATSRVEYLGH
>VitV_ID215
IRKSRSP-YASPVVLVKK-----------KDGSWRLCVDYRALNQVTVKDKFPIPVIEEL
LEEL--GGSTIFSKIDLRSGYWQIRMHEPDVPKTAFKTHEGHYEFLVMSFGLTNAPSTFQ
SLMNNIFQPYL-RKFILVFFDDI---------LIYSRSFSDHIHHLSIALQVLRENLLYA
KSNKCFFGHSSIEYLGH
>BraR_ID236
VRTSSSP-FSSPVLLVKK-----------KDGTWRFCTDYRALNAATIKDRFPIPTVDDM
LDEL--HGAAYFTKLDLTAGYHQVRMNPNDISKTAFRTHNGHYEYLVMPFGLCNAPSTFQ
ALMNSIFRPLM-RKSVLVFFDDI---------LIYSSDWESHLRHVHEVFRLLREHKLAV
KFKKCDFGREELEYLGH
>GlyM_ID230
IRPSMSA-FSSPVILVKK-----------KDGSWRICVDYRALNKATVPDKYPIPIVDEL
LDEL--YGATIFSKIDLKSGYHQIRVHENDVEKTAFRTHNGHYEYLVMPFGLMNALATFQ
ATMNDIFRPYL-RSFVLVFFDDI---------LVYSRNETEHLEHLKQVLTVLKLHCFVA
NKAKCKFGCKQIDYLGH
>LotJ_ID234
IRHSTSS-FSSPVILVKK-----------KDDSWRMCVDYRALNKATVPDKFPIPVIEEL
LDEL--HGGKYFSKLDLKSGYHQVRVREEDIHKTAFRTHEGHYEFLVMPFGLMNAPSTFQ
SLMNEVFRPFM-RKFVLVFFDDI---------LVYSRDWQTHQEHLRTVLSTLRTQGLVA
NKKKCLFGKQSVEYLGH
>Gloin_AraT_ID210
IRPSVSP-FSSPVLLVKK-----------KDGGWTFCVDYRALNEATIPDRYPIPVIEEL
LDEL--KGATVFSKLDLKSGYHQIRMKMSDVEKTAFKTHQGHYEFLVMPFGLTNAPSTFH
SVMNDLFRPYL-RKFVLVFFDDI---------LVYSPDMESHLKHLEIVLQLLKLHRLYA
NLKKCSFGSTQIAYLGH
>LORE2A_LotJ_ID51
IRHSTSP-FSSPAILVKK-----------KDGGWRFCVDYRAINKATIPDKFPIPIIDEL
LDEI--GAAVVFSKLDLKSGYHQIRMKEEDIPKTAFRTHEGHYEYLVLPFGLTNAPSTFQ
ALMNQVLRPYL-RKFVLVFFYDI---------LIYSKNEELHKDHLRIVLQVLKENNLVA
NQKKCSFGQPEIIYLGH
>LORE2B_LotJ_ID52
IRHSTSP-FSSPAILVKK-----------KDGGWRFCVDYRALNKATIPDKFPIPIIDEL
LDEI--GAAVVFSKLDLKSGYHQIRMKEEDIPKTAFRTHEGHYEYLVLPFGLTNAPSTFQ
ALMNQVLRPYL-RKFVLVFFDDI---------LIYSKNEELHKDHLRIVLQVLKENNLVA
NQKKCSFGQPEIIYLGH
>GlyM_ID228
IQPSNSP-FSLPILLVKK-----------KDGSWRFCTDYRALNAITVKDSFPMPTVDEL
LDEL--HGAQYFSKLDLRSGYHQILVQPEDREKTAFRTHHGHYEWLVMPFGLTNAPATFQ
CLMNKIFQFAL-RKFVLVFFDDI---------LIYSASWKDHLKHLESVLQTLKQHQLFA
RLSKCSFGDTEVDYLGH
>MedT_ID232
IQPSLSP-FSSPIILVKK-----------KDGTWRCCTDYRALNAITIKDSFPMPTVDEL
LDEL--HGAQYFTKLDLRSGYHQILLKPEDRQKTAFRTHQGHYEWLVMPFGLTSAPATFQ
RLMNQLFQPLL-RKCVLVFFDDI---------LVYSPSWHSHLKHVEIVFQILSQNVLYA
KLSKCSFGITEVEYLGH
>MusA_ID235
IRPSCSP-YSSPVLLVRK-----------KDGTWRMCIDYRALNGITVKDKYPIPVVDEL
LDEL--KGARVFTKLDLRSGYHQIRVCDDDIPKTAFRTHDGHYEFLVMPFGLTNAPSTFQ
SLMNDIFRSFL-RKFVLVFFDDI---------LVYSPSLETHFQHLRIVLTILRENTLFV
KQPKCSFLQQKVEYLGH
>PinT_ID276
IRPSISP-YSSPVVMVLK-----------KYGEWXMCPDFRALNKLTVKDKFPIPVVDDL
LDEL--NGAQFFTKLDLRSGYHQIRMKEVDIPKTAFRTHEGHYEFLVMPFGLCNASSTFQ
SLMNHILKPYL-RKFVLVFFDDI---------LIYSGTWAAHLQHVDLLLQLLRKHKLFV
KMSKCEFGMEEVEYLGH
>PinT_ID270
IQPSQSY-FSTPVVLVHK-----------KDGSWRMCLDYRELNKLTIKDKFPIPIIDEL
LDEL--HGSIYFTKLDLRSGYHQIRMKTEDIPKIAFRTHEGHYEFWVMPFGLTNAPSTFQ
GLMNSIFKPFL-RKFVLVFFDDI---------LIYSKSWKDNVEHVDRVLQLLEEKQLYA
KRSKCFFGVQEVEYLGH
>PhyP_ID251
IRHSKSP-VGAPILFVKK-----------KDGSLRMCVDYRGLNKVTKKNRYPLPLISGL
LDQL--GRARIFTKIDLRGAYNLVRIKEGDEWKTAFRTRYGHFEYNVMPFGLTNAPAVFQ
HMMNDIFWEYL-DDFVVIYLDDI---------LIFSKNEEEHEKHVCLVLEKLRERGLYA
KLEKCQFYQNEMEFLGF
>Legolas_AraT_ID39
IRPSSSP-WGAPVLFVKK-----------KDGSFRLCIDYRGLNKVTVKNKYPLPRIDEL
MDQL--GGAQWFSKIDLASGYHQIPIEPTDVRKTAFRTRYDHFEFVVMPFGLTNAPAAFM
KMMNGVFRDFL-DEFVIIFINDI---------LVYSKSWEAHQEHLRAVLERLREHELFA
KLSKCSFWQRSVGFLGH
>AraT_ID257
IRPSTSP-WGAPVLFVKK-----------KDGTFRLCIDYRGLNRVTVKNKYPLPRIDEL
LDQL--RGATCFSKIDLTSGYHQIPIAEADVRKTAFRTRYGHFEFVVMPFGLTNAPAAFM
RLMNSVFLEFL-DEFVIIFIDDI---------LVYSKSPEEHEVHLRRVKEKLREQKLFA
KLSKCSFWQREMGFLGH
>VitV_ID214
IRPSTSP-WGAPVLFVKK-----------KDDTLRLCIDYRKLNRVTVKNKYPLPRIDDL
FDQL--KGAKYFSKIDLRTGYHQLRVREDDVSKTAFRTRYGHYEFLVMPFGLTNAPAAFM
DLMNRVFRAYL-DQFVIVFVDDI---------LIYSRSLEEHKQHLVTTLGTLRRHQLYG
KLDKSEFWLTEVNFLGH
>PopT_ID202
IRPSVSP-WGAPVLFVKK-----------KDGSLRLCIDYRQLNRVTVRNRYPLPRIDDL
FDQL--QGAQFFSKIDLRSGYHQLRIREADILKTTFRTRYGHYEFLVMSFGLTNAPAAFM
DLMNRVFGQFI-DQFVIVFIDDI---------LVYSRSREEHEQHLRMVLQTLRDHQLYG
KFSKSEFWLESVAFLGH
>PinT_ID286
IRPSVSP-WGAPVLFVKK-----------KDGTLRMCVDYRQLNKLTIKNNYPLPRIDEL
FDQV--KGAKVFSKIDLRSGYHQIKINREDIAKTAFRTRYGHYEFVVLPFGLTSAPATFM
CLMNSVFHRFL-DKFVLIFIDDI---------LIYSRSHEEHKEHLRMVLQTLRERQLYA
KFSKCDFFKEEIQYLGH
>PicG_ID289
IRPSVSP-WGAPVLFVKK-----------KDGTLRLCIDYRQLNKVTIKNKYPLPRIDDL
FDQL--GGASVFSKIDLRSGYHQVRIKGEDIHKTAFRTRYGHYEFVVVPFGLTNDPATFM
CLMNNVLSKFL-DKFVLVFIDDI---------LIYSKNREEHEEHLRLVLQVLREHQLYA
KFSKCDFYQKKIHYLGH
>Retrosor2_SorB_ID48
IRPSSSP-WGAPVIFVDK-----------KDGSQRMCVDYRSLNEVTIKNKYPLPRIDDL
FDQL--RGACVFSKIDLRSGYHQLKIRNSDIPKTAFTTRYGLYEYTVMSFGLTNAPAYFM
YMMNKVFMEYL-DKFVVVFIDDI---------LVFSKTKEEHAEHLRLVLQKLREHKLYA
KRSKCEFWLEEVSFLGH
>OryS_ID254
VRPSSSP-WGAPVLFDKK-----------KDGSMRMCVDYRSLNEVTIKNKYPLPRIDDL
FDQL--KGAKVFSKIDLRSGYHQLKIRTEDIPKTAFSTRYGLYEFTVMSFGLTNAPAYFM
NLMNKVFMDYL-DKFVVVFIDDI---------LIYSKDEEEHAEHLRLVLQKLRKHKLYA
KFSKCEFWLKEVAFLGH
>Tekay_ZeaM_ID50
IRPSSSP-WGAPVLFVNK-----------KDGSRRMCVDYRSLNEVTIKNKYPLPRIEDL
FDQM--KGAKVFSKIDLRSGYHQLKIRAEDVPKTAFTTRYGLYEFLVMSFGLTNAPAYFM
NLMNKVFMEYL-DQFVVVFIDDI---------LIYSSNEEAHEDHLRLVLQKLRDNQLYA
KFSKCDFWLKEVAFLGH
>GlyM_ID222
VRPSASP-WGAPVLLVKK-----------KDGSMRMCVDYRQLNKVTIKNKYPLPRIDDL
IDQL--RGATVFSKIDLRSGYHQIRVKKEDIPKTAFRTRYGHYEYLVMPFGVTNAPAIFM
DYMNCIFHDYL-DQFVVVFIDDI---------LVYSRNKEEHEKHLRIVLHILRDRKLFA
KLSKCDFWLEKVQFLGH
>GlyT_ID221
VRPSVSP-WGAPVLLVKK-----------KDGSMRMCVDYRQLNKVTIKNKYPLPRIDDL
MDQL--VGACNFSKIDLRSGYHQIRVKSEDIPKTAFSTRYGHYEYLVMPFGVTNAPAVFM
DYMNRVFHPYL-DKFVVVFIDDI---------LVYSKTREEHAEHLRIVLQTLKDRQLYA
KMSKCDFWLEKVNFLGH
>LotJ_ID226
IRPSVSP-WGAPVLLVKK-----------KDGRSRLCVDYRQLNKVTIKNCYPLPRIDDL
MDQL--KGAAIFSKIDLRSGYHQIRVKDEDIQKTAFRTRYGHYEYLVMPFGVTNAPAVFM
DYMNRIFHPFL-DRFVVVFIDDI---------LIYSRNLEEHEEHLRQVLQVLREKVLYA
NAAKCEFWLEEVKFLGH
>MedT_ID218
VRPSVSP-WGAPVLLVKK-----------KDGSMRLCIDYRQLNKVTIKNRYPLPRIDDL
MDQL--VGARVFSKIDLRSGYHQIKVKDEDMQKTAFRTRYGHYEYKVMPFGVTNAPGVFM
EYMNRIFHAFL-DRFVVVFIDDI---------LIYSKTEEEHAEHLKIVLQVLKEKKLYA
KLSKCEFWLNEVSFLGH
>Peabody_PiSat_ID47
IRPSVSP-WGAPVLLVKK-----------KEGTMRLCVDYRQLNKVTIKNRYPLPRIDDL
MDQL--VGASVFSKIDLRSGYHQIRVKTEDIQKTAFRTRYGHYEYSVMPSGVTNAPGVFM
EYMNRIFHPYL-DKFVVVFIDDI---------LVYSKSEEEHVEHLRVVLGVLREKKLFA
KLSKCEFWLEEVSFLGH
>SelM_ID252
VRLSKSP-YGAPVLFVKK-----------KDGSMRMCIDYRLLNKYTKKNKYPLPRIEDL
FDRL--GKAKYFSRIDLRSGYYQIRVAEEDVEKITCRTRYGSFEFLVMPFGLCNAPATFS
HLMNHIFVPYL-DHFVVVYIDDI---------LIYSETLEEHAEHLAKVFEKLREHKLYA
KESKCDFAQQEVKFLGH
>MusA_ID43
IRSSKAP-FGAPVLFQKK-----------QDGSLRLCVDYRALNKVTVKNKYPIPLIADL
FDQL--GKAKYFSKLDLRSGYWQVRIAEGDEAKTTCVTRYGAFEFLVMPFGLTNAPATFC
TLMNQLFKEYL-DKFVVVYLDDI---------VVYSQTLEEHVKHLRTIFKVLRENTLFV
KREKCYFAQTEILFLGH
>VitV_ID211
IQPSKAP-YGAPVLFQKK-----------HDGSLRMCIDYRALNKVTVKNKYPIPLIADL
FDQL--GRARYFTKLDLRSGYYQVRIAEGDEPKTTCVTRYGSYEFLVMPFGLTNAPATFC
TLMNKIFHPYL-DKFVVMYLDDI---------VIYSNTLKEHEEHLRKVFKILRQNKLYV
KKEKCSFAKEEVNFLGH
>Galadriel_LycE_ID42
IQPSKAP-YGAPVLFQKK-----------QDGTMRMCVDYRALNKATIKNKYSVPLVQDL
MDRL--SKACWFTKLDLRAGYWQVRIAEGDEPKTTCVTRYGSYEFLVMPFGLTNAPATFC
NLMNNVLFDYL-DDFVVVYLDDI---------VIYSRTLEEHVNHLSLVLSQLRKYTLYV
KMEKCEFAQQEIKFLGH
>PopT_ID203
VRPSKAP-YGAPVLFQKK-----------ADGSLRMCVDYRALNKVTIKNKYPLPLIQDL
MDRL--CGASIFTKLDLRSGYWQVRVADGDEHKTTYVTRYGSYEFLVMPFGLTNAPATFC
NLMNDVLYDFL-DNFVVVYLDDI---------VIYSRGIEEHVTHLSKVLGRLREHELYV
KKEKCEFAKSEIMFLGH
