# Supplementary material for: Plant centromeric retrotransposons: a structural and cytogenetic perspective
Source: Mob DNA. 2011 Mar 3;2:4. doi: 10.1186/1759-8753-2-4 (PMC3059260; doi:10.1186/1759-8753-2-4)
Supplement: Additional file 6 — Polymerase chain reaction primer sequences and targets. [file 1759-8753-2-4-S6.XLSX]

## Sheet: Supplementary Table 1
Primer pair	Primer sequence 5'- 3'	DNA polymerase	template	Product description	Clone names
ID78	CCATAGGCTTATCATTCTCTCTTGGAT	LA	Pisum sativum gDNA	almost complete sequence of PiSat1	cID58-2 and cID58-6
ID79	ATGAGGATCACCACAAGAAAAGGA
ID135	CTAATGTGCAAGAGGATTCAGAT	LA	Populus trichocarpa gDNA	almost complete sequence of PopT2	cID84-1
ID136	AGTTTTAGCCTTACAAGATGGATTAT
ID137	ATCATTCACGGCACATCA	LA	Populus trichocarpa gDNA	almost complete sequence of PopT2	cID85-11
ID138	ATTCGAAAATCGGCAACA
pID126	GAAGAAAGGGAAGACCTAAGTAAAC	LA	Vitis vinifera gDNA	5' half of VitV1	cID73-4
pID128	CCACTCATACAATCCATCCTT
pID127	AAGGATGGATTGTATGAGTGG	LA	Vitis vinifera gDNA	3' half of VitV1	cID74-1
pID124	CTCAAGGGTAGGTGGGCTA
pID269	CCTTGAATGCTTGTTGATTCT	LA	Vitis vinifera gDNA	fragment near the 5' end of VitV2	cID91-2
pID246	GGAATATGAGGATGTGTTTCCT
pID273	AAAACATCAAAGGTTTGCATG	LA	Vitis vinifera gDNA	almost complete sequence of VitV3	cID90-10
pID274	TCAAACTACCATAAATTGTCTAATACTGA
pID116	TGGCTTCTGCTGTGATATTCT	LA	Picea abies gDNA	inside fragment of Spdl-like sequence	cID79-1
pID119	ATTAGGCCRACCATACTTGTG
pID120	GCGATCGTTCTGCAACTT	LA	Picea abies gDNA	inside fragment of Spdl-like sequence	cID81-4
pID122	NNNNNNNNTGGTATCAGAGC
pID89	GTGGTAATCAGAGCAAGGTTCCAA	LA	Medicago truncatula gDNA	almost complete sequence of MedT1	cID64-3
pID90	CTTGATATGCACCAACATCAGAAAGTTA
pID91	CAGCAAGCAACTTTTATCAATTCATG	LA	Medicago truncatula gDNA	almost complete sequence of MedT2	cID68-2
pID92	AATTAAAAGCACAAAACACAAGAAATGAA
pID52	GTCAGGGAATCTCTCAGTCCT	Platinum Taq	Silene latifolia gDNA	RT coding domain of SilL1	cID51-1
pID53	CTAGGAATGCCACTTCTTCAA
pID54	AGAGTCCCTTAGTCCGTGTG	Platinum Taq	Silene latifolia gDNA	RT coding domain of SilL2	cID52-1
pID55	AACCCAAGAATTGGACTTCA
pID62	CGGTTCCTGCCTTGTTAG	Platinum Taq	Musa acuminata gDNA	RT coding domain of MusA1	cID53-1
pID63	ATACCCCAAAAACACCACAC
SilL1_LTR_F1	GCTAGTAACCAGGGCAATCA	Platinum Taq	Silene latifolia gDNA	LTR fragment of SilL1 from the BAC105E4	not cloned
SilL1_LTR_R1	ATAAACACCCACCCCTTACA
SilL2_LTR_F1	ACAAATCAAACCGAGAAAGG	Platinum Taq	Silene latifolia gDNA	LTR fragment of SilL2 from the BAC105E4	not cloned
SilL2_LTR_R1	AGAACACGAAAAAGGACAGG
pID228	TTTGTTGCAGGAGTTTGATG	Platinum Taq	Populus trichocarpa cDNA	RT coding domain of PopT1	not cloned
pID229	AGGTAAAGCCAAAACAGGTG
pID233	GGTGAACTTGTTACCATTGAGTT	Platinum Taq	Populus trichocarpa cDNA	RT coding domain of PopT2	not cloned
pID234	CGCATCTTCACTCCATCTAA
pID237	TCTTTCTGACTTGCCTATGATTT	Platinum Taq	Populus trichocarpa cDNA	RT coding domain of PopT3	not cloned
pID239	TTTCTCACTAAAATAAGCGATGG
pID241	TGAAAATGAGAGCAAGGAAAC	Platinum Taq	Vitis vinifera cDNA	RT coding domain of VitV1	not cloned
pID243	TTCACCATCTTGGATTTGATT
pID246	GGAATATGAGGATGTGTTTCCT	Platinum Taq	Vitis vinifera cDNA	RT coding domain of VitV2	not cloned
pID248	ATAAAAACTAGCCAAACCATGAA
pID259	TAYTTGCTMTTTTGCAARGAGGT	Platinum Taq	Medicago truncatula or	RT coding domain of MedT1, MedT2, and PiSat1	not cloned
pID261	TTCTTACCTCACTTACATTTTTGG		Pisum sativum cDNA
pID108	AGGCATTGAGCACCACAT	Platinum Taq	Silene latifolia cDNA	RT coding domain of SilL1	not cloned
pID110	ATTGGAGCAACAACTGAACTG
pID264	CCAAGAGTTAAAGGGTGATGA	Platinum Taq	Silene latifolia cDNA	RT coding domain of SilL2	not cloned
pID266	GCCACTAGCATCACACTCAA
